# Supplementary material for: Multi-omics integration accurately predicts cellular state in unexplored conditions for Escherichia coli
Source: Nat Commun. 2016 Oct 7;7:13090. doi: 10.1038/ncomms13090 (PMC5059772; doi:10.1038/ncomms13090)
Supplement: Supplementary Data 1 — The list of functional terms newly represented by adding 9 genes (phase 0) and 16 genes (phase 1). [file ncomms13090-s2.xlsx]

## Sheet: Abbreviation
Supplementary Data 1 : The metadata file of the Ecomics compendium
Group	Abbreviated	Full Name	Description
Molecule	A	adenine	others
Molecule	Ace	acetate	others
Molecule	AIS	ammonium iron(II) sulfate	others
Molecule	Ala	alanine	amino acids
Molecule	Arg	arginine	amino acids
Molecule	Asg	asparagine	amino acids
Molecule	Asp	aspartate	amino acids
Molecule	CA	casamino acids	others
Molecule	Cys	cysteine	amino acids
Molecule	For	formate	others
Molecule	Fru	fructose	others
Molecule	Fuc	fucose	others
Molecule	Fum	fumarate	others
Molecule	Gal	galactose	others
Molecule	Glc	glycine	amino acids
Molecule	Glm	glutamate	amino acids
Molecule	Gln	glutamine	amino acids
Molecule	Glu	glucose	others
Molecule	Gly	glycerol	others
Molecule	His	histidine	amino acids
Molecule	Ile	isoleucine	amino acids
Molecule	Lac	lactate	others
Molecule	Lue	luecine	amino acids
Molecule	Lys	lysine	amino acids
Molecule	Mat	maltose	others
Molecule	Mal	malate	others
Molecule	Man	mannose	others
Molecule	MBDAH	ammonium heptamolybdate	others
Molecule	Met	methionine	amino acids
Molecule	MOPS	3-(N-morpholino)propanesulfonate	others
Molecule	Nit	nitrate	others
Molecule	Phe	phenylalanine	amino acids
Molecule	PPG	propylene glycol	others
Molecule	Pro	proline	amino acids
Molecule	SCT	sodium citrate trihydrate	others
Molecule	Ser	serine	amino acids
Molecule	Suc	sucrose	others
Molecule	Succ	succinate	others
Molecule	TES	trace element solution	others
Molecule	THC	thiamine hydrochloride	others
Molecule	Thn	threonine	amino acids
Molecule	Try	tryptophan	amino acids
Molecule	Tyr	tyrosine	amino acids
Molecule	Val	valine	amino acids
Molecule	AA	amino acids	others
Molecule	Thi	thiamine	vitamin B
Molecule	bGP	beta-glycerophosphate	others
Molecule	NA	nalidixic acid	others
Molecule	CHC	l-cysteine hydrochloride	others
Molecule	Cm	chloramphenicol	antibiotics
Molecule	Am	ampicillin	antibiotics
Molecule	Gm	gentamicin	antibiotics
Molecule	Km	kanamycin	antibiotics
Molecule	Nx	norfloxacin	antibiotics
Molecule	Em	erythromycin	antibiotics
Molecule	Bm	bicyclomycin	antibiotics
Molecule	Ab	arabinose	others
Molecule	Hcs	hydrocortisone	others
Molecule	Prg	progesterone	others
Molecule	Cfs	cefsulodin	antibiotics
Molecule	Mcn	mecillinam	antibiotics
Molecule	ChA	cholic acid	others
Molecule	PG	penicillin-G	antibiotics
Molecule	SHX	serine-hydroxamate	others
Molecule	Pxn	peroxynitrite	others
Molecule	Apd	amorphadiene	others
Molecule	HP	HOMOPIPES	others
Molecule	N5	NOC-5	others
Molecule	N7	NOC-7	others
Molecule	Ed	estradiol	others
Molecule	AMP	antimicrobial peptides	others
Molecule	CG	copper glycine	others
Molecule	etSF	ethanol-tolerant sigma factor	others
Molecule	DX	man-made protein	others
Molecule	RP	recombinant protein	others
Molecule	Mev	mevalonate	others
Non-molecule	SAE	ScanArray Express	others
Molecule	AHTC	anhydrotetracycline	others
Molecule	CO	carbon-monoxide	others
Molecule	Pyr	pyruvate	others
Molecule	T	thymidine	others
Molecule	Xyl	xylose	others
Molecule	Pan	pantothenate	vitamin B
Molecule	PABA	p-Aminobenzoic acid	vitamin B
Molecule	BA	4-hydroxybenzoic acid	vitamin B
Molecule	2,3DHB	2,3-di-Hydroxybenzoic acid	others
Molecule	Rha	rhamnose	others
Molecule	CP	calcium pantothenate	vitamin B
Molecule	D-gal	D-galactonate	others
Molecule	L-gal	L-galactonate	others
Molecule	ZAD	zinc acetate dihydrate	others
Molecule	Ax	amoxicillin	antibiotics
Molecule	P	phosphate	others
Molecule	TMAO	trimethylamine-N-oxid	others
Molecule	Sm	streptomycin	antibiotics
Molecule	SF	sodium fumarate	others

## Sheet: Strain
Strain Name	Source	PMID	Alternate Names	Plasmid	Sex	Lambda	b2741	b3067	rfb	b3643	thi	thr	b3767	endA	b2945	b2784	b1564	b1563	b1562	b0221	b2167	b4225	b1850	b4348	b4399	b2783	b2782	b0073	b0665	e14-	b2231	b0062	b0063	b0064	b0061	b3957	b3172	b3650	b0345	b0343	b0344	rha	b1761	gal	b2019	b0757	b3342	naR	strR
N3433	CGSC	none	none	no	Hfr	Lambda-	no	no	no	no	no	no	no	no	no	relA1	no	no	no	no	no	no	no	no	no	no	no	no	no	no	no	no	no	no	no	no	no	spoT1	no	no	lacZ43(Fs)	no	no	no	no	no	no	no	no
MG1655	CGSC	none	ATCC 47076	no	F-	Lambda-	no	no	rfb-50	rph-1	no	no	ilvG-	no	no	no	no	no	no	no	no	no	no	no	no	no	no	no	no	no	no	no	no	no	no	no	no	no	no	no	no	no	no	no	no	no	no	no	no
NCM3722	CGSC	none	EMG2	no	F+	Lambda+	no	no	no	no	no	no	no	no	no	no	no	no	no	no	no	no	no	no	no	no	no	no	no	no	no	no	no	no	no	no	no	no	no	no	no	no	no	no	no	no	no	no	no
BW25113	ecoliwiki	none	none	no	F-	Lambda-	no	no	no	rph-1	no	no	no	no	no	no	no	no	no	no	no	no	no	no	no	no	no	no	no	no	no	araA-	araB-	no	araD-	no	no	no	no	no	no	no	no	no	no	no	no	no	no
W3110	ecoliwiki	none	none	no	F-	Lambda-	no	no	no	rph-1	no	no	no	no	no	no	no	no	no	no	no	no	no	no	no	no	no	no	no	no	no	no	no	no	no	no	no	no	no	no	no	no	no	no	no	no	no	no	no
BW13771	none	none	none	no	F-	Lambda-	rpoS396(Am)	no	no	rph-1	no	no	no	no	no	no	no	no	no	no	no	no	no	no	no	no	no	no	no	no	no	no	no	no	no	no	no	no	no	no	no	no	no	no	no	no	no	no	no
DH5alpha	ecoliwiki	none	none	no	F-	Lambda-	no	no	no	no	thi-1	no	no	endA1	recA1	relA1	no	no	no	no	no	no	no	no	no	no	no	no	glnV44	no	gyrA96	no	no	no	no	no	no	no	no	no	no	no	no	no	no	no	no	no	no
DH1	none	none	none	no	F-	Lambda-	no	no	no	no	no	no	no	endA1	recA1	no	no	no	no	no	no	no	no	no	no	no	no	no	no	no	gyrA96	no	no	no	no	no	no	no	no	no	no	no	no	no	no	no	no	no	no
TG1	ecoliwiki	none	none	[traD36,proAB+,lacIq,lacZ(delta)M15]	F'	Lambda+	no	no	no	no	thi-1	no	no	no	no	no	no	no	no	no	no	no	no	no	no	no	no	no	supE	no	no	no	no	no	no	no	no	no	no	no	no	no	no	no	no	no	no	no	no
W1863	none	none	none	pBADx53-lac	F-	Lambda-	no	no	rfb-50	rph-1	no	no	ilvG-	no	no	no	no	no	no	no	no	no	no	no	no	no	no	no	no	no	no	no	no	no	no	no	no	no	no	no	no	no	no	no	no	no	no	no	no
MC4100	opennetware	none	none	no	F-	Lambda+	no	no	no	no	no	no	no	no	no	relA1	no	no	no	no	(fruA25)cross	no	no	no	no	no	no	no	no	e14-	no	no	no	no	araD139	no	no	no	no	no	no	no	no	no	no	no	rpsL150(strR)	no	no
TOP10	opennetware	none	none	no	F-	Lambda-	no	no	no	no	no	no	no	endA1	recA1	no	no	no	no	no	no	no	no	no	no	no	no	no	no	no	no	no	no	no	araD139	no	no	no	no	no	no	no	no	no	no	galK16	rpsL150(strR)	no	no
Frag1	none	none	none	no	F-	Lambda-	no	no	no	no	no	no	no	no	no	no	no	no	no	no	no	no	no	no	no	no	no	no	no	no	no	no	no	no	no	no	no	no	no	no	lacZ82(Am)	rha-4	no	gal-33	no	no	no	no	no
AG102	none	PMC217720	none	no	F-	Lambda-	no	no	no	no	thi-1	no	no	no	no	no	no	no	no	no	no	no	no	no	no	no	no	no	no	no	no	no	no	no	no	argE3	no	no	no	no	no	no	no	no	no	galK-	rpsL-	no	no
AB1157	none	none	none	no	F-	Lambda+	rpoS396(Am)	no	no	no	thi-1	thr-1	no	no	no	no	no	no	no	no	no	no	no	no	no	no	no	leuB6(Am)	no	no	no	no	no	araC14	no	argE3(Oc)	no	no	no	lacY1	no	no	no	no	hisG4(Oc)	galK2(Oc)	rpsL31(strR)	no	no
D31	none	none	none	no	F-	Lambda-	no	no	no	no	no	no	no	no	no	no	no	no	no	no	no	no	no	no	no	no	no	no	no	no	no	no	no	no	no	no	no	no	no	no	no	no	no	no	no	no	rpsL174(strR)	no	no
JM109	none	none	none	[traD36,proAB+,lacIq,lacZ(delta)M15]	F'	Lambda+	no	no	no	no	thi-1	no	no	endA1	recA1	no	no	no	no	no	no	no	no	no	no	no	no	no	no	no	gyrA96	no	no	no	no	no	no	no	no	no	no	no	no	no	no	no	no	no	no
JO2057	none	none	none	no	F-	Lambda+	no	no	no	no	thi-1	thr-1	no	no	no	no	no	no	no	no	no	no	no	no	no	no	no	leuB6(Am)	glnV44	no	no	no	no	no	no	no	no	no	no	lacY1	no	no	no	no	no	no	no	no	no
JO2081	none	none	none	no	F-	Lambda+	no	no	no	no	thi-1	thr-1	no	no	no	no	no	no	no	no	no	no	no	no	no	no	no	leuB6(Am)	glnV44	no	no	no	no	no	no	no	no	no	no	lacY1	no	no	no	no	no	no	no	no	no
JO2083	none	none	none	no	F-	Lambda+	no	no	no	no	thi-1	thr-1	no	no	no	no	no	no	no	no	no	no	no	no	no	no	no	leuB6(Am)	glnV44	no	no	no	no	no	no	no	no	no	no	lacY1	no	no	no	no	no	no	no	no	no
JO3020	none	none	none	no	F-	Lambda+	no	no	no	no	thi-1	thr-1	no	no	no	no	no	no	no	no	no	no	no	no	no	no	no	leuB6(Am)	glnV44	no	no	no	no	no	no	no	no	no	no	lacY1	no	no	no	no	no	no	no	no	no
YA027	none	none	none	no	F-	Lambda-	no	no	rfb-50	rph-1	no	no	ilvG-	no	no	no	no	no	no	no	no	no	no	no	no	no	no	no	no	no	no	no	no	no	no	no	no	no	no	no	lacZ(Cm)	no	no	no	no	no	no	no	no
YA074	none	none	none	no	F-	Lambda-	no	no	rfb-50	rph-1	no	no	ilvG-	no	no	no	no	no	no	no	no	no	no	no	no	no	no	no	no	no	no	no	no	no	no	no	no	no	no	no	no	no	no	no	no	no	no	no	no
P2	none	none	none	no	F-	Lambda+	no	no	no	no	no	no	no	no	no	no	no	no	no	no	no	no	no	no	no	no	no	no	no	no	no	no	no	no	no	no	no	no	no	no	no	no	no	no	no	no	no	no	no
P4X	none	none	none	no	Hfr	Lambda+	no	no	no	no	no	no	no	no	no	relA1	no	no	no	no	no	no	no	no	creC510	no	no	no	no	no	no	no	no	no	no	no	no	spoT1	no	no	no	no	no	no	no	no	no	no	no
PC05	none	none	none	no	F-	Lambda-	no	no	no	rph-1	no	no	no	no	no	no	no	no	no	no	no	no	no	no	no	no	no	no	no	no	no	no	no	no	no	no	no	no	no	no	no	no	no	no	no	no	no	no	no
rpoA14	none	none	none	pHACM-rpoA14	F-	Lambda+	no	no	no	no	no	no	no	no	no	no	no	no	no	no	no	no	no	no	no	no	no	no	no	no	no	no	no	no	no	no	no	no	no	no	no	no	no	no	no	no	no	no	no
rpoA27	none	none	none	pHACM-rpoA27	F-	Lambda+	no	no	no	no	no	no	no	no	no	no	no	no	no	no	no	no	no	no	no	no	no	no	no	no	no	no	no	no	no	no	no	no	no	no	no	no	no	no	no	no	no	no	no
rpoD3	none	none	none	pHACM-rpoD3	F-	Lambda+	no	no	no	no	no	no	no	no	no	no	no	no	no	no	no	no	no	no	no	no	no	no	no	no	no	no	no	no	no	no	no	no	no	no	no	no	no	no	no	no	no	no	no
T175	none	none	none	no	F-	Lambda-	no	no	rfb-50	no	no	no	no	no	no	no	no	no	no	no	no	no	no	no	no	no	no	no	no	no	no	no	no	no	no	no	no	no	no	no	no	no	no	no	no	no	no	no	no
T177	none	none	none	no	F-	Lambda-	no	no	rfb-50	no	no	no	no	no	no	no	no	no	no	no	no	no	no	no	no	no	no	no	no	no	no	no	no	no	no	no	no	no	no	no	no	no	no	no	no	no	no	no	no
T75	none	none	none	no	F-	Lambda-	no	no	rfb-50	no	no	no	no	no	no	no	no	no	no	no	no	no	no	no	no	no	no	no	no	no	no	no	no	no	no	no	no	no	no	no	no	no	no	no	no	no	no	no	no
RP437	none	none	none	no	F-	Lambda-	no	no	no	no	no	thr-1	no	no	no	no	no	no	no	no	no	no	eda-50	no	no	no	no	leuB6(Am)	no	no	no	no	no	araC14	no	no	no	no	no	lacY1	no	no	no	no	hisG4(Oc)	no	rpsL136(strR)	no	no
B178	none	none	none	pMOB45-dnaJ	F-	Lambda+	no	no	no	no	no	no	no	no	no	relA1	no	no	no	no	ptsF25	no	no	no	no	no	no	no	no	no	no	no	no	no	araD139	no	no	no	no	no	no	no	no	no	no	no	rpsL150(strR)	no	no
JA122	none	none	none	pBR322(delta)5	F-	Lambda+	no	no	no	no	thi-1	no	no	no	no	no	no	no	no	no	no	no	no	hss1	no	no	no	no	supE44	no	no	no	no	no	araD139	no	no	no	no	lacY1	no	no	no	no	no	no	no	no	no
CF15197	none	none	none	pKP-graL	F-	Lambda-	no	no	rfb-50	no	no	no	ilvG-	no	no	no	no	no	no	no	no	no	no	no	no	no	no	no	no	no	no	no	no	no	no	no	no	no	no	no	no	no	no	no	no	no	no	no	no
CF15198	none	none	none	pBR-plac	F-	Lambda-	no	no	rfb-50	no	no	no	ilvG-	no	no	no	no	no	no	no	no	no	no	no	no	no	no	no	no	no	no	no	no	no	no	no	no	no	no	no	no	no	no	no	no	no	no	no	no
CF15199	none	none	none	pKP-graL	F-	Lambda-	no	no	rfb-50	no	no	no	ilvG-	no	no	relA-	no	no	no	no	no	no	no	no	no	no	no	no	no	no	no	no	no	no	no	no	no	spoT-	no	no	no	no	no	no	no	no	no	no	no
CG2	CGSC	none	none	no	F-	Lambda-	no	no	no	no	no	no	no	no	no	relA1	no	no	no	no	no	no	no	no	no	no	no	no	no	e14-	no	no	no	no	araD139	no	no	spoT1	no	no	no	no	no	no	no	galK16	rpsL150(strR)	no	no
ECOM4	none	none	none	no	F-	Lambda-	no	no	rfb-50	rph-1	no	no	ilvG-	no	no	no	no	no	no	no	no	no	no	no	no	no	no	no	no	no	no	no	no	no	no	no	no	no	no	no	no	no	no	no	no	no	no	no	no
MG1655str	none	none	none	no	F-	Lambda-	no	no	rfb-50	rph-1	no	no	ilvG-	no	no	no	no	no	no	no	no	no	no	no	no	no	no	no	no	no	no	no	no	no	no	no	no	no	no	no	no	no	no	no	no	no	no	no	strR
MW30	none	none	none	no	F-	Lambda+	rpoS-	no	no	no	thi-1	thr-1	no	no	no	no	no	no	no	no	no	no	no	no	no	no	no	leuB6(Am)	glnV44	no	no	no	no	no	no	no	no	no	no	lacY1	no	no	no	no	no	no	no	no	no
delta6	none	none	none	no	F-	Lambda-	no	no	rfb-50	rph-1	no	no	ilvG-	no	no	no	relB-	relE-	relF-	no	no	chpB-	no	no	no	mazE-	mazF-	no	no	no	no	no	no	no	no	no	no	no	no	no	no	no	no	no	no	no	no	no	no
14R525	none	none	none	no	F-	Lambda+	no	no	no	no	no	no	no	no	no	no	no	no	no	no	no	no	no	no	no	no	no	no	no	no	no	no	no	no	no	no	no	no	no	no	no	no	no	no	no	no	no	naR	no
GLBRCE1	none	none	none	pJGG2	F-	Lambda+	no	no	no	no	no	no	no	no	no	no	no	no	no	no	no	no	no	no	no	no	no	no	no	no	no	no	no	no	no	no	no	no	no	no	no	no	no	no	no	no	no	no	no
LT-delta(fadE)	none	none	none	no	F-	Lambda-	no	no	no	no	no	no	no	endA1	recA1	no	no	no	no	no	no	no	no	no	no	no	no	no	no	no	gyrA96	no	no	no	no	no	no	no	no	no	no	no	no	no	no	no	no	no	no
FRT-delta(fadE)	none	none	none	pKS1;pE8a-fadR	F-	Lambda-	no	no	no	no	no	no	no	endA1	recA1	no	no	no	no	fadE-	no	no	no	no	no	no	no	no	no	no	gyrA96	no	no	no	no	no	no	no	no	no	no	no	no	no	no	no	no	no	no
LJ110	none	none	none	no	F-	Lambda-	no	no	no	rph-1	no	no	no	no	no	no	no	no	no	no	no	no	no	no	no	no	no	no	no	no	no	no	no	no	no	no	no	no	no	no	no	no	no	no	no	no	no	no	no
EM1453	none	none	none	no	F-	Lambda-	no	no	rfb-50	rph-1	no	no	ilvG-	no	no	no	no	no	no	no	no	no	no	no	no	no	no	no	no	no	no	no	no	no	no	no	no	no	no	no	no	no	no	no	no	no	no	no	no
GM3819	none	none	none	no	F-	Lambda+	rpoS396(Am)	no	no	no	thi-1	thr-1	no	no	no	no	no	no	no	no	no	no	no	no	no	no	no	leuB6(Am)	no	no	no	no	no	araC14	no	argE3	no	no	no	lacY1	no	no	no	no	hisG4(Oc)	galK2(Oc)	rpsL31(strR)	no	no
GM5555	none	none	none	no	F-	Lambda+	rpoS396(Am)	no	no	no	thi-1	thr-1	no	no	no	no	no	no	no	no	no	no	no	no	no	no	no	leuB6(Am)	no	no	no	no	no	araC14	no	argE3	no	no	no	lacY1	no	no	no	no	hisG4(Oc)	galK2(Oc)	rpsL31(strR)	no	no
GM5556	none	none	none	no	F-	Lambda+	rpoS396(Am)	no	no	no	thi-1	thr-1	no	no	no	no	no	no	no	no	no	no	no	no	no	no	no	leuB6(Am)	no	no	no	no	no	araC14	no	argE3	no	no	no	lacY1	no	no	no	no	hisG4(Oc)	galK2(Oc)	rpsL31(strR)	no	no
MG1655-F	CGSC	none	ATCC 47076	F+	F+	Lambda-	no	no	rfb-50	rph-1	no	no	ilvG-	no	no	no	no	no	no	no	no	no	no	no	no	no	no	no	no	no	no	no	no	no	no	no	no	no	no	no	no	no	no	no	no	no	no	no	no
DH5alpha-F	ecoliwiki	none	none	F+	F+	Lambda-	no	no	no	no	thi-1	no	no	endA1	recA1	relA1	no	no	no	no	no	no	no	no	no	no	no	no	glnV44	no	gyrA96	no	no	no	no	no	no	no	no	no	no	no	no	no	no	no	no	no	no
MC1000	CGSC	none	none	no	F-	Lambda-	no	no	no	no	no	no	no	no	no	relA1	no	no	no	no	no	no	no	no	no	no	no	no	no	e14-	no	no	no	no	araD139	no	no	spoT1	no	no	no	no	no	no	no	galK16	rpsL150(strR)	no	no
AH28	none	none	none	no	F-	Lambda-	no	no	rfb-50	rph-1	no	no	ilvG-	no	no	no	no	no	no	no	no	no	no	no	no	no	no	no	no	no	no	no	no	no	no	no	no	no	no	no	lacZ-	no	no	no	no	no	no	no	no
285c	none	none	none	no	F-	Lambda+	no	rpoD285(ts)	no	no	thi-1	no	no	no	no	no	no	no	no	no	no	no	no	no	no	no	no	no	no	no	no	no	no	no	no	no	argG-	no	no	no	no	no	no	no	no	no	no	no	no
KSL2000	none	none	none	pBAD-RNA	F-	Lambda+	no	no	no	no	thi-1	no	no	no	recA::Tn10	relA-	no	no	no	no	no	no	no	no	no	no	no	no	no	no	no	no	no	no	no	no	no	spoT1	no	no	lacZ43	no	no	no	no	no	no	no	no
KSL2009	none	none	none	pBAD-NRNA	F-	Lambda+	no	no	no	no	thi-1	no	no	no	recA::Tn10	relA-	no	no	no	no	no	no	no	no	no	no	no	no	no	no	no	no	no	no	no	no	no	spoT1	no	no	lacZ43	no	no	no	no	no	no	no	no
JQ004	CGSC	none	none	no	F-	Lambda-	no	no	no	no	no	no	no	no	no	relA1	no	no	no	no	no	no	no	no	no	no	no	no	no	e14-	no	no	no	no	araD139	no	no	spoT1	no	no	no	no	no	no	no	galK16	rpsL150(strR)	no	no
JCB570	CGSC	none	none	no	F-	Lambda-	no	no	no	no	no	no	no	no	no	relA1	no	no	no	no	no	no	no	no	no	no	no	no	no	e14-	no	no	no	no	araD139	no	no	spoT1	no	no	no	no	no	no	no	galK16	rpsL150(strR)	no	no
DMS1684	CGSC	none	none	no	F-	Lambda-	no	no	rfb-50	no	no	no	ilvG-	no	no	no	no	no	no	no	no	no	no	no	no	no	no	no	no	no	no	no	no	no	no	no	no	no	lacI-	no	lacZ-	no	no	no	no	no	no	no	no
DMS1688	CGSC	none	none	no	F-	Lambda-	rpoS-	no	rfb-50	no	no	no	ilvG-	no	no	no	no	no	no	no	no	no	no	no	no	no	no	no	no	no	no	no	no	no	no	no	no	no	lacI-	no	lacZ-	no	no	no	no	no	no	no	no
NQ381	CGSC	none	none	no	F+	Lambda+	no	no	no	no	no	no	no	no	no	no	no	no	no	no	no	no	no	no	no	no	no	no	no	no	no	no	no	no	no	no	no	no	no	lacY::km-Pu-lacY	no	no	no	no	no	no	no	no	no
NQ393	CGSC	none	none	no	F+	Lambda+	no	no	no	no	no	no	no	no	no	no	no	no	no	no	no	no	no	no	no	no	no	no	no	no	no	no	no	no	no	no	no	no	no	lacY-	no	no	gdhA-	no	no	no	no	no	no
[truncated: 110 more columns]

## Sheet: Chemical Source
Chemical	P Source	S Source	K Source	C Source	N Source	Mg Source	Ca Source	Cl Source	Fe Source	Metal	Vitamin B	B Source	Buffer	Others
Glu	no	no	no	yes	no	no	no	no	no	no	no	no	no	na
Gly	no	no	no	yes	no	no	no	no	no	no	no	no	no	na
Lac	no	no	no	yes	no	no	no	no	no	no	no	no	no	na
Ace	no	no	no	yes	no	no	no	no	no	no	no	no	no	na
Fru	no	no	no	yes	no	no	no	no	no	no	no	no	no	na
Fuc	no	no	no	yes	no	no	no	no	no	no	no	no	no	na
Gal	no	no	no	yes	no	no	no	no	no	no	no	no	no	na
Mal	no	no	no	yes	no	no	no	no	no	no	no	no	no	na
Man	no	no	no	yes	no	no	no	no	no	no	no	no	no	na
Pyr	no	no	no	yes	no	no	no	no	no	no	no	no	no	na
D-gal	no	no	no	yes	no	no	no	no	no	no	no	no	no	na
L-gal	no	no	no	yes	no	no	no	no	no	no	no	no	no	na
Rha	no	no	no	yes	no	no	no	no	no	no	no	no	no	na
For	no	no	no	yes	no	no	no	no	no	no	no	no	no	na
Suc	no	no	no	yes	no	no	no	no	no	no	no	no	no	na
Succ	no	no	no	yes	no	no	no	no	no	no	no	no	no	na
Xyl	no	no	no	yes	no	no	no	no	no	no	no	no	no	na
Ab	no	no	no	yes	no	no	no	no	no	no	no	no	no	na
PPG	no	no	no	yes	no	no	no	no	no	no	no	no	no	na
Fum	no	no	no	yes	no	no	no	no	no	no	no	no	no	na
Nit	no	no	no	no	yes	no	no	no	no	no	no	no	no	na
Nitrite	no	no	no	no	yes	no	no	no	no	no	no	no	no	na
HEPES	no	no	no	no	no	no	no	no	no	no	no	no	yes	na
TMAO	no	no	no	no	no	no	no	no	no	no	no	no	yes	na
NaNO2	no	no	no	no	yes	no	no	no	no	no	no	no	no	na
MOPS	no	no	no	no	no	no	no	no	no	no	no	no	yes	na
MBDAH	no	no	no	no	no	no	no	no	no	no	no	no	no	Staining
borate	no	no	no	no	no	no	no	no	no	no	no	no	yes	na
HNa2(PHO4)	yes	no	no	no	no	no	no	no	no	no	no	no	no	na
H3BO4	no	no	no	no	no	no	no	no	no	no	no	yes	no	na
K(PHO4)	yes	no	yes	no	no	no	no	no	no	no	no	no	no	na
CHC	no	no	no	no	no	no	no	no	no	no	no	no	no	na
Fe(III)citrate	no	no	no	no	no	no	no	no	yes	no	no	no	yes	na
Fe(III)nitrate	no	no	no	no	yes	no	no	no	yes	no	no	no	no	na
niacin	no	no	no	no	no	no	no	no	no	no	yes	no	no	na
yeast	yes	yes	yes	yes	yes	yes	yes	yes	yes	yes	yes	no	no	na
beef heart	yes	yes	yes	yes	yes	yes	yes	yes	yes	yes	yes	no	no	na
carf brain	yes	yes	yes	yes	yes	yes	yes	yes	yes	yes	yes	no	no	na
soytone	yes	yes	yes	yes	yes	yes	yes	yes	yes	yes	yes	no	no	na
MgSO4	no	yes	no	no	no	yes	no	no	no	no	no	no	no	na
Co(NO3)2	no	no	no	no	yes	no	no	no	no	yes	no	no	no	na
CaCO3	no	no	no	yes	no	no	yes	no	no	no	no	no	no	na
Fe(NH4)2SO4	no	yes	no	no	yes	no	no	no	yes	no	no	no	no	na
(NH4)2-H-citrate	no	no	no	no	yes	no	no	no	no	no	no	no	yes	na
KCl	no	no	yes	no	no	no	no	yes	no	no	no	no	no	na
MES	no	no	no	no	no	no	no	no	no	no	no	no	yes	na
KPO4	yes	no	yes	no	no	no	no	no	no	no	no	no	no	na
KH2PO4	yes	no	yes	no	no	no	no	no	no	no	no	no	no	na
K2HPO4	yes	no	yes	no	no	no	no	no	no	no	no	no	no	na
K2SO4	no	yes	yes	no	no	no	no	no	no	no	no	no	no	na
MgCl2	no	no	no	no	no	yes	no	yes	no	no	no	no	no	na
MnCl2	no	no	no	no	no	no	no	yes	no	yes	no	no	no	na
Na2SeO3	no	no	no	no	no	no	no	no	no	no	no	no	no	na
NiCl2	no	no	no	no	no	no	no	yes	no	yes	no	no	no	na
Na2EDTA	no	no	no	no	no	no	no	no	no	no	no	no	yes	na
Na2MoO4	no	no	no	no	no	no	no	no	no	yes	no	no	no	na
Na2SO4	no	yes	no	no	no	no	no	no	no	no	no	no	no	na
(NH4)2SO4	no	yes	no	no	yes	no	no	no	no	no	no	no	no	na
Na2HPO4	yes	no	no	no	no	no	no	no	no	no	no	no	no	na
NaH2PO4	yes	no	no	no	no	no	no	no	no	no	no	no	no	na
NaHCO3	no	no	no	no	no	no	no	no	no	no	no	no	yes	na
NaCl	no	no	no	no	no	no	no	yes	no	no	no	no	no	na
NH4Cl	no	no	no	no	yes	no	no	yes	no	no	no	no	no	na
Na-citrate	no	no	no	no	no	no	no	no	no	no	no	no	yes	na
citrate	no	no	no	no	no	no	no	no	no	no	no	no	yes	na
tricin	no	no	no	no	no	no	no	no	no	no	no	no	yes	na
H2SO4	no	yes	no	no	no	no	no	no	no	no	no	no	no	na
ZAD	no	no	no	no	no	no	no	no	no	yes	no	no	no	na
ZnCl2	no	no	no	no	no	no	no	yes	no	yes	no	no	no	na
CaCl2	no	no	no	no	no	no	yes	yes	no	no	no	no	no	na
EDTA	no	no	no	no	no	no	no	no	no	no	no	no	yes	na
FeCl3	no	no	no	no	no	no	no	yes	yes	no	no	no	no	na
CuCl2	no	no	no	no	no	no	no	yes	no	yes	no	no	no	na
H3BO3	no	no	no	no	no	no	no	no	no	no	no	no	no	na
ZnO	no	no	no	no	no	no	no	no	no	yes	no	no	no	na
CoNO3	no	no	no	no	yes	no	no	no	no	yes	no	no	no	na
KNO3	no	no	yes	no	yes	no	no	no	no	no	no	no	no	na
CoCl2	no	no	no	no	no	no	no	no	no	yes	no	no	no	na
CP	no	no	no	no	no	no	no	no	no	no	yes	no	no	na
biotin	no	no	no	no	no	no	no	no	no	no	yes	no	no	na
Pan	no	no	no	no	no	no	no	no	no	no	yes	no	no	na
PABA	no	no	no	no	no	no	no	no	no	no	yes	no	no	na
BA	no	no	no	no	no	no	no	no	no	no	yes	no	no	na
bGP	no	no	no	no	no	no	no	no	no	no	no	no	no	Others
2,3DHB	no	no	no	no	no	no	no	no	no	no	no	no	no	Others
Thi	no	no	no	no	no	no	no	no	no	no	yes	no	no	na
SCT	no	no	no	yes	yes	no	no	no	no	no	no	no	no	na
THC	no	no	no	no	no	no	no	no	no	no	yes	no	no	na
ZnSO4	no	yes	no	no	no	no	no	no	no	yes	no	no	no	na
FeSO4	no	yes	no	no	no	no	no	no	yes	no	no	no	no	na
CG	no	no	no	no	yes	no	no	no	no	yes	no	no	no	na
CuSO4	no	yes	no	no	no	no	no	no	no	yes	no	no	no	na
MnSO4	no	yes	no	no	no	no	no	no	no	yes	no	no	no	na
Na2B4O7	no	no	no	no	no	no	no	no	no	no	no	yes	no	na
A	no	no	no	yes	yes	no	no	no	no	no	no	no	no	na
C	no	no	no	yes	yes	no	no	no	no	no	no	no	no	na
G	no	no	no	yes	yes	no	no	no	no	no	no	no	no	na
T	no	no	no	yes	yes	no	no	no	no	no	no	no	no	na
U	no	no	no	yes	yes	no	no	no	no	no	no	no	no	na
Ala	no	no	no	yes	yes	no	no	no	no	no	no	no	no	na
Asg	no	no	no	yes	yes	no	no	no	no	no	no	no	no	na
Arg	no	no	no	yes	yes	no	no	no	no	no	no	no	no	na
Asp	no	no	no	yes	yes	no	no	no	no	no	no	no	no	na
Cys	no	no	no	yes	yes	no	no	no	no	no	no	no	no	na
Glc	no	no	no	yes	yes	no	no	no	no	no	no	no	no	na
Glm	no	no	no	yes	yes	no	no	no	no	no	no	no	no	na
Gln	no	no	no	yes	yes	no	no	no	no	no	no	no	no	na
His	no	no	no	yes	yes	no	no	no	no	no	no	no	no	na
Ile	no	no	no	yes	yes	no	no	no	no	no	no	no	no	na
Lue	no	no	no	yes	yes	no	no	no	no	no	no	no	no	na
Lys	no	no	no	yes	yes	no	no	no	no	no	no	no	no	na
Met	no	no	no	yes	yes	no	no	no	no	no	no	no	no	na
Phe	no	no	no	yes	yes	no	no	no	no	no	no	no	no	na
Pro	no	no	no	yes	yes	no	no	no	no	no	no	no	no	na
Ser	no	no	no	yes	yes	no	no	no	no	no	no	no	no	na
Thn	no	no	no	yes	yes	no	no	no	no	no	no	no	no	na
Try	no	no	no	yes	yes	no	no	no	no	no	no	no	no	na
Tyr	no	no	no	yes	yes	no	no	no	no	no	no	no	no	na
Val	no	no	no	yes	yes	no	no	no	no	no	no	no	no	na

## Sheet: Stress
Group	Stress	Note
alcohol	butanol
alcohol	ethanol
antibiotics	Ax	amoxicillin
antibiotics	Azlocillin
antibiotics	Bm	biocyclomycin
antibiotics	Cfs	cefsulodin
antibiotics	CTX	tellurite-mediated cefotaxime
antibiotics	LL37
antibiotics	Mcn	mecillinam
antibiotics	Nx	norfloxacin
antibiotics	PG	penicillin-G
antiseptics	PHMB
antibiotics	PMX-10070
antibiotics	PolymyxinB
antibiotics	TMP
antibiotics	Am	ampicillin
antibiotics	Ab
dna-damage	dna-damage
function-inhibition	glyphosate	potent inhibitor of the shikimate pathway enzyme 5-enolpyruvylshikimate-3-phosphate synthase
function-inhibition	lipid-synthesis-inhibition
function-inhibition	ColicinM	peptidoglycan synthesis inhibition
function-inhibition	transcription-inhibition
imbalance	nitrosative
imbalance	oxidative
miscellaneous	electric-current
miscellaneous	microgravity
miscellaneous	nano-particle
nutrient-excess	copper-excess
nutrient-excess	hydrogen-excess
nutrient-excess	osmotic
nutrient-limitation	ATP-limitation
nutrient-limitation	carbon-limitation
nutrient-limitation	copper-limitation
nutrient-limitation	glucose-limitation
nutrient-limitation	isoleucine-limitation
nutrient-limitation	NADH-limitation
nutrient-limitation	thymine-starvation
nutrient-shift	acetate-shift
nutrient-shift	glycerol-shift
nutrient-shift	lactate-shift
nutrient-shift	lactose-shift
nutrient-shift	succinate-shift
other-chemical	BDO
other-chemical	polyphenols
overproduction	FA-overexpress
overproduction	RP-overexpress
ph-change	acidic
ph-change	alkaline
respiration-inhibition	CO-RMs
respiration-inhibition	CORM-2
respiration-inhibition	CORM-3
respiration-inhibition	O2-starvation
signaling-molecule	IAA	indole-3-acetic acid
signaling-molecule	Indole
signaling-molecule	quorum-sensing-signal
signaling-molecule	steroid
temperature-change	cold
temperature-change	heat
toxic-chemical	C8	octanoic acid
toxic-chemical	FPP
toxic-chemical	isopentenol
toxic-chemical	Tellurite

## Sheet: Medium
ID	Base Medium	Description	Link	PMID	Defined	Glu	Gly	Lactose	Lac	Ace	Fru	Fuc	Gal	Mal	Man	Pyr	Rha	For	Suc	Succ	Xyl	Ab	PPG	Fum	Nit	Nitrite	HEPES	TMAO	NaNO2	MOPS	MBDAH	borate	tricine	HNa2(PHO4)	H3BO4	K(PHO4)	CHC	Fe(III)citrate	Fe(III)nitrate	niacin	yeast	beef heart	carf brain	soytone	mucus	Mev	MgSO4	Co(NO3)2	CaCO3
MD001	M9	M9+Glu(0.4%)	EcoCyc	unknown	yes	0.004	0	0	0	0	0	0	0	0	0	0	0	0	0	0	0	0	0	0	0	0	0	0	0	0	0	0	0	12.8g/L	0	3g/L	0	0	0	0	0	0	0	0	0	0	2mM	0	0
MD002	M9	M9+Gly(0.4%)	EcoCyc	unknown	yes	0	0.004	0	0	0	0	0	0	0	0	0	0	0	0	0	0	0	0	0	0	0	0	0	0	0	0	0	0	12.8g/L	0	3g/L	0	0	0	0	0	0	0	0	0	0	2mM	0	0
MD003	M9	M9+Lac(0.4%)	EcoCyc	unknown	yes	0	0	0	0.004	0	0	0	0	0	0	0	0	0	0	0	0	0	0	0	0	0	0	0	0	0	0	0	0	12.8g/L	0	3g/L	0	0	0	0	0	0	0	0	0	0	2mM	0	0
MD004	MOPS	MOPS+Glu(0.4%)	EcoCyc	4604283	yes	0.004	0	0	0	0	0	0	0	0	0	0	0	0	0	0	0	0	0	0	0	0	0	0	0	40mM	3nM	400nM	4mM	0	0	0	0	0	0	0	0	0	0	0	0	0	0	0	0
MD005	Gutnick minimal complete	Gutnick+Glu(0.4%)	EcoCyc	unknown	yes	0.004	0	0	0	0	0	0	0	0	0	0	0	0	0	0	0	0	0	0	0	0	0	0	0	0	0	0	0	0	0	0	0	0	0	0	0	0	0	0	0	0	33mg/L	0	0
MD006	Gutnick minimal complete	Gutnick+Gly(0.4%)	EcoCyc	unknown	yes	0	0.004	0	0	0	0	0	0	0	0	0	0	0	0	0	0	0	0	0	0	0	0	0	0	0	0	0	0	0	0	0	0	0	0	0	0	0	0	0	0	0	33mg/L	0	0
MD007	Gutnick minimal complete	Gutnick+Ace(0.4%)	EcoCyc	unknown	yes	0	0	0	0	0.004	0	0	0	0	0	0	0	0	0	0	0	0	0	0	0	0	0	0	0	0	0	0	0	0	0	0	0	0	0	0	0	0	0	0	0	0	33mg/L	0	0
MD008	M63	M63+Fru(0.3%)	EcoCyc	unknown	yes	0	0	0	0	0	0.003	0	0	0	0	0	0	0	0	0	0	0	0	0	0	0	0	0	0	0	0	0	0	0	0	0	0	0	0	0	0	0	0	0	0	0	1mM	0	0
MD009	M63	M63+Fru(0.3%)+Gal(0.3%)	EcoCyc	unknown	yes	0	0	0	0	0	0.003	0	0.003	0	0	0	0	0	0	0	0	0	0	0	0	0	0	0	0	0	0	0	0	0	0	0	0	0	0	0	0	0	0	0	0	0	1mM	0	0
MD010	MOPS	modified MOPS+Glu(0.2%)	EcoCyc	unknown	yes	0.002	0	0	0	0	0	0	0	0	0	0	0	0	0	0	0	0	0	0	0	0	0	0	0	0	0	0	0	0	0	0	0	0	0	0	0	0	0	0	0	0	0	0	0
MD012	Gutnick minimal complete	modified Gutnick+Glu(0.4%)	EcoCyc	unknown	yes	0.004	0	0	0	0	0	0	0	0	0	0	0	0	0	0	0	0	0	0	0	0	0	0	0	0	0	0	0	0	0	0	0	0	0	0	0	0	0	0	33mg/L	0	0	0	0
MD016	mineral salt medium	mineral salt medium+Glu(0.4%)	na	18940002	yes	0.004	0	0	0	0	0	0	0	0	0	0	0	0	0	0	0	0	0	0	0	0	0	0	0	0	0	0	0	0	0	0	0	0	0	0	0	0	0	0	0	0	2mM	0	0
MD017	Davis	Davis+Glu	EcoCyc	unknown	yes	0.000125	0	0	0	0	0	0	0	0	0	0	0	0	0	0	0	0	0	0	0	0	0	0	0	0	0	0	0	0	0	0	0	0	0	0	0	0	0	0	0	0	0.1g/L	0	0
MD018	LB	LB	na	unknown	no	0	0	0	0	0	0	0	0	0	0	0	0	0	0	0	0	0	0	0	0	0	0	0	0	0	0	0	0	0	0	0	0	0	0	0	5g/L	0	0	0	0	0	0	0	0
MD020	minimal	minimial medium+Glu(0.88%)	na	unknown	yes	8.8g/L	0	0	0	0	0	0	0	0	0	0	0	0	0	0	0	0	0	0	0	0	0	0	0	0	0	0	0	0	0	0	0	0	0	0	0	0	0	0	0	0	2mM	0	0
MD021	minimal	minimial medium+Ace(0.035%)	na	unknown	yes	0	0	0	0	0.35g/L	0	0	0	0	0	0	0	0	0	0	0	0	0	0	0	0	0	0	0	0	0	0	0	0	0	0	0	0	0	0	0	0	0	0	0	0	2mM	0	0
MD022	MOPS	MOPS+Glu(0.2%)+CA	EcoCyc	unknown	yes	0.002	0	0	0	0	0	0	0	0	0	0	0	0	0	0	0	0	0	0	0	0	0	0	0	0	0	0	0	0	0	0	0	0	0	0	0	0	0	0	0	0	0	0	0
MD023	dYT	dYT	na	unknown	no	0	0	0	0	0	0	0	0	0	0	0	0	0	0	0	0	0	0	0	0	0	0	0	0	0	0	0	0	0	0	0	0	0	0	0	0.01	0	0	0	0	0	0	0	0
MD024	M63	M63+Glu(0.2%)	EcoCyc	unknown	yes	0.002	0	0	0	0	0	0	0	0	0	0	0	0	0	0	0	0	0	0	0	0	0	0	0	0	0	0	0	0	0	0	0	0	0	0	0	0	0	0	0	0	1mM	0	0
MD025	M9	M9+MOPS+Glu	na	unknown	yes	0.004	0	0	0	0	0	0	0	0	0	0	0	0	0	0	0	0	0	0	0	0	0	0	0	40mM	3nM	400nM	4mM	12.8g/L	0	3g/L	0	0	0	0	0	0	0	0	0	0	2mM	0	0
MD026	LB	LB+Glu(0.4%)	na	unknown	no	0.004	0	0	0	0	0	0	0	0	0	0	0	0	0	0	0	0	0	0	0	0	0	0	0	0	0	0	0	0	0	0	0	0	0	0	5g/L	0	0	0	0	0	0	0	0
MD027	LB	LB+Gly(0.4%)	na	unknown	no	0	0.004	0	0	0	0	0	0	0	0	0	0	0	0	0	0	0	0	0	0	0	0	0	0	0	0	0	0	0	0	0	0	0	0	0	5g/L	0	0	0	0	0	0	0	0
MD028	LB	LB+KCl	na	unknown	no	0	0	0	0	0	0	0	0	0	0	0	0	0	0	0	0	0	0	0	0	0	0	0	0	0	0	0	0	0	0	0	0	0	0	0	5g/L	0	0	0	0	0	0	0	0
MD029	minimal	minimal medium+Glu(0.5%)	na	17074904	yes	0.005	0	0	0	0	0	0	0	0	0	0	0	0	0	0	0	0	0	0	0	0	0	0	0	0	0	0	0	0	0	0	0	1uM	0	0	0	0	0	0	0	0	0.1g/L	0	0
MD030	minimal	minimal medium+Glu(0.5%)+Arg	na	17074904	yes	0.005	0	0	0	0	0	0	0	0	0	0	0	0	0	0	0	0	0	0	0	0	0	0	0	0	0	0	0	0	0	0	0	1uM	0	0	0	0	0	0	0	0	0.1g/L	0	0
MD031	M9	M9+Glu(0.4%)+Adenine	EcoCyc	unknown	yes	0.004	0	0	0	0	0	0	0	0	0	0	0	0	0	0	0	0	0	0	0	0	0	0	0	0	0	0	0	12.8g/L	0	3g/L	0	0	0	0	0	0	0	0	0	0	2mM	0	0
MD033	M9	M9+Glu(0.4%)+MnCl2	EcoCyc	unknown	yes	0.004	0	0	0	0	0	0	0	0	0	0	0	0	0	0	0	0	0	0	0	0	0	0	0	0	0	0	0	12.8g/L	0	3g/L	0	0	0	0	0	0	0	0	0	0	2mM	0	0
MD035	MOPS	MOPS+Glu(0.4%)+20AA	EcoCyc	4604283	yes	0.004	0	0	0	0	0	0	0	0	0	0	0	0	0	0	0	0	0	0	0	0	0	0	0	40mM	3nM	400nM	4mM	0	0	0	0	0	0	0	0	0	0	0	0	0	0	0	0
MD036	minimal	minimal medium+Gly(10mM)	na	10651644	yes	0	10mM	0	0	0	0	0	0	0	0	0	0	0	0	0	0	0	0	0	0	0	0	0	0	0	1.2ug/L	0	0	0	1.2ug/L	0	0	0	0	0	0	0	0	0	0	0	124mg/L	0	0
MD037	GGM	GGM+Gly(5mM)	na	unknown	yes	0	5mM	0	0	0	0	0	0	0	0	0	0	0	0	0	0	0	0	0	0	0	0	0	0	0	80.9nM	0	0	0	0	0	0	0	0	0	0	0	0	0	0	0	0	0	0
MD038	defined	defined medium+Gly(54mM)	na	unknown	yes	0	54mM	0	0	0	0	0	0	0	0	0	0	0	0	0	0	0	0	0	0	0	0	0	0	0	0	0	0	0	0	0	0	0	0	0	0	0	0	0	0	0	0	0	0
MD039	M9C	M9C+Glu(0.4%)+FeSO4	na	unknown	yes	0.004	0	0	0	0	0	0	0	0	0	0	0	0	0	0	0	0	0	0	0	0	0	0	0	0	0	0	0	12.8g/L	0	3g/L	0	0	0	0	0	0	0	0	0	0	2mM	0	0
MD040	M9	M9+Glu+Gal+Gly+Lac+Mal	EcoCyc	unknown	yes	0.004	0.004	0	0.004	0	0	0	0.004	0.004	0	0	0	0	0	0	0	0	0	0	0	0	0	0	0	0	0	0	0	12.8g/L	0	3g/L	0	0	0	0	0	0	0	0	0	0	2mM	0	0
MD041	M9	M9+Glu(1%)+18AA	EcoCyc	unknown	yes	0.01	0	0	0	0	0	0	0	0	0	0	0	0	0	0	0	0	0	0	0	0	0	0	0	0	0	0	0	12.8g/L	0	3g/L	0	0	0	0	0	0	0	0	0	0	2mM	0	0
MD042	EZ	EZ+Glu	na	unknown	yes	0.002	0	0	0	0	0	0	0	0	0	0	0	0	0	0	0	0	0	0	0	0	0	0	0	40mM	3nM	400nM	4mM	0	0	0	0	0	0	0	0	0	0	0	0	0	0	0	0
MD043	K	K(A)+Glu(1.2%)	na	unknown	yes	0.012	0	0	0	0	0	0	0	0	0	0	0	0	0	0	0	0	0	0	0	0	0	0	0	0	0	0	0	0	0	0	0	0	0	0	0	0	0	0	0	0	1mM	0	0
MD045	modified complex	modified complex medium+For(20mM)	na	unknown	no	0	0	0	0	0	0	0	0	0	0	0	0	20mM	0	0	0	0	0	0	0	0	0	0	0	0	0	0	0	0	0	0	0.5g/L	0	0	2mg/L	5g/L	0	0	0	0	0	0.25g/L	0.029g/L	0
MD046	minimal salt	minimal salt medium+Glu(20mM)	na	unknown	yes	20mM	0	0	0	0	0	0	0	0	0	0	0	0	0	0	0	0	0	0	0	0	0	0	0	0	0	0	0	0	0	0	0	0	0	0	0	0	0	0	0	0	0	0	0
MD047	BHI	BHI+Glu(0.2%)	na	unknown	yes	0.002	0	0	0	0	0	0	0	0	0	0	0	0	0	0	0	0	0	0	0	0	0	0	0	0	0	0	0	0	0	0	0	0	0	0	0	5g/L	12.5g/L	0	0	0	0	0	0
MD048	BHI	BHI+Glu(0.2%)+Suc+MgSO4	na	unknown	yes	0.002	0	0	0	0	0	0	0	0	0	0	0	0	0.001	0	0	0	0	0	0	0	0	0	0	0	0	0	0	0	0	0	0	0	0	0	0	5g/L	12.5g/L	0	0	0	0.00125	0	0
MD049	defined mineral	defined mineral medium+Glu(0.1%)	na	unknown	yes	0.001	0	0	0	0	0	0	0	0	0	0	0	0	0	0	0	0	0	0	0	0	0	0	0	0	0	0	0	0	0	0	0	0	0	0	0	0	0	0	0	0	0	0	80mg/L
MD050	M9	M9+PPG(0.2%)	na	unknown	yes	0	0	0	0	0	0	0	0	0	0	0	0	0	0	0	0	0	2g/L	0	0	0	0	0	0	0	0	0	0	12.8g/L	0	3g/L	0	0	0	0	0	0	0	0	0	0	2mM	0	0
MD051	MOPS	MOPS+Man(0.2%)	na	unknown	yes	0	0	0	0	0	0	0	0	0	0.002	0	0	0	0	0	0	0	0	0	0	0	0	0	0	40mM	3nM	400nM	4mM	0	0	0	0	0	0	0	0	0	0	0	0	0	0	0	0
MD052	MOPS	MOPS+Glu(0.2%)+Fum	na	unknown	yes	0.002	0	0	0	0	0	0	0	0	0	0	0	0	0	0	0	0	0	10mM	0	0	0	0	0	40mM	3nM	400nM	4mM	0	0	0	0	0	0	0	0	0	0	0	0	0	0	0	0
MD053	MOPS	MOPS+Glu(0.2%)+Nit	na	unknown	yes	0.002	0	0	0	0	0	0	0	0	0	0	0	0	0	0	0	0	0	0	10mM	0	0	0	0	40mM	3nM	400nM	4mM	0	0	0	0	0	0	0	0	0	0	0	0	0	0	0	0
MD055	DMA	DMA+Glu(0.4%)+copper(0.75mM)	na	unknown	yes	0.004	0	0	0	0	0	0	0	0	0	0	0	0	0	0	0	0	0	0	0	0	0	0	0	0	0	0	0	0	0	0	0	0	0	0	0	0	0	0	0	0	200mg/L	0	0
MD057	LB	LB+Nitrite	na	unknown	no	0	0	0	0	0	0	0	0	0	0	0	0	0	0	0	0	0	0	0	0	20mM	0	0	0	0	0	0	0	0	0	0	0	0	0	0	5g/L	0	0	0	0	0	0	0	0
MD058	LB	LB+Nit	na	unknown	no	0	0	0	0	0	0	0	0	0	0	0	0	0	0	0	0	0	0	0	20mM	0	0	0	0	0	0	0	0	0	0	0	0	0	0	0	5g/L	0	0	0	0	0	0	0	0
MD059	mineral medium	mineral medium+Glu(0.4%)	na	unknown	yes	0.004	0	0	0	0	0	0	0	0	0	0	0	0	0	0	0	0	0	0	0	0	0	0	0	0	0	0	0	0	0	0	0	0	0	0	0	0	0	0	0	0	0	0	16mg/L
MD061	MOPS	modified MOPS+Gly(1%)	na	unknown	yes	0	10g/L	0	0	0	0	0	0	0	0	0	0	0	0	0	0	0	0	0	0	0	0	0	0	50mM	3nM	400nM	4mM	0	0	0	0	0	0	0	0	0	0	0	0	0	0	0	0
MD062	MOPS	MOPS+Glu(0.4%)+NH4Cl	na	unknown	yes	0.004	0	0	0	0	0	0	0	0	0	0	0	0	0	0	0	0	0	0	0	0	0	0	0	40mM	3nM	400nM	4mM	0	0	0	0	0	0	0	0	0	0	0	0	0	0	0	0
MD063	DMEM	DMEM+Glu(0.45%)	na	unknown	yes	0.0045	0	0	0	0	0	0	0	0	0	0	0	0	0	0	0	0	0	0	0	0	0	0	0	0	0	0	0	0	0	0	0	0	0.1mg/L	0	0	0	0	0	0	0	10mg/L	0	0
MD064	TB	TB+Gly(0.4%)	na	unknown	no	0	0.004	0	0	0	0	0	0	0	0	0	0	0	0	0	0	0	0	0	0	0	0	0	0	0	0	0	0	0	0	0	0	0	0	0	24g/L	0	0	0	0	0	0	0	0
MD065	M9	M9+Glu(0.4%)+MgSO4(10nM)+Mev	EcoCyc	unknown	yes	0.004	0	0	0	0	0	0	0	0	0	0	0	0	0	0	0	0	0	0	0	0	0	0	0	0	0	0	0	12.8g/L	0	3g/L	0	0	0	0	0	0	0	0	0	20mM	low(10nM)	0	0
MD066	synthetic	synthetic medium+Glu(0.4%)	na	17379776	yes	0.004	0	0	0	0	0	0	0	0	0	0	0	0	0	0	0	0	0	0	0	0	0	0	0	0	0	0	0	0	0	0	0	0	0	0	0	0	0	0	0	0	1mM	0	0
MD067	MOPS	MOPS+Glu(0.1%)	na	unknown	yes	0.001	0	0	0	0	0	0	0	0	0	0	0	0	0	0	0	0	0	0	0	0	0	0	0	40mM	3nM	400nM	4mM	0	0	0	0	0	0	0	0	0	0	0	0	0	0	0	0
MD068	MOPS	MOPS+Gly(0.1%)	na	unknown	yes	0	0.001	0	0	0	0	0	0	0	0	0	0	0	0	0	0	0	0	0	0	0	0	0	0	40mM	3nM	400nM	4mM	0	0	0	0	0	0	0	0	0	0	0	0	0	0	0	0
MD069	MOPS	MOPS+Succ(0.1%)	na	unknown	yes	0	0	0	0	0	0	0	0	0	0	0	0	0	0	0.001	0	0	0	0	0	0	0	0	0	40mM	3nM	400nM	4mM	0	0	0	0	0	0	0	0	0	0	0	0	0	0	0	0
MD070	MOPS	MOPS+Ala(0.1%)	na	unknown	yes	0	0	0	0	0	0	0	0	0	0	0	0	0	0	0	0	0	0	0	0	0	0	0	0	40mM	3nM	400nM	4mM	0	0	0	0	0	0	0	0	0	0	0	0	0	0	0	0
MD071	MOPS	MOPS+Ace(0.1%)	na	unknown	yes	0	0	0	0	0.001	0	0	0	0	0	0	0	0	0	0	0	0	0	0	0	0	0	0	0	40mM	3nM	400nM	4mM	0	0	0	0	0	0	0	0	0	0	0	0	0	0	0	0
MD072	MOPS	MOPS+Pro	na	unknown	yes	0	0	0	0	0	0	0	0	0	0	0	0	0	0	0	0	0	0	0	0	0	0	0	0	40mM	3nM	400nM	4mM	0	0	0	0	0	0	0	0	0	0	0	0	0	0	0	0
MD073	MOPS	MOPS+Glu(0.1%)+KH2PO4	na	unknown	yes	0.001	0	0	0	0	0	0	0	0	0	0	0	0	0	0	0	0	0	0	0	0	0	0	0	40mM	3nM	400nM	4mM	0	0	0	0	0	0	0	0	0	0	0	0	0	0	0	0
MD074	M63	M63+Glu+CA+Vitamin B1	na	unknown	yes	0.002	0	0	0	0	0	0	0	0	0	0	0	0	0	0	0	0	0	0	0	0	0	0	0	0	0	0	0	0	0	0	0	0	0	0	0	0	0	0	0	0	1mM	0	0
MD075	M63	M63+Glu(22mM)	na	unknown	yes	22mM	0	0	0	0	0	0	0	0	0	0	0	0	0	0	0	0	0	0	0	0	0	0	0	0	0	0	0	0	0	0	0	0	0	0	0	0	0	0	0	0	203uM	0	0
MD076	MOPS	MOPS+Glu(0.2%)+NaCl	na	unknown	yes	0.002	0	0	0	0	0	0	0	0	0	0	0	0	0	0	0	0	0	0	0	0	0	0	0	40mM	3nM	400nM	4mM	0	0	0	0	0	0	0	0	0	0	0	0	0	0	0	0
MD077	M63	modified M63+Glu+His	na	unknown	yes	22mM	0	0	0	0	0	0	0	0	0	0	0	0	0	0	0	0	0	0	0	0	0	0	0	0	0	0	0	0	0	0	0	0	0	0	0	0	0	0	0	0	203uM	0	0
MD078	M63	modified M63+Glu	na	unknown	yes	22mM	0	0	0	0	0	0	0	0	0	0	0	0	0	0	0	0	0	0	0	0	0	0	0	0	0	0	0	0	0	0	0	0	0	0	0	0	0	0	0	0	203uM	0	0
MD079	K	K(B)+Glu(1.2%)	na	unknown	yes	0.012	0	0	0	0	0	0	0	0	0	0	0	0	0	0	0	0	0	0	0	0	0	0	0	0	0	0	0	12.8g/L	0	3g/L	0	0	0	0	0	0	0	0	0	0	1mM	0	0
MD080	SynH	SynH+Glu	na	unknown	yes	333mM	0	0	0	0	0	0	0	0	0	0	0	0	0	0	200mM	0	0	0	0	0	0	0	0	0	3nM	0	0	0	0.4uM	0	0	0	0	0	0	0	0	0	0	0	0	0	0
MD081	GMM	GMM+Glu	na	unknown	yes	56mM	0	0	0	0	0	0	0	0	0	0	0	0	0	0	0	0	0	0	0	0	0	0	0	0	3nM	0	0	0	0.4uM	0	0	0	0	0	0	0	0	0	0	0	1mM	0	0
MD082	ACSH	ACSH+Glu	na	unknown	yes	328mM	0	0	0	0	8.2mM	0.2mM	8.7mM	0	4.4mM	0	0.9mM	0	0	0	210mM	27.3mM	0	0	0	0	0	0	0	0	0	0	0	0	0	0	0	0	0	0	0	0	0	0	0	0	0	0	0
MD083	minimal	minimal medium+Glu(2%)	na	unknown	yes	0.02	0	0	0	0	0	0	0	0	0	0	0	0	0	0	0	0	0	0	0	0	0	0	0	75mM	3uM	0	0	12.8g/L	0	3g/L	0	0	0	0	0	0	0	0	0	0	2mM	0	0
MD084	TSB	TSB+Glu(0.25%)	na	unknown	no	2.5g/L	0	0	0	0	0	0	0	0	0	0	0	0	0	0	0	0	0	0	0	0	0	0	0	0	0	0	0	0	0	0	0	0	0	0	0	0	0	3g/L	0	0	0	0	0
MD085	phosphate minimal	phosphate minimal+Glu+Ace	na	unknown	yes	0.002	0	0	0	0.002	0	0	0	0	0	0	0	0	0	0	0	0	0	0	0	0	29.75g/L	0	0	0	0	0	0	0	0	0	0	0	0	0	0	0	0	0	0	0	0	0	0
MD086	phosphate minimal	phosphate minimal+Glu+Pyr	na	unknown	yes	0.002	0	0	0	0	0	0	0	0	0	0.002	0	0	0	0	0	0	0	0	0	0	29.75g/L	0	0	0	0	0	0	0	0	0	0	0	0	0	0	0	0	0	0	0	0	0	0
MD087	LB	LB+MgSO4	na	unknown	no	0	0	0	0	0	0	0	0	0	0	0	0	0	0	0	0	0	0	0	0	0	0	0	0	0	0	0	0	0	0	0	0	0	0	0	5g/L	0	0	0	0	0	50uM	0	0
MD088	EZ	EZ+Glu(0.2%)	na	unknown	no	0.002	0	0	0	0	0	0	0	0	0	0	0	0	0	0	0	0	0	0	0	0	0	0	0	40mM	0	400nM	4mM	0	0	0	0	0	0	0	0	0	0	0	0	0	0	0	0
MD089	EZ	EZ+Gly(0.4%)	na	unknown	no	0	0.004	0	0	0	0	0	0	0	0	0	0	0	0	0	0	0	0	0	0	0	0	0	0	40mM	0	400nM	4mM	0	0	0	0	0	0	0	0	0	0	0	0	0	0	0	0
MD090	M9	M9+Thymine	na	unknown	yes	0	0	0	0	0	0	0	0	0	0	0	0	0	0	0	0	0	0	0	0	0	0	0	0	0	0	0	0	12.8g/L	0	3g/L	0	0	0	0	0	0	0	0	0	0	2mM	0	0
MD091	M9	M9+Gal	na	unknown	yes	0	0	0	0	0	0	0	?	0	0	0	0	0	0	0	0	0	0	0	0	0	0	0	0	0	0	0	0	12.8g/L	0	3g/L	0	0	0	0	0	0	0	0	0	0	2mM	0	0
MD093	MOPS	MOPS+Ser	na	unknown	yes	0	0	0	0	0	0	0	0	0	0	0	0	0	0	0	0	0	0	0	0	0	0	0	0	40mM	3nM	400nM	4mM	0	0	0	0	0	0	0	0	0	0	0	0	0	0	0	0
MD094	LB	LB+Fru	na	unknown	no	0	0	0	0	0	?	0	0	0	0	0	0	0	0	0	0	0	0	0	0	0	0	0	0	0	0	0	0	0	0	0	0	0	0	0	5g/L	0	0	0	0	0	0	0	0
MD095	M9	M9+Ab(0.4%)	na	unknown	yes	0	0	0	0	0	0	0	0	0	0	0	0	0	0	0	0	0.004	0	0	0	0	0	0	0	0	0	0	0	12.8g/L	0	3g/L	0	0	0	0	0	0	0	0	0	0	2mM	0	0
MD096	minimal	minimal medium+Glu(0.795%)	na	unknown	yes	7.95g/L	0	0	0	0	0	0	0	0	0	0	0	0	0	0	0	0	0	0	0	0	0	0	0	0	0	0	0	0	0	0	0	40mg/L	0	0	0	0	0	0	0	0	20g/L	0	0
MD097	Evans	Evans	na	unknown	yes	0	0	0	0	0	0	0	0	0	0	0	0	0	0	0	0	0	0	0	0	0	0	0	0	0	0	0	0	0	0	0	0	0	0	0	0	0	0	0	0	0	0	0	0
MD098	M63	M63+Gly(0.3%)	na	unknown	yes	0	0.003	0	0	0	0	0	0	0	0	0	0	0	0	0	0	0	0	0	0	0	0	0	0	0	0	0	0	0	0	0	0	0	0	0	0	0	0	0	0	0	1mM	0	0
MD099	M63	M63+Gly(0.3%)+Gal	na	unknown	yes	0	0.003	0	0	0	0	0	0.003	0	0	0	0	0	0	0	0	0	0	0	0	0	0	0	0	0	0	0	0	0	0	0	0	0	0	0	0	0	0	0	0	0	1mM	0	0
MD100	W2	W2+Glu(0.2%)	na	unknown	yes	0.002	0	0	0	0	0	0	0	0	0	0	0	0	0	0	0	0	0	0	0	0	0	0	0	0	0	0	0	0	0	0	0	0	0	0	0	0	0	0	0	0	?	0	0
MD101	M9	M9+Glu(0.4%)+CaCl2	na	unknown	yes	0.004	0	0	0	0	0	0	0	0	0	0	0	0	0	0	0	0	0	0	0	0	0	0	0	0	0	0	0	12.8g/L	0	3g/L	0	0	0	0	0	0	0	0	0	0	2mM	0	0
MD102	MOPS	MOPS+Glu(0.05%)	EcoCyc	4604283	yes	0.5g/L	0	0	0	0	0	0	0	0	0	0	0	0	0	0	0	0	0	0	0	0	0	0	0	40mM	3nM	400nM	4mM	0	0	0	0	0	0	0	0	0	0	0	0	0	0	0	0
MD103	minimal salt	minimal salt+Glu(0.4%)	na	unknown	yes	0.004	0	0	0	0	0	0	0	0	0	0	0	0	0	0	0	0	0	0	0	0	0	0	0	0	0	0	0	0	0	0	0	0	0	0	0	0	0	0	0	0	0	0	0
MD104	minimal salt	minimal salt+Glu(0.4%)+TMAO+NaNO2	na	unknown	yes	0.004	0	0	0	0	0	0	0	0	0	0	0	0	0	0	0	0	0	0	0	0	0	20mM	2.5mM	0	0	0	0	0	0	0	0	0	0	0	0	0	0	0	0	0	0	0	0
MD106	M9	M9+Glu(0.5%)	EcoCyc	unknown	yes	0.005	0	0	0	0	0	0	0	0	0	0	0	0	0	0	0	0	0	0	0	0	0	0	0	0	0	0	0	12.8g/L	0	3g/L	0	0	0	0	0	0	0	0	0	0	2mM	0	0
MD107	M9	M9+Glu(0.2%)	na	unknown	yes	2g/L	0	0	0	0	0	0	0	0	0	0	0	0	0	0	0	0	0	0	0	0	0	0	0	0	3nM	0	0	0	0	0	0	0	0	0	0	0	0	0	0	0	2mM	0	0
MD108	M9	M9+Ala	na	unknown	yes	0	0	0	0	0	0	0	0	0	0	0	0	0	0	0	0	0	0	0	0	0	0	0	0	0	3nM	0	0	0	0	0	0	0	0	0	0	0	0	0	0	0	2mM	0	0
MD109	M9	M9+Arg	na	unknown	yes	0	0	0	0	0	0	0	0	0	0	0	0	0	0	0	0	0	0	0	0	0	0	0	0	0	3nM	0	0	0	0	0	0	0	0	0	0	0	0	0	0	0	2mM	0	0
MD110	M9	M9+Glu(0.4%)+A+Gly+Met	EcoCyc	unknown	yes	0.004	0	0	0	0	0	0	0	0	0	0	0	0	0	0	0	0	0	0	0	0	0	0	0	0	0	0	0	12.8g/L	0	3g/L	0	0	0	0	0	0	0	0	0	0	2mM	0	0
MD111	M9	M9+Glu(0.4%)+A+T+Gly+Met	EcoCyc	unknown	yes	0.004	0	0	0	0	0	0	0	0	0	0	0	0	0	0	0	0	0	0	0	0	0	0	0	0	0	0	0	12.8g/L	0	3g/L	0	0	0	0	0	0	0	0	0	0	2mM	0	0
MD112	M9	M9+Glu(0.4%)+Gly+Met	EcoCyc	unknown	yes	0.004	0	0	0	0	0	0	0	0	0	0	0	0	0	0	0	0	0	0	0	0	0	0	0	0	0	0	0	12.8g/L	0	3g/L	0	0	0	0	0	0	0	0	0	0	2mM	0	0
MD113	M9	M9+Glu(0.4%)+A	EcoCyc	unknown	yes	0.004	0	0	0	0	0	0	0	0	0	0	0	0	0	0	0	0	0	0	0	0	0	0	0	0	0	0	0	12.8g/L	0	3g/L	0	0	0	0	0	0	0	0	0	0	2mM	0	0
MD114	MOPS	MOPS+Glu+Ile+Val+Thi	na	unknown	yes	0.004	0	0	0	0	0	0	0	0	0	0	0	0	0	0	0	0	0	0	0	0	0	0	0	40mM	3nM	400nM	4mM	0	0	0	0	0	0	0	0	0	0	0	0	0	0	0	0
MD115	MOPS	MOPS+Glu+Ile+Val+Thi+Lue	na	unknown	yes	0.004	0	0	0	0	0	0	0	0	0	0	0	0	0	0	0	0	0	0	0	0	0	0	0	40mM	3nM	400nM	4mM	0	0	0	0	0	0	0	0	0	0	0	0	0	0	0	0
MD116	LB	LB+Gly(0.1%)	na	unknown	no	0	0.1	0	0	0	0	0	0	0	0	0	0	0	0	0	0	0	0	0	0	0	0	0	0	0	0	0	0	0	0	0	0	0	0	0	5g/L	0	0	0	0	0	0	0	0
MD117	LB	LB+minimal salt+Gly+TMAO+SF	na	unknown	yes	0	0.004	0	0	0	0	0	0	0	0	0	0	0	0	0	0	0	0	0	0	0	0	20mM	0	0	0	0	0	0	0	0	0	0	0	0	5g/L	0	0	0	0	0	0	0	0
MD118	LB	LB+minimal salt+Gly+TMAO+SF+NaNO2	na	unknown	yes	0	0.004	0	0	0	0	0	0	0	0	0	0	0	0	0	0	0	0	0	0	0	0	20mM	5mM	0	0	0	0	0	0	0	0	0	0	0	5g/L	0	0	0	0	0	0	0	0
MD119	LB	LB+minimal salt+Gly+TMAO+SF+KNO3	na	unknown	yes	0	0.004	0	0	0	0	0	0	0	0	0	0	0	0	0	0	0	0	0	0	0	0	20mM	0	0	0	0	0	0	0	0	0	0	0	0	5g/L	0	0	0	0	0	0	0	0
MD120	synthetic	synthetic+Glu(0.4%)+KNO3	na	17379776	yes	4g/L	0	0	0	0	0	0	0	0	0	0	0	0	0	0	0	0	0	0	0	0	0	0	0	0	0	0	0	0	0	0	0	0	0	0	0	0	0	0	0	0	1mM	0	0
MD121	M9	M9+Glu(0.5%)	EcoCyc	unknown	yes	5g/L	0	0	0	0	0	0	0	0	0	0	0	0	0	0	0	0	0	0	0	0	0	0	0	0	0	0	0	12.8g/L	0	3g/L	0	0	0	0	0	0	0	0	0	0	0.24g/L	0	0
MD122	MOPS	modified MOPS+Glu(0.2%)	na	unknown	yes	0.002	0	0	0	0	0	0	0	0	0	0	0	0	0	0	0	0	0	0	0	0	0	0	0	40mM	0	0	4mM	0	0	0	0	0	0	0	0	0	0	0	0	0	0	0	0
MD123	MOPS	modified MOPS+Lac(0.2%)	na	unknown	yes	0	0	0.002	0	0	0	0	0	0	0	0	0	0	0	0	0	0	0	0	0	0	0	0	0	40mM	0	0	4mM	0	0	0	0	0	0	0	0	0	0	0	0	0	0	0	0
MD124	MOPS	MOPS+Mucus	EcoCyc	4604283	yes	0	0	0	0	0	0	0	0	0	0	0	0	0	0	0	0	0	0	0	0	0	0	0	0	40mM	3nM	400nM	4mM	0	0	0	0	0	0	0	0	0	0	0	10mg/mL	0	0	0	0
MD125	TPM2	TPM2+Glu	na	unknown	yes	?	0	0	0	0	0	0	0	0	0	0	0	0	0	0	0	0	0	0	0	0	0	0	0	0	0	0	0	0	0	0	0	0	0	0	2g/L	0	0	0	0	0	2g/L	0	0
[truncated: 77 more columns]

## Sheet: Transcriptome
ID	Cond	Date	Type	Platform	Project ID	Sample ID	Ch	Platform ID	PMID	Strain Name	Growth Phase	OD WL	OD	Growth Rate	MD ID	Base Medium	Carbon	Time	Stress	Temp	pH	GP Type	Gene	Plasmids	O2	Comp	Comp Conc	Contact/PI	Replicates	Notes
T0001	BW25113.MD018.none.na_WT	2008-06-17	One	Affymetrix	GSE10116	GSM255759	1	GPL3154	18545668	BW25113	exponential	600	0.5	unknown	MD018	LB	none	na	none	37	7	WT	na	pCA24N	Aerobic	IPTG	2mM	Wood	TG0001
T0002	BW25113.MD018.none.b0460_OE	2008-06-17	One	Affymetrix	GSE10116	GSM255761	1	GPL3154	18545668	BW25113	exponential	600	0.5	unknown	MD018	LB	none	na	none	37	7	OE	b0460	pCA24N-hha	Aerobic	IPTG	2mM	Wood	TG0002
T0003	MG1655.MD018.none.na_WT	2008-07-15	One	Affymetrix	GSE10160	GSM256868	1	GPL199	18192383	MG1655	exponential (predicted)	600	0.2	unknown	MD018	LB	none	0m	none	37	7	WT	na	no	Aerobic	none	na	Laubacher	TG0003
T0004	MG1655.MD018.none.na_WT	2008-07-15	One	Affymetrix	GSE10160	GSM256869	1	GPL199	18192383	MG1655	exponential (predicted)	600	0.2	unknown	MD018	LB	none	0m	none	37	7	WT	na	no	Aerobic	none	na	Laubacher	TG0003
T0005	MG1655.MD018.none.na_WT	2008-07-15	One	Affymetrix	GSE10160	GSM256870	1	GPL199	18192383	MG1655	exponential (predicted)	600	0.2	unknown	MD018	LB	none	0m	none	37	7	WT	na	no	Aerobic	none	na	Laubacher	TG0003
T0006	MG1655.MD018.none.na_WT	2008-07-15	One	Affymetrix	GSE10160	GSM256871	1	GPL199	18192383	MG1655	exponential (predicted)	600	unknown	unknown	MD018	LB	none	5m	none	37	7	WT	na	no	Aerobic	none	na	Laubacher	TG0004
T0007	MG1655.MD018.none.na_WT	2008-07-15	One	Affymetrix	GSE10160	GSM256872	1	GPL199	18192383	MG1655	exponential (predicted)	600	unknown	unknown	MD018	LB	none	5m	none	37	7	WT	na	no	Aerobic	none	na	Laubacher	TG0004
T0008	MG1655.MD018.none.na_WT	2008-07-15	One	Affymetrix	GSE10160	GSM256873	1	GPL199	18192383	MG1655	exponential (predicted)	600	unknown	unknown	MD018	LB	none	20m	none	37	7	WT	na	no	Aerobic	none	na	Laubacher	TG0005
T0009	MG1655.MD018.none.na_WT	2008-07-15	One	Affymetrix	GSE10160	GSM256874	1	GPL199	18192383	MG1655	exponential (predicted)	600	unknown	unknown	MD018	LB	none	20m	none	37	7	WT	na	no	Aerobic	none	na	Laubacher	TG0005
T0010	MG1655.MD018.none.na_WT	2008-07-15	One	Affymetrix	GSE10160	GSM256875	1	GPL199	18192383	MG1655	exponential (predicted)	600	unknown	unknown	MD018	LB	none	20m	none	37	7	WT	na	no	Aerobic	none	na	Laubacher	TG0005
T0011	MG1655.MD018.none.na_WT	2008-07-15	One	Affymetrix	GSE10160	GSM256876	1	GPL199	18192383	MG1655	exponential (predicted)	600	unknown	unknown	MD018	LB	none	40m	none	37	7	WT	na	no	Aerobic	none	na	Laubacher	TG0006
T0012	MG1655.MD018.none.na_WT	2008-07-15	One	Affymetrix	GSE10160	GSM256877	1	GPL199	18192383	MG1655	exponential (predicted)	600	unknown	unknown	MD018	LB	none	40m	none	37	7	WT	na	no	Aerobic	none	na	Laubacher	TG0006
T0013	MG1655.MD018.none.na_WT	2008-07-15	One	Affymetrix	GSE10160	GSM256878	1	GPL199	18192383	MG1655	exponential (predicted)	600	unknown	unknown	MD018	LB	none	40m	none	37	7	WT	na	no	Aerobic	none	na	Laubacher	TG0006
T0014	MG1655.MD018.none.na_WT	2008-07-15	One	Affymetrix	GSE10160	GSM256879	1	GPL199	18192383	MG1655	exponential (predicted)	600	unknown	unknown	MD018	LB	none	40m	none	37	7	WT	na	no	Aerobic	none	na	Laubacher	TG0006
T0015	MG1655.MD018.Cfs.na_WT	2008-07-15	One	Affymetrix	GSE10160	GSM256880	1	GPL199	18192383	MG1655	exponential (predicted)	600	0.2	unknown	MD018	LB	none	0m	Cfs	37	7	WT	na	no	Aerobic	Cfs	10ug/mL	Laubacher	TG0007
T0016	MG1655.MD018.Cfs.na_WT	2008-07-15	One	Affymetrix	GSE10160	GSM256881	1	GPL199	18192383	MG1655	exponential (predicted)	600	0.2	unknown	MD018	LB	none	0m	Cfs	37	7	WT	na	no	Aerobic	Cfs	10ug/mL	Laubacher	TG0007
T0017	MG1655.MD018.Cfs.na_WT	2008-07-15	One	Affymetrix	GSE10160	GSM256882	1	GPL199	18192383	MG1655	exponential (predicted)	600	unknown	unknown	MD018	LB	none	5m	Cfs	37	7	WT	na	no	Aerobic	Cfs	10ug/mL	Laubacher	TG0008
T0018	MG1655.MD018.Cfs.na_WT	2008-07-15	One	Affymetrix	GSE10160	GSM256883	1	GPL199	18192383	MG1655	exponential (predicted)	600	unknown	unknown	MD018	LB	none	5m	Cfs	37	7	WT	na	no	Aerobic	Cfs	10ug/mL	Laubacher	TG0008
T0019	MG1655.MD018.Cfs.na_WT	2008-07-15	One	Affymetrix	GSE10160	GSM256884	1	GPL199	18192383	MG1655	exponential (predicted)	600	unknown	unknown	MD018	LB	none	20m	Cfs	37	7	WT	na	no	Aerobic	Cfs	10ug/mL	Laubacher	TG0009
T0020	MG1655.MD018.Cfs.na_WT	2008-07-15	One	Affymetrix	GSE10160	GSM256885	1	GPL199	18192383	MG1655	exponential (predicted)	600	unknown	unknown	MD018	LB	none	20m	Cfs	37	7	WT	na	no	Aerobic	Cfs	10ug/mL	Laubacher	TG0009
T0021	MG1655.MD018.Cfs.na_WT	2008-07-15	One	Affymetrix	GSE10160	GSM256886	1	GPL199	18192383	MG1655	exponential (predicted)	600	unknown	unknown	MD018	LB	none	40m	Cfs	37	7	WT	na	no	Aerobic	Cfs	10ug/mL	Laubacher	TG0010
T0022	MG1655.MD018.Cfs.na_WT	2008-07-15	One	Affymetrix	GSE10160	GSM256887	1	GPL199	18192383	MG1655	exponential (predicted)	600	unknown	unknown	MD018	LB	none	40m	Cfs	37	7	WT	na	no	Aerobic	Cfs	10ug/mL	Laubacher	TG0010
T0023	MG1655.MD018.Cfs.na_WT	2008-07-15	One	Affymetrix	GSE10160	GSM256888	1	GPL199	18192383	MG1655	exponential (predicted)	600	unknown	unknown	MD018	LB	none	40m	Cfs	37	7	WT	na	no	Aerobic	Cfs	10ug/mL	Laubacher	TG0010
T0024	MG1655.MD018.Mcn.na_WT	2008-07-15	One	Affymetrix	GSE10160	GSM256889	1	GPL199	18192383	MG1655	exponential (predicted)	600	0.2	unknown	MD018	LB	none	0m	Mcn	37	7	WT	na	no	Aerobic	Mcn	0.03ug/mL	Laubacher	TG0011
T0025	MG1655.MD018.Mcn.na_WT	2008-07-15	One	Affymetrix	GSE10160	GSM256890	1	GPL199	18192383	MG1655	exponential (predicted)	600	0.2	unknown	MD018	LB	none	0m	Mcn	37	7	WT	na	no	Aerobic	Mcn	0.03ug/mL	Laubacher	TG0011
T0026	MG1655.MD018.Mcn.na_WT	2008-07-15	One	Affymetrix	GSE10160	GSM256891	1	GPL199	18192383	MG1655	exponential (predicted)	600	unknown	unknown	MD018	LB	none	5m	Mcn	37	7	WT	na	no	Aerobic	Mcn	0.03ug/mL	Laubacher	TG0012
T0027	MG1655.MD018.Mcn.na_WT	2008-07-15	One	Affymetrix	GSE10160	GSM256892	1	GPL199	18192383	MG1655	exponential (predicted)	600	unknown	unknown	MD018	LB	none	5m	Mcn	37	7	WT	na	no	Aerobic	Mcn	0.03ug/mL	Laubacher	TG0012
T0028	MG1655.MD018.Mcn.na_WT	2008-07-15	One	Affymetrix	GSE10160	GSM256893	1	GPL199	18192383	MG1655	exponential (predicted)	600	unknown	unknown	MD018	LB	none	20m	Mcn	37	7	WT	na	no	Aerobic	Mcn	0.03ug/mL	Laubacher	TG0013
T0029	MG1655.MD018.Mcn.na_WT	2008-07-15	One	Affymetrix	GSE10160	GSM256894	1	GPL199	18192383	MG1655	exponential (predicted)	600	unknown	unknown	MD018	LB	none	20m	Mcn	37	7	WT	na	no	Aerobic	Mcn	0.03ug/mL	Laubacher	TG0013
T0030	MG1655.MD018.Mcn.na_WT	2008-07-15	One	Affymetrix	GSE10160	GSM256895	1	GPL199	18192383	MG1655	exponential (predicted)	600	unknown	unknown	MD018	LB	none	40m	Mcn	37	7	WT	na	no	Aerobic	Mcn	0.03ug/mL	Laubacher	TG0014
T0031	MG1655.MD018.Mcn.na_WT	2008-07-15	One	Affymetrix	GSE10160	GSM256896	1	GPL199	18192383	MG1655	exponential (predicted)	600	unknown	unknown	MD018	LB	none	40m	Mcn	37	7	WT	na	no	Aerobic	Mcn	0.03ug/mL	Laubacher	TG0014
T0032	MG1655.MD018.Mcn.na_WT	2008-07-15	One	Affymetrix	GSE10160	GSM256897	1	GPL199	18192383	MG1655	exponential (predicted)	600	unknown	unknown	MD018	LB	none	40m	Mcn	37	7	WT	na	no	Aerobic	Mcn	0.03ug/mL	Laubacher	TG0014
T0033	MG1655.MD018.Cfs;Mcn.na_WT	2008-07-15	One	Affymetrix	GSE10160	GSM256898	1	GPL199	18192383	MG1655	exponential (predicted)	600	0.2	unknown	MD018	LB	none	0m	Cfs;Mcn	37	7	WT	na	no	Aerobic	Cfs;Mcn	10ug/mL;0.03ug/mL	Laubacher	TG0015
T0034	MG1655.MD018.Cfs;Mcn.na_WT	2008-07-15	One	Affymetrix	GSE10160	GSM256899	1	GPL199	18192383	MG1655	exponential (predicted)	600	0.2	unknown	MD018	LB	none	0m	Cfs;Mcn	37	7	WT	na	no	Aerobic	Cfs;Mcn	10ug/mL;0.03ug/mL	Laubacher	TG0015
T0035	MG1655.MD018.Cfs;Mcn.na_WT	2008-07-15	One	Affymetrix	GSE10160	GSM256900	1	GPL199	18192383	MG1655	exponential (predicted)	600	0.2	unknown	MD018	LB	none	0m	Cfs;Mcn	37	7	WT	na	no	Aerobic	Cfs;Mcn	10ug/mL;0.03ug/mL	Laubacher	TG0015
T0036	MG1655.MD018.Cfs;Mcn.na_WT	2008-07-15	One	Affymetrix	GSE10160	GSM256901	1	GPL199	18192383	MG1655	exponential (predicted)	600	unknown	unknown	MD018	LB	none	5m	Cfs;Mcn	37	7	WT	na	no	Aerobic	Cfs;Mcn	10ug/mL;0.03ug/mL	Laubacher	TG0016
T0037	MG1655.MD018.Cfs;Mcn.na_WT	2008-07-15	One	Affymetrix	GSE10160	GSM256902	1	GPL199	18192383	MG1655	exponential (predicted)	600	unknown	unknown	MD018	LB	none	5m	Cfs;Mcn	37	7	WT	na	no	Aerobic	Cfs;Mcn	10ug/mL;0.03ug/mL	Laubacher	TG0016
T0038	MG1655.MD018.Cfs;Mcn.na_WT	2008-07-15	One	Affymetrix	GSE10160	GSM256903	1	GPL199	18192383	MG1655	exponential (predicted)	600	unknown	unknown	MD018	LB	none	5m	Cfs;Mcn	37	7	WT	na	no	Aerobic	Cfs;Mcn	10ug/mL;0.03ug/mL	Laubacher	TG0016
T0039	MG1655.MD018.Cfs;Mcn.na_WT	2008-07-15	One	Affymetrix	GSE10160	GSM256904	1	GPL199	18192383	MG1655	exponential (predicted)	600	unknown	unknown	MD018	LB	none	20m	Cfs;Mcn	37	7	WT	na	no	Aerobic	Cfs;Mcn	10ug/mL;0.03ug/mL	Laubacher	TG0017
T0040	MG1655.MD018.Cfs;Mcn.na_WT	2008-07-15	One	Affymetrix	GSE10160	GSM256905	1	GPL199	18192383	MG1655	exponential (predicted)	600	unknown	unknown	MD018	LB	none	20m	Cfs;Mcn	37	7	WT	na	no	Aerobic	Cfs;Mcn	10ug/mL;0.03ug/mL	Laubacher	TG0017
T0041	MG1655.MD018.Cfs;Mcn.na_WT	2008-07-15	One	Affymetrix	GSE10160	GSM256906	1	GPL199	18192383	MG1655	exponential (predicted)	600	unknown	unknown	MD018	LB	none	20m	Cfs;Mcn	37	7	WT	na	no	Aerobic	Cfs;Mcn	10ug/mL;0.03ug/mL	Laubacher	TG0017
T0042	MG1655.MD018.Cfs;Mcn.na_WT	2008-07-15	One	Affymetrix	GSE10160	GSM256907	1	GPL199	18192383	MG1655	exponential (predicted)	600	unknown	unknown	MD018	LB	none	40m	Cfs;Mcn	37	7	WT	na	no	Aerobic	Cfs;Mcn	10ug/mL;0.03ug/mL	Laubacher	TG0018
T0043	MG1655.MD018.Cfs;Mcn.na_WT	2008-07-15	One	Affymetrix	GSE10160	GSM256908	1	GPL199	18192383	MG1655	exponential (predicted)	600	unknown	unknown	MD018	LB	none	40m	Cfs;Mcn	37	7	WT	na	no	Aerobic	Cfs;Mcn	10ug/mL;0.03ug/mL	Laubacher	TG0018
T0044	MG1655.MD018.Cfs;Mcn.na_WT	2008-07-15	One	Affymetrix	GSE10160	GSM256909	1	GPL199	18192383	MG1655	non-exponential (predicted)	600	unknown	unknown	MD018	LB	none	40m	Cfs;Mcn	37	7	WT	na	no	Aerobic	Cfs;Mcn	10ug/mL;0.03ug/mL	Laubacher	TG0018
T0045	MG1655.MD018.Cfs;Mcn.na_WT	2008-07-15	One	Affymetrix	GSE10160	GSM256910	1	GPL199	18192383	MG1655	exponential (predicted)	600	unknown	unknown	MD018	LB	none	40m	Cfs;Mcn	37	7	WT	na	no	Aerobic	Cfs;Mcn	10ug/mL;0.03ug/mL	Laubacher	TG0018
T0046	MG1655.MD018.none.na_WT	2008-07-15	One	Affymetrix	GSE10160	GSM256911	1	GPL3154	18192383	MG1655	exponential (predicted)	600	unknown	unknown	MD018	LB	none	5m	none	37	7	WT	na	no	Aerobic	none	na	Laubacher	TG0019
T0047	MG1655.MD018.none.na_WT	2008-07-15	One	Affymetrix	GSE10160	GSM256912	1	GPL3154	18192383	MG1655	exponential (predicted)	600	unknown	unknown	MD018	LB	none	10m	none	37	7	WT	na	no	Aerobic	none	na	Laubacher	TG0020
T0048	MG1655.MD018.none.na_WT	2008-07-15	One	Affymetrix	GSE10160	GSM256913	1	GPL3154	18192383	MG1655	exponential (predicted)	600	unknown	unknown	MD018	LB	none	10m	none	37	7	WT	na	no	Aerobic	none	na	Laubacher	TG0020
T0049	MG1655.MD018.none.na_WT	2008-07-15	One	Affymetrix	GSE10160	GSM256914	1	GPL3154	18192383	MG1655	exponential (predicted)	600	unknown	unknown	MD018	LB	none	10m	none	37	7	WT	na	no	Aerobic	none	na	Laubacher	TG0020
T0050	MG1655.MD018.none.na_WT	2008-07-15	One	Affymetrix	GSE10160	GSM256915	1	GPL3154	18192383	MG1655	exponential (predicted)	600	unknown	unknown	MD018	LB	none	60m	none	37	7	WT	na	no	Aerobic	none	na	Laubacher	TG0021
T0051	MG1655.MD018.none.na_WT	2008-07-15	One	Affymetrix	GSE10160	GSM256916	1	GPL3154	18192383	MG1655	exponential (predicted)	600	unknown	unknown	MD018	LB	none	60m	none	37	7	WT	na	no	Aerobic	none	na	Laubacher	TG0021
T0052	MG1655.MD018.none.na_WT	2008-07-15	One	Affymetrix	GSE10160	GSM256917	1	GPL3154	18192383	MG1655	exponential (predicted)	600	unknown	unknown	MD018	LB	none	60m	none	37	7	WT	na	no	Aerobic	none	na	Laubacher	TG0021
T0053	MG1655.MD018.none.na_WT	2008-07-15	One	Affymetrix	GSE10160	GSM256918	1	GPL3154	18192383	MG1655	exponential (predicted)	600	unknown	unknown	MD018	LB	none	40m	none	37	7	WT	na	no	Aerobic	none	na	Laubacher	TG0022
T0054	MG1655.MD018.Cfs.na_WT	2008-07-15	One	Affymetrix	GSE10160	GSM256919	1	GPL3154	18192383	MG1655	exponential (predicted)	600	unknown	unknown	MD018	LB	none	5m	Cfs	37	7	WT	na	no	Aerobic	Cfs	60ug/mL	Laubacher	TG0023
T0055	MG1655.MD018.Cfs.na_WT	2008-07-15	One	Affymetrix	GSE10160	GSM256920	1	GPL3154	18192383	MG1655	exponential (predicted)	600	unknown	unknown	MD018	LB	none	5m	Cfs	37	7	WT	na	no	Aerobic	Cfs	60ug/mL	Laubacher	TG0023
T0056	MG1655.MD018.Cfs.na_WT	2008-07-15	One	Affymetrix	GSE10160	GSM256921	1	GPL3154	18192383	MG1655	exponential (predicted)	600	unknown	unknown	MD018	LB	none	20m	Cfs	37	7	WT	na	no	Aerobic	Cfs	60ug/mL	Laubacher	TG0024
T0057	MG1655.MD018.Cfs.na_WT	2008-07-15	One	Affymetrix	GSE10160	GSM256922	1	GPL3154	18192383	MG1655	exponential (predicted)	600	unknown	unknown	MD018	LB	none	10m	Cfs	37	7	WT	na	no	Aerobic	Cfs	60ug/mL	Laubacher	TG0025
T0058	MG1655.MD018.Cfs.na_WT	2008-07-15	One	Affymetrix	GSE10160	GSM256923	1	GPL3154	18192383	MG1655	exponential (predicted)	600	unknown	unknown	MD018	LB	none	10m	Cfs	37	7	WT	na	no	Aerobic	Cfs	60ug/mL	Laubacher	TG0025
T0059	MG1655.MD018.Cfs.na_WT	2008-07-15	One	Affymetrix	GSE10160	GSM256924	1	GPL3154	18192383	MG1655	exponential (predicted)	600	unknown	unknown	MD018	LB	none	10m	Cfs	37	7	WT	na	no	Aerobic	Cfs	60ug/mL	Laubacher	TG0025
T0060	MG1655.MD018.Mcn.na_WT	2008-07-15	One	Affymetrix	GSE10160	GSM256925	1	GPL3154	18192383	MG1655	exponential (predicted)	600	unknown	unknown	MD018	LB	none	60m	Mcn	37	7	WT	na	no	Aerobic	Mcn	0.3ug/mL	Laubacher	TG0026
T0061	MG1655.MD018.Mcn.na_WT	2008-07-15	One	Affymetrix	GSE10160	GSM256926	1	GPL3154	18192383	MG1655	exponential (predicted)	600	unknown	unknown	MD018	LB	none	60m	Mcn	37	7	WT	na	no	Aerobic	Mcn	0.3ug/mL	Laubacher	TG0026
T0062	MG1655.MD018.Mcn.na_WT	2008-07-15	One	Affymetrix	GSE10160	GSM256927	1	GPL3154	18192383	MG1655	exponential (predicted)	600	unknown	unknown	MD018	LB	none	60m	Mcn	37	7	WT	na	no	Aerobic	Mcn	0.3ug/mL	Laubacher	TG0026
T0063	MG1655.MD018.Cfs;Mcn.na_WT	2008-07-15	One	Affymetrix	GSE10160	GSM256928	1	GPL3154	18192383	MG1655	exponential (predicted)	600	unknown	unknown	MD018	LB	none	40m	Cfs;Mcn	37	7	WT	na	no	Aerobic	Cfs;Mcn	10ug/mL;0.03ug/mL	Laubacher	TG0027
T0064	MG1655.MD022.none.na_WT	2008-05-16	One	Affymetrix	GSE10345	GSM261482	1	GPL3154	18487194	MG1655	exponential	600	0.4	unknown	MD022	MOPS	Glu	na	none	37	7	WT	na	no	Aerobic	none	na	Nudler	TG0032
T0065	MG1655.MD022.none.na_WT	2008-05-16	One	Affymetrix	GSE10345	GSM261483	1	GPL3154	18487194	MG1655	exponential	600	0.4	unknown	MD022	MOPS	Glu	na	none	37	7	WT	na	no	Aerobic	none	na	Nudler	TG0032
T0066	MG1655.MD022.Bm.na_WT	2008-05-16	One	Affymetrix	GSE10345	GSM261484	1	GPL3154	18487194	MG1655	exponential	600	0.4	unknown	MD022	MOPS	Glu	na	Bm	37	7	WT	na	no	Aerobic	Bm	10ug/mL	Nudler	TG0033
T0067	MG1655.MD022.Bm.na_WT	2008-05-16	One	Affymetrix	GSE10345	GSM261485	1	GPL3154	18487194	MG1655	exponential	600	0.4	unknown	MD022	MOPS	Glu	na	Bm	37	7	WT	na	no	Aerobic	Bm	10ug/mL	Nudler	TG0033
T0068	MG1655.MD022.Bm.na_WT	2008-05-16	One	Affymetrix	GSE10345	GSM261486	1	GPL3154	18487194	MG1655	exponential	600	0.4	unknown	MD022	MOPS	Glu	na	Bm	37	7	WT	na	no	Aerobic	Bm	25ug/mL	Nudler	TG0034
T0069	MG1655.MD022.Bm.na_WT	2008-05-16	One	Affymetrix	GSE10345	GSM261487	1	GPL3154	18487194	MG1655	exponential	600	0.4	unknown	MD022	MOPS	Glu	na	Bm	37	7	WT	na	no	Aerobic	Bm	25ug/mL	Nudler	TG0034
T0070	MG1655.MD022.Bm.na_WT	2008-05-16	One	Affymetrix	GSE10345	GSM261488	1	GPL3154	18487194	MG1655	exponential	600	0.4	unknown	MD022	MOPS	Glu	na	Bm	37	7	WT	na	no	Aerobic	Bm	100ug/mL	Nudler	TG0035
T0071	MG1655.MD022.Bm.na_WT	2008-05-16	One	Affymetrix	GSE10345	GSM261489	1	GPL3154	18487194	MG1655	exponential	600	0.4	unknown	MD022	MOPS	Glu	na	Bm	37	7	WT	na	no	Aerobic	Bm	100ug/mL	Nudler	TG0035
T0084	B178.MD023.none.b4143_KO;b4142_KO;hsp60_OE;hsp10_OE	2008-04-14	One	Affymetrix	GSE10974	GSM277818	1	GPL199	18400758	B178	exponential	536	0.1	unknown	MD023	dYT	none	na	none	30	7	KO;KO;OE;OE	b4143;b4142;hsp60;hsp10	yes	Aerobic	Km;Am;IPTG	10mg/L;100mg/L;0.1mM	Nielson	TG0041
T0085	B178.MD023.none.b4143_KO;b4142_KO;hsp60_VAR;hsp10_OE	2008-04-14	One	Affymetrix	GSE10974	GSM277819	1	GPL199	18400758	B178	exponential	536	0.1	unknown	MD023	dYT	none	na	none	30	7	KO;KO;VAR;OE	b4143;b4142;hsp60;hsp10	yes	Aerobic	Km;Am;IPTG	10mg/L;100mg/L;0.1mM	Nielson	TG0041
T0094	MG1655.MD035.none.na_WT	2014-04-08	One	Affymetrix	GSE11087	GSM280103	1	GPL6702	18430135;21299642	MG1655	exponential	600	0.4	unknown	MD035	MOPS	Glu	na	none	37	7.4	WT	na	no	Aerobic	none	na	Conway	GSE11087-1
T0095	MG1655.MD035.none.na_WT	2014-04-08	One	Affymetrix	GSE11087	GSM280104	1	GPL6702	18430135;21299642	MG1655	exponential	600	0.4	unknown	MD035	MOPS	Glu	na	none	37	7.4	WT	na	no	Aerobic	none	na	Conway	GSE11087-1
T0096	MG1655.MD035.isoleucine-limitation.relA_KO;spoT_KO	2014-04-08	One	Affymetrix	GSE11087	GSM280105	1	GPL6702	18430135;21299642	MG1655	exponential (predicted)	unknown	unknown	unknown	MD035	MOPS	Glu	40m	isoleucine-limitation	37	7.4	KO;KO	relA;spoT	no	Aerobic	isoleucine	60uM	Conway	GSE11087-2
T0097	MG1655.MD035.isoleucine-limitation.relA_KO;spoT_KO	2014-04-08	One	Affymetrix	GSE11087	GSM280106	1	GPL6702	18430135;21299642	MG1655	exponential (predicted)	unknown	unknown	unknown	MD035	MOPS	Glu	40m	isoleucine-limitation	37	7.4	KO;KO	relA;spoT	no	Aerobic	isoleucine	60uM	Conway	GSE11087-2
T0098	MG1655.MD035.isoleucine-limitation.relA_KO	2014-04-08	One	Affymetrix	GSE11087	GSM280107	1	GPL6702	18430135;21299642	MG1655	exponential (predicted)	unknown	unknown	unknown	MD035	MOPS	Glu	40m	isoleucine-limitation	37	7.4	KO	relA	no	Aerobic	isoleucine	60uM	Conway	GSE11087-3
T0099	MG1655.MD035.isoleucine-limitation.relA_KO	2014-04-08	One	Affymetrix	GSE11087	GSM280108	1	GPL6702	18430135;21299642	MG1655	exponential (predicted)	unknown	unknown	unknown	MD035	MOPS	Glu	40m	isoleucine-limitation	37	7.4	KO	relA	no	Aerobic	isoleucine	60uM	Conway	GSE11087-3
T0100	MG1655.MD035.isoleucine-limitation.na_WT	2014-04-08	One	Affymetrix	GSE11087	GSM280109	1	GPL6702	18430135;21299642	MG1655	exponential (predicted)	unknown	unknown	unknown	MD035	MOPS	Glu	40m	isoleucine-limitation	37	7.4	WT	na	no	Aerobic	isoleucine	60uM	Conway	GSE11087-4
T0101	MG1655.MD035.isoleucine-limitation.na_WT	2014-04-08	One	Affymetrix	GSE11087	GSM280110	1	GPL6702	18430135;21299642	MG1655	exponential (predicted)	unknown	unknown	unknown	MD035	MOPS	Glu	40m	isoleucine-limitation	37	7.4	WT	na	no	Aerobic	isoleucine	60uM	Conway	GSE11087-4
T0102	MG1655.MD035.isoleucine-limitation.crp_KO	2014-04-08	One	Affymetrix	GSE11087	GSM585497	1	GPL6702	18430135;21299642	MG1655	exponential (predicted)	unknown	unknown	unknown	MD035	MOPS	Glu	40m	isoleucine-limitation	37	7.4	KO	crp	no	Aerobic	isoleucine	60uM	Conway	GSE11087-5
T0103	MG1655.MD035.isoleucine-limitation.crp_KO	2014-04-08	One	Affymetrix	GSE11087	GSM585498	1	GPL6702	18430135;21299642	MG1655	non-exponential (predicted)	unknown	unknown	unknown	MD035	MOPS	Glu	40m	isoleucine-limitation	37	7.4	KO	crp	no	Aerobic	isoleucine	60uM	Conway	GSE11087-5
T0104	MG1655.MD035.isoleucine-limitation.dksA_KO	2014-04-08	One	Affymetrix	GSE11087	GSM585499	1	GPL6702	18430135;21299642	MG1655	exponential (predicted)	unknown	unknown	unknown	MD035	MOPS	Glu	40m	isoleucine-limitation	37	7.4	KO	dksA	no	Aerobic	isoleucine	60uM	Conway	GSE11087-6
T0105	MG1655.MD035.isoleucine-limitation.dksA_KO	2014-04-08	One	Affymetrix	GSE11087	GSM585500	1	GPL6702	18430135;21299642	MG1655	exponential (predicted)	unknown	unknown	unknown	MD035	MOPS	Glu	40m	isoleucine-limitation	37	7.4	KO	dksA	no	Aerobic	isoleucine	60uM	Conway	GSE11087-6
T0106	MG1655.MD035.isoleucine-limitation.lrp_KO	2014-04-08	One	Affymetrix	GSE11087	GSM585501	1	GPL6702	18430135;21299642	MG1655	exponential (predicted)	unknown	unknown	unknown	MD035	MOPS	Glu	40m	isoleucine-limitation	37	7.4	KO	lrp	no	Aerobic	isoleucine	60uM	Conway	GSE11087-7
T0107	MG1655.MD035.isoleucine-limitation.lrp_KO	2014-04-08	One	Affymetrix	GSE11087	GSM585502	1	GPL6702	18430135;21299642	MG1655	exponential (predicted)	unknown	unknown	unknown	MD035	MOPS	Glu	40m	isoleucine-limitation	37	7.4	KO	lrp	no	Aerobic	isoleucine	60uM	Conway	GSE11087-7
T0108	MG1655.MD035.isoleucine-limitation.rpoS_KO	2014-04-08	One	Affymetrix	GSE11087	GSM585503	1	GPL6702	18430135;21299642	MG1655	exponential (predicted)	unknown	unknown	unknown	MD035	MOPS	Glu	40m	isoleucine-limitation	37	7.4	KO	rpoS	no	Aerobic	isoleucine	60uM	Conway	GSE11087-8
T0109	MG1655.MD035.isoleucine-limitation.rpoS_KO	2014-04-08	One	Affymetrix	GSE11087	GSM585504	1	GPL6702	18430135;21299642	MG1655	exponential (predicted)	unknown	unknown	unknown	MD035	MOPS	Glu	40m	isoleucine-limitation	37	7.4	KO	rpoS	no	Aerobic	isoleucine	60uM	Conway	GSE11087-8
T0110	MG1655.MD035.none.na_WT	2014-04-08	One	Affymetrix	GSE11087	GSM585505	1	GPL3154	18430135;21299642	MG1655	exponential	600	0.4	unknown	MD035	MOPS	Glu	na	none	37	7.4	WT	na	no	Aerobic	none	na	Conway	GSE11087-9
T0111	MG1655.MD035.none.na_WT	2014-04-08	One	Affymetrix	GSE11087	GSM585506	1	GPL3154	18430135;21299642	MG1655	exponential	600	0.4	unknown	MD035	MOPS	Glu	na	none	37	7.4	WT	na	no	Aerobic	none	na	Conway	GSE11087-9
T0112	MG1655.MD035.isoleucine-limitation.na_WT	2014-04-08	One	Affymetrix	GSE11087	GSM585507	1	GPL3154	18430135;21299642	MG1655	exponential (predicted)	unknown	unknown	unknown	MD035	MOPS	Glu	340m	isoleucine-limitation	37	7.4	WT	na	no	Aerobic	isoleucine	60uM	Conway	GSE11087-10
T0113	MG1655.MD035.isoleucine-limitation.na_WT	2014-04-08	One	Affymetrix	GSE11087	GSM585508	1	GPL3154	18430135;21299642	MG1655	exponential (predicted)	unknown	unknown	unknown	MD035	MOPS	Glu	370m	isoleucine-limitation	37	7.4	WT	na	no	Aerobic	isoleucine	60uM	Conway	GSE11087-11
T0114	MG1655.MD035.isoleucine-limitation.na_WT	2014-04-08	One	Affymetrix	GSE11087	GSM585509	1	GPL3154	18430135;21299642	MG1655	exponential (predicted)	unknown	unknown	unknown	MD035	MOPS	Glu	380m	isoleucine-limitation	37	7.4	WT	na	no	Aerobic	isoleucine	60uM	Conway	GSE11087-12
T0115	MG1655.MD035.isoleucine-limitation.na_WT	2014-04-08	One	Affymetrix	GSE11087	GSM585510	1	GPL3154	18430135;21299642	MG1655	exponential (predicted)	unknown	unknown	unknown	MD035	MOPS	Glu	390m	isoleucine-limitation	37	7.4	WT	na	no	Aerobic	isoleucine	60uM	Conway	GSE11087-13
T0116	MG1655.MD035.isoleucine-limitation.na_WT	2014-04-08	One	Affymetrix	GSE11087	GSM585511	1	GPL3154	18430135;21299642	MG1655	exponential (predicted)	unknown	unknown	unknown	MD035	MOPS	Glu	395m	isoleucine-limitation	37	7.4	WT	na	no	Aerobic	isoleucine	60uM	Conway	GSE11087-14
T0117	MG1655.MD035.isoleucine-limitation.na_WT	2014-04-08	One	Affymetrix	GSE11087	GSM585512	1	GPL3154	18430135;21299642	MG1655	exponential (predicted)	unknown	unknown	unknown	MD035	MOPS	Glu	400m	isoleucine-limitation	37	7.4	WT	na	no	Aerobic	isoleucine	60uM	Conway	GSE11087-15
T0118	MG1655.MD035.isoleucine-limitation.na_WT	2014-04-08	One	Affymetrix	GSE11087	GSM585513	1	GPL3154	18430135;21299642	MG1655	exponential (predicted)	unknown	unknown	unknown	MD035	MOPS	Glu	410m	isoleucine-limitation	37	7.4	WT	na	no	Aerobic	isoleucine	60uM	Conway	GSE11087-16
T0119	MG1655.MD035.isoleucine-limitation.na_WT	2014-04-08	One	Affymetrix	GSE11087	GSM585514	1	GPL3154	18430135;21299642	MG1655	exponential (predicted)	unknown	unknown	unknown	MD035	MOPS	Glu	420m	isoleucine-limitation	37	7.4	WT	na	no	Aerobic	isoleucine	60uM	Conway	GSE11087-17
T0120	MG1655.MD035.isoleucine-limitation.na_WT	2014-04-08	One	Affymetrix	GSE11087	GSM585515	1	GPL3154	18430135;21299642	MG1655	exponential (predicted)	unknown	unknown	unknown	MD035	MOPS	Glu	430m	isoleucine-limitation	37	7.4	WT	na	no	Aerobic	isoleucine	60uM	Conway	GSE11087-18
T0121	MG1655.MD035.isoleucine-limitation.na_WT	2014-04-08	One	Affymetrix	GSE11087	GSM585516	1	GPL3154	18430135;21299642	MG1655	exponential (predicted)	unknown	unknown	unknown	MD035	MOPS	Glu	445m	isoleucine-limitation	37	7.4	WT	na	no	Aerobic	isoleucine	60uM	Conway	GSE11087-19
T0122	MG1655.MD035.isoleucine-limitation.na_WT	2014-04-08	One	Affymetrix	GSE11087	GSM585517	1	GPL3154	18430135;21299642	MG1655	exponential (predicted)	unknown	unknown	unknown	MD035	MOPS	Glu	460m	isoleucine-limitation	37	7.4	WT	na	no	Aerobic	isoleucine	60uM	Conway	GSE11087-20
T0123	MG1655.MD035.isoleucine-limitation.na_WT	2014-04-08	One	Affymetrix	GSE11087	GSM585518	1	GPL3154	18430135;21299642	MG1655	exponential (predicted)	unknown	unknown	unknown	MD035	MOPS	Glu	493m	isoleucine-limitation	37	7.4	WT	na	no	Aerobic	isoleucine	60uM	Conway	GSE11087-21
T0124	JO2057.MD018.none.na_WT	2009-01-01	One	Affymetrix	GSE11183	GSM286826	1	GPL199	19194530	JO2057	exponential	600	0.65	unknown	MD018	LB	none	na	none	37	7	WT	na	no	Aerobic	none	na	Rouviere-Yaniv	GSE11183-1
T0125	JO2057.MD018.none.na_WT	2009-01-01	One	Affymetrix	GSE11183	GSM286827	1	GPL199	19194530	JO2057	exponential	600	0.65	unknown	MD018	LB	none	na	none	37	7	WT	na	no	Aerobic	none	na	Rouviere-Yaniv	GSE11183-1
T0126	JO2057.MD018.none.na_WT	2009-01-01	One	Affymetrix	GSE11183	GSM286828	1	GPL199	19194530	JO2057	transition	600	2.35	unknown	MD018	LB	none	na	none	37	7	WT	na	no	Aerobic	none	na	Rouviere-Yaniv혻	GSE11183-2
T0127	JO2057.MD018.none.na_WT	2009-01-01	One	Affymetrix	GSE11183	GSM286829	1	GPL199	19194530	JO2057	stationary	600	4.7	unknown	MD018	LB	none	na	none	37	7	WT	na	no	Aerobic	none	na	Rouviere-Yaniv혻	GSE11183-3
T0128	JO2057.MD018.none.na_WT	2009-01-01	One	Affymetrix	GSE11183	GSM286830	1	GPL199	19194530	JO2057	stationary	600	4.7	unknown	MD018	LB	none	na	none	37	7	WT	na	no	Aerobic	none	na	Rouviere-Yaniv혻	GSE11183-3
T0129	JO2081.MD018.none.na_WT	2009-01-01	One	Affymetrix	GSE11183	GSM286831	1	GPL199	19194530	JO2081	exponential	600	0.65	unknown	MD018	LB	none	na	none	37	7	WT	na	no	Aerobic	none	na	Rouviere-Yaniv	GSE11183-4
T0130	JO2081.MD018.none.na_WT	2009-01-01	One	Affymetrix	GSE11183	GSM286832	1	GPL199	19194530	JO2081	transition	600	2.35	unknown	MD018	LB	none	na	none	37	7	WT	na	no	Aerobic	none	na	Rouviere-Yaniv혻	GSE11183-5
T0131	JO2081.MD018.none.na_WT	2009-01-01	One	Affymetrix	GSE11183	GSM286833	1	GPL199	19194530	JO2081	stationary	600	4.7	unknown	MD018	LB	none	na	none	37	7	WT	na	no	Aerobic	none	na	Rouviere-Yaniv혻	GSE11183-6
T0132	JO2083.MD018.none.na_WT	2009-01-01	One	Affymetrix	GSE11183	GSM286834	1	GPL199	19194530	JO2083	exponential	600	0.65	unknown	MD018	LB	none	na	none	37	7	WT	na	no	Aerobic	none	na	Rouviere-Yaniv	GSE11183-7
T0133	JO2083.MD018.none.na_WT	2009-01-01	One	Affymetrix	GSE11183	GSM286835	1	GPL199	19194530	JO2083	transition	600	2.35	unknown	MD018	LB	none	na	none	37	7	WT	na	no	Aerobic	none	na	Rouviere-Yaniv혻	GSE11183-8
T0134	JO2083.MD018.none.na_WT	2009-01-01	One	Affymetrix	GSE11183	GSM286836	1	GPL199	19194530	JO2083	stationary	600	4.7	unknown	MD018	LB	none	na	none	37	7	WT	na	no	Aerobic	none	na	Rouviere-Yaniv혻	GSE11183-9
T0135	JO3020.MD018.none.na_WT	2009-01-01	One	Affymetrix	GSE11183	GSM286837	1	GPL199	19194530	JO3020	exponential	600	0.65	unknown	MD018	LB	none	na	none	37	7	WT	na	no	Aerobic	none	na	Rouviere-Yaniv	GSE11183-10
T0136	JO3020.MD018.none.na_WT	2009-01-01	One	Affymetrix	GSE11183	GSM286838	1	GPL199	19194530	JO3020	exponential	600	0.65	unknown	MD018	LB	none	na	none	37	7	WT	na	no	Aerobic	none	na	Rouviere-Yaniv	GSE11183-10
T0137	JO3020.MD018.none.na_WT	2009-01-01	One	Affymetrix	GSE11183	GSM286839	1	GPL199	19194530	JO3020	transition	600	2.35	unknown	MD018	LB	none	na	none	37	7	WT	na	no	Aerobic	none	na	Rouviere-Yaniv혻	GSE11183-11
T0138	JO3020.MD018.none.na_WT	2009-01-01	One	Affymetrix	GSE11183	GSM286840	1	GPL199	19194530	JO3020	stationary	600	3	unknown	MD018	LB	none	na	none	37	7	WT	na	no	Aerobic	none	na	Rouviere-Yaniv혻	GSE11183-12
T0139	JO3020.MD018.none.na_WT	2009-01-01	One	Affymetrix	GSE11183	GSM286841	1	GPL199	19194530	JO3020	stationary	600	3	unknown	MD018	LB	none	na	none	37	7	WT	na	no	Aerobic	none	na	Rouviere-Yaniv혻	GSE11183-12
T0140	MW30.MD018.none.na_WT	2009-01-01	One	Affymetrix	GSE11183	GSM286842	1	GPL199	19194530	MW30	exponential	600	0.65	unknown	MD018	LB	none	na	none	37	7	WT	na	no	Aerobic	none	na	Rouviere-Yaniv	GSE11183-13
T0141	MW30.MD018.none.na_WT	2009-01-01	One	Affymetrix	GSE11183	GSM286843	1	GPL199	19194530	MW30	stationary	600	4.7	unknown	MD018	LB	none	na	none	37	7	WT	na	no	Aerobic	none	na	Rouviere-Yaniv혻	GSE11183-14
T0142	JO2057.MD001.none.na_WT	2009-01-01	One	Affymetrix	GSE11183	GSM286844	1	GPL199	19194530	JO2057	exponential	600	0.65	unknown	MD001	M9	Glu	na	none	37	7	WT	na	no	Aerobic	none	na	Rouviere-Yaniv	GSE11183-15
T0143	JO2057.MD002.none.na_WT	2009-01-01	One	Affymetrix	GSE11183	GSM286845	1	GPL199	19194530	JO2057	exponential	600	0.65	unknown	MD002	M9	Gly	na	none	37	7	WT	na	no	Aerobic	none	na	Rouviere-Yaniv	GSE11183-15
T0144	JO2057.MD001.none.na_WT	2009-01-01	One	Affymetrix	GSE11183	GSM286846	1	GPL199	19194530	JO2057	stationary	600	4.7	unknown	MD001	M9	Glu	na	none	37	7	WT	na	no	Aerobic	none	na	Rouviere-Yaniv혻	GSE11183-16
T0145	JO2057.MD002.none.na_WT	2009-01-01	One	Affymetrix	GSE11183	GSM286847	1	GPL199	19194530	JO2057	stationary	600	4.7	unknown	MD002	M9	Gly	na	none	37	7	WT	na	no	Aerobic	none	na	Rouviere-Yaniv혻	GSE11183-17
T0146	JO3020.MD001.none.na_WT	2009-01-01	One	Affymetrix	GSE11183	GSM286848	1	GPL199	19194530	JO3020	exponential	600	0.65	unknown	MD001	M9	Glu	na	none	37	7	WT	na	no	Aerobic	none	na	Rouviere-Yaniv	GSE11183-18
T0147	JO3020.MD002.none.na_WT	2009-01-01	One	Affymetrix	GSE11183	GSM286849	1	GPL199	19194530	JO3020	exponential	600	0.65	unknown	MD002	M9	Gly	na	none	37	7	WT	na	no	Aerobic	none	na	Rouviere-Yaniv	GSE11183-19
T0148	JO3020.MD001.none.na_WT	2009-01-01	One	Affymetrix	GSE11183	GSM286850	1	GPL199	19194530	JO3020	stationary	600	3	unknown	MD001	M9	Glu	na	none	37	7	WT	na	no	Aerobic	none	na	Rouviere-Yaniv혻	GSE11183-20
T0149	JO3020.MD002.none.na_WT	2009-01-01	One	Affymetrix	GSE11183	GSM286851	1	GPL199	19194530	JO3020	stationary	600	3	unknown	MD002	M9	Gly	na	none	37	7	WT	na	no	Aerobic	none	na	Rouviere-Yaniv혻	GSE11183-21
T0150	MG1655.MD004.none.na_WT	2008-04-25	One	Affymetrix	GSE11254	GSM284099	1	GPL6702	18180286	MG1655	exponential	600	0.4	unknown	MD004	MOPS	Glu	na	none	37	7	WT	na	no	Aerobic	none	na	Conway	GSE11254-1
T0151	MG1655.MD004.none.na_WT	2008-04-25	One	Affymetrix	GSE11254	GSM284100	1	GPL6702	18180286	MG1655	exponential	600	0.4	unknown	MD004	MOPS	Glu	na	none	37	7	WT	na	no	Aerobic	none	na	Conway	GSE11254-1
T0152	MG1655.MD124.none.na_WT	2008-04-25	One	Affymetrix	GSE11254	GSM284101	1	GPL6702	18180286	MG1655	exponential	600	0.4	unknown	MD124	MOPS	Mucus	na	none	37	7	WT	na	no	Aerobic	none	na	Conway	GSE11254-1
T0153	MG1655.MD124.none.na_WT	2008-04-25	One	Affymetrix	GSE11254	GSM284102	1	GPL6702	18180286	MG1655	exponential	600	0.4	unknown	MD124	MOPS	Mucus	na	none	37	7	WT	na	no	Aerobic	none	na	Conway	GSE11254-1
T0166	BW25113.MD036.none.na_WT	2008-12-31	One	Affymetrix	GSE11303	GSM272059	1	GPL3154	22196016	BW25113	exponential	600	0.6	unknown	MD036	minimal	Gly	na	none	37	7	WT	na	no	Aerobic	none	na	Crowder	TG0063
T0167	BW25113.MD036.none.na_WT	2008-12-31	One	Affymetrix	GSE11303	GSM272060	1	GPL3154	22196016	BW25113	exponential	600	0.6	unknown	MD036	minimal	Gly	na	none	37	7	WT	na	no	Aerobic	none	na	Crowder	TG0063
T0168	BW25113.MD036.none.na_WT	2008-12-31	One	Affymetrix	GSE11303	GSM272063	1	GPL3154	22196016	BW25113	exponential	600	0.6	unknown	MD036	minimal	Gly	na	none	37	7	WT	na	no	Aerobic	none	na	Crowder	TG0063
T0169	BW25113.MD036.none.na_WT	2008-12-31	One	Affymetrix	GSE11303	GSM272064	1	GPL3154	22196016	BW25113	exponential	600	0.6	unknown	MD036	minimal	Gly	na	none	37	7	WT	na	no	Aerobic	TPEN	10uM	Crowder	TG0064
T0170	BW25113.MD036.none.na_WT	2008-12-31	One	Affymetrix	GSE11303	GSM272065	1	GPL3154	22196016	BW25113	exponential	600	0.6	unknown	MD036	minimal	Gly	na	none	37	7	WT	na	no	Aerobic	TPEN	10uM	Crowder	TG0064
T0171	BW25113.MD036.none.na_WT	2008-12-31	One	Affymetrix	GSE11303	GSM272066	1	GPL3154	22196016	BW25113	exponential	600	0.6	unknown	MD036	minimal	Gly	na	none	37	7	WT	na	no	Aerobic	TPEN	10uM	Crowder	TG0064
T0172	MG1655.MD018.none.na_WT	2007-05-29	One	Affymetrix	GSE1154	GSM19356	1	GPL73	16432259;16981998	MG1655	exponential	600	0.4	unknown	MD018	LB	none	na	none	37	7	WT	na	no	Aerobic	Am	0.2mg/mL	Schlutterer	GSE1154-1
T0173	MG1655.MD018.none.na_WT	2007-05-29	One	Affymetrix	GSE1154	GSM19370	1	GPL73	16432259;16981998	MG1655	exponential	600	0.4	unknown	MD018	LB	none	na	none	37	7	WT	na	no	Aerobic	Am	0.2mg/mL	Schlutterer	GSE1154-1
T0174	MG1655-F.MD018.none.na_WT	2007-05-29	One	Affymetrix	GSE1154	GSM19371	1	GPL73	16432259;16981998	MG1655-F	exponential	600	0.4	unknown	MD018	LB	none	na	none	37	7	WT	na	F	Aerobic	Am	0.2mg/mL	Schlutterer	GSE1154-2
T0175	MG1655-F.MD018.none.na_WT	2007-05-29	One	Affymetrix	GSE1154	GSM19372	1	GPL73	16432259;16981998	MG1655-F	exponential	600	0.4	unknown	MD018	LB	none	na	none	37	7	WT	na	F	Aerobic	Am	0.2mg/mL	Schlutterer	GSE1154-2
T0176	DH5alpha.MD018.none.na_WT	2007-05-29	One	Affymetrix	GSE1154	GSM19373	1	GPL73	16432259;16981998	DH5alpha	exponential	600	0.4	unknown	MD018	LB	none	na	none	37	7	WT	na	no	Aerobic	Am	0.2mg/mL	Schlutterer	GSE1154-3
T0177	DH5alpha.MD018.none.na_WT	2007-05-29	One	Affymetrix	GSE1154	GSM19374	1	GPL73	16432259;16981998	DH5alpha	exponential	600	0.4	unknown	MD018	LB	none	na	none	37	7	WT	na	no	Aerobic	Am	0.2mg/mL	Schlutterer	GSE1154-3
T0178	DH5alpha-F.MD018.none.na_WT	2007-05-29	One	Affymetrix	GSE1154	GSM19375	1	GPL73	16432259;16981998	DH5alpha-F	exponential	600	0.4	unknown	MD018	LB	none	na	none	37	7	WT	na	F	Aerobic	Am	0.2mg/mL	Schlutterer	GSE1154-4
T0179	DH5alpha-F.MD018.none.na_WT	2007-05-29	One	Affymetrix	GSE1154	GSM19376	1	GPL73	16432259;16981998	DH5alpha-F	exponential	600	0.4	unknown	MD018	LB	none	na	none	37	7	WT	na	F	Aerobic	Am	0.2mg/mL	Schlutterer	GSE1154-4
T0187	W3110.MD016.none.na_WT	2008-07-08	One	Affymetrix	GSE12006	GSM303526	1	GPL3154	18940002	W3110	exponential (predicted)	600	unknown	unknown	MD016	mineral salt	Glu	0m	none	37	7	WT	na	no	Aerobic	none	na	Soini	TG0067
T0188	W3110.MD016.O2-starvation.na_WT	2008-07-08	One	Affymetrix	GSE12006	GSM303527	1	GPL3154	18940002	W3110	exponential (predicted)	600	unknown	unknown	MD016	mineral salt	Glu	15m	O2-starvation	37	7	WT	na	no	Anaerobic	none	na	Soini	TG0068
T0189	W3110.MD016.O2-starvation.na_WT	2008-07-08	One	Affymetrix	GSE12006	GSM303528	1	GPL3154	18940002	W3110	exponential (predicted)	600	unknown	unknown	MD016	mineral salt	Glu	45m	O2-starvation	37	7	WT	na	no	Anaerobic	none	na	Soini	TG0069
T0190	W3110.MD016.O2-starvation.na_WT	2008-07-08	One	Affymetrix	GSE12006	GSM303529	1	GPL3154	18940002	W3110	exponential (predicted)	600	unknown	unknown	MD016	mineral salt	Glu	75m	O2-starvation	37	7	WT	na	no	Anaerobic	none	na	Soini	TG0070
T0191	Frag1.MD017.none.na_WT	2008-07-25	One	Affymetrix	GSE12190	GSM306856	1	GPL3154	18793315	Frag1	early-stationary	550	0.6	unknown	MD017	Davis	Glu	na	none	25	7	WT	na	no	Aerobic	none	na	Bowman	GSE12190-1
T0192	Frag1.MD017.none.na_WT	2008-07-25	One	Affymetrix	GSE12190	GSM306857	1	GPL3154	18793315	Frag1	early-stationary	550	0.6	unknown	MD017	Davis	Glu	na	none	25	7	WT	na	no	Aerobic	none	na	Bowman	GSE12190-1
T0193	Frag1.MD017.osmotic.na_WT	2008-07-25	One	Affymetrix	GSE12190	GSM306858	1	GPL3154	18793315	Frag1	early-stationary	550	0.6	unknown	MD017	Davis	Glu	na	osmotic	25	7	WT	na	no	Aerobic	Sucrose	1.25M	Bowman	GSE12190-2
T0194	Frag1.MD017.osmotic.na_WT	2008-07-25	One	Affymetrix	GSE12190	GSM306859	1	GPL3154	18793315	Frag1	early-stationary	550	0.6	unknown	MD017	Davis	Glu	na	osmotic	25	7	WT	na	no	Aerobic	Sucrose	1.25M	Bowman	GSE12190-2
T0195	Frag1.MD017.osmotic.na_WT	2008-07-25	One	Affymetrix	GSE12190	GSM306860	1	GPL3154	18793315	Frag1	early-stationary	550	0.6	unknown	MD017	Davis	Glu	na	osmotic	25	7	WT	na	no	Aerobic	NaCl	1.37M	Bowman	GSE12190-3
T0196	Frag1.MD017.osmotic.na_WT	2008-07-25	One	Affymetrix	GSE12190	GSM306861	1	GPL3154	18793315	Frag1	early-stationary	550	0.6	unknown	MD017	Davis	Glu	na	osmotic	25	7	WT	na	no	Aerobic	NaCl	1.37M	Bowman	GSE12190-3
T0197	W3110.MD018.none.na_WT	2011-05-15	One	Affymetrix	GSE12411	GSM311429	1	GPL199	21764923	W3110	exponential (predicted)	600	0.4	unknown	MD018	LB	none	0m	none	37	7	WT	na	no	Aerobic	none	na	Lee	TG0071
T0198	W3110.MD018.none.na_WT	2011-05-15	One	Affymetrix	GSE12411	GSM311430	1	GPL199	21764923	W3110	exponential (predicted)	600	0.4	unknown	MD018	LB	none	0m	none	37	7	WT	na	no	Aerobic	none	na	Lee	TG0071
T0199	W3110.MD018.none.na_WT	2011-05-15	One	Affymetrix	GSE12411	GSM311431	1	GPL199	21764923	W3110	non-exponential (predicted)	600	0.4	unknown	MD018	LB	none	90m	none	37	7	WT	na	no	Aerobic	none	na	Lee	TG0072
T0200	W3110.MD018.none.na_WT	2011-05-15	One	Affymetrix	GSE12411	GSM311432	1	GPL199	21764923	W3110	non-exponential (predicted)	600	0.4	unknown	MD018	LB	none	90m	none	37	7	WT	na	no	Aerobic	none	na	Lee	TG0072
T0201	W3110.MD018.none.na_WT	2011-05-15	One	Affymetrix	GSE12411	GSM311433	1	GPL199	21764923	W3110	exponential (predicted)	600	0.4	unknown	MD018	LB	none	210m	none	37	7	WT	na	no	Aerobic	none	na	Lee	TG0073
T0202	W3110.MD018.none.na_WT	2011-05-15	One	Affymetrix	GSE12411	GSM311434	1	GPL199	21764923	W3110	exponential (predicted)	600	0.4	unknown	MD018	LB	none	210m	none	37	7	WT	na	no	Aerobic	none	na	Lee	TG0073
T0203	W3110.MD018.none.b3593_OE	2011-05-15	One	Affymetrix	GSE12411	GSM311435	1	GPL199	21764923	W3110	exponential (predicted)	600	0.4	unknown	MD018	LB	none	90m	none	37	7	OE	b3593	yes	Aerobic	IPTG	0.1mM	Lee	TG0074
T0204	W3110.MD018.none.b3593_OE	2011-05-15	One	Affymetrix	GSE12411	GSM311436	1	GPL199	21764923	W3110	exponential (predicted)	600	0.4	unknown	MD018	LB	none	90m	none	37	7	OE	b3593	yes	Aerobic	IPTG	0.1mM	Lee	TG0074
T0205	W3110.MD018.none.b3593_OE	2011-05-15	One	Affymetrix	GSE12411	GSM311437	1	GPL199	21764923	W3110	non-exponential (predicted)	600	0.4	unknown	MD018	LB	none	210m	none	37	7	OE	b3593	yes	Aerobic	IPTG	0.1mM	Lee	TG0075
T0206	W3110.MD018.none.b3593_OE	2011-05-15	One	Affymetrix	GSE12411	GSM311438	1	GPL199	21764923	W3110	exponential (predicted)	600	0.4	unknown	MD018	LB	none	210m	none	37	7	OE	b3593	yes	Aerobic	IPTG	0.1mM	Lee	TG0075
T0207	W3110.MD018.none.b3593_OE	2011-05-15	One	Affymetrix	GSE12411	GSM311439	1	GPL199	21764923	W3110	exponential (predicted)	600	0.4	unknown	MD018	LB	none	90m	none	37	7	OE	b3593	yes	Aerobic	IPTG	1mM	Lee	TG0076
T0208	W3110.MD018.none.b3593_OE	2011-05-15	One	Affymetrix	GSE12411	GSM311440	1	GPL199	21764923	W3110	exponential (predicted)	600	0.4	unknown	MD018	LB	none	90m	none	37	7	OE	b3593	yes	Aerobic	IPTG	1mM	Lee	TG0076
T0209	W3110.MD018.none.b3593_OE	2011-05-15	One	Affymetrix	GSE12411	GSM311441	1	GPL199	21764923	W3110	exponential (predicted)	600	0.4	unknown	MD018	LB	none	210m	none	37	7	OE	b3593	yes	Aerobic	IPTG	1mM	Lee	TG0077
T0210	W3110.MD018.none.b3593_OE	2011-05-15	One	Affymetrix	GSE12411	GSM311442	1	GPL199	21764923	W3110	exponential (predicted)	600	0.4	unknown	MD018	LB	none	210m	none	37	7	OE	b3593	yes	Aerobic	IPTG	1mM	Lee	TG0077
T0211	W3110.MD018.none.na_WT	2011-05-15	One	Affymetrix	GSE12411	GSM311443	1	GPL199	21764923	W3110	non-exponential (predicted)	600	0.4	unknown	MD018	LB	none	0m	none	37	7	WT	na	no	Aerobic	none	na	Lee	TG0078
T0212	W3110.MD018.none.na_WT	2011-05-15	One	Affymetrix	GSE12411	GSM311444	1	GPL199	21764923	W3110	exponential (predicted)	600	0.4	unknown	MD018	LB	none	0m	none	37	7	WT	na	no	Aerobic	none	na	Lee	TG0078
T0213	W3110.MD018.none.na_WT	2011-05-15	One	Affymetrix	GSE12411	GSM311445	1	GPL199	21764923	W3110	non-exponential (predicted)	600	0.4	unknown	MD018	LB	none	90m	none	37	7	WT	na	no	Aerobic	none	na	Lee	TG0079
T0214	W3110.MD018.none.na_WT	2011-05-15	One	Affymetrix	GSE12411	GSM311446	1	GPL199	21764923	W3110	non-exponential (predicted)	600	0.4	unknown	MD018	LB	none	90m	none	37	7	WT	na	no	Aerobic	none	na	Lee	TG0079
T0215	W3110.MD018.none.na_WT	2011-05-15	One	Affymetrix	GSE12411	GSM311447	1	GPL199	21764923	W3110	non-exponential (predicted)	600	0.4	unknown	MD018	LB	none	210m	none	37	7	WT	na	no	Aerobic	none	na	Lee	TG0080
T0216	W3110.MD018.none.na_WT	2011-05-15	One	Affymetrix	GSE12411	GSM311448	1	GPL199	21764923	W3110	non-exponential (predicted)	600	0.4	unknown	MD018	LB	none	210m	none	37	7	WT	na	no	Aerobic	none	na	Lee	TG0080
T0217	W3110.MD018.none.b3593_OE	2011-05-15	One	Affymetrix	GSE12411	GSM311449	1	GPL199	21764923	W3110	non-exponential (predicted)	600	0.4	unknown	MD018	LB	none	90m	none	37	7	OE	b3593	yes	Aerobic	IPTG	0.1mM	Lee	TG0081
T0218	W3110.MD018.none.b3593_OE	2011-05-15	One	Affymetrix	GSE12411	GSM311450	1	GPL199	21764923	W3110	non-exponential (predicted)	600	0.4	unknown	MD018	LB	none	90m	none	37	7	OE	b3593	yes	Aerobic	IPTG	0.1mM	Lee	TG0081
T0219	W3110.MD018.none.b3593_OE	2011-05-15	One	Affymetrix	GSE12411	GSM311451	1	GPL199	21764923	W3110	non-exponential (predicted)	600	0.4	unknown	MD018	LB	none	210m	none	37	7	OE	b3593	yes	Aerobic	IPTG	0.1mM	Lee	TG0082
T0220	W3110.MD018.none.b3593_OE	2011-05-15	One	Affymetrix	GSE12411	GSM311452	1	GPL199	21764923	W3110	non-exponential (predicted)	600	0.4	unknown	MD018	LB	none	210m	none	37	7	OE	b3593	yes	Aerobic	IPTG	0.1mM	Lee	TG0082
T0221	W3110.MD018.none.b3593_OE	2011-05-15	One	Affymetrix	GSE12411	GSM311453	1	GPL199	21764923	W3110	exponential (predicted)	600	0.4	unknown	MD018	LB	none	90m	none	37	7	OE	b3593	yes	Aerobic	IPTG	1mM	Lee	TG0083
T0222	W3110.MD018.none.b3593_OE	2011-05-15	One	Affymetrix	GSE12411	GSM311454	1	GPL199	21764923	W3110	exponential (predicted)	600	0.4	unknown	MD018	LB	none	90m	none	37	7	OE	b3593	yes	Aerobic	IPTG	1mM	Lee	TG0083
T0223	W3110.MD018.none.b3593_OE	2011-05-15	One	Affymetrix	GSE12411	GSM311455	1	GPL199	21764923	W3110	non-exponential (predicted)	600	0.4	unknown	MD018	LB	none	210m	none	37	7	OE	b3593	yes	Aerobic	IPTG	1mM	Lee	TG0084
T0224	W3110.MD018.none.b3593_OE	2011-05-15	One	Affymetrix	GSE12411	GSM311456	1	GPL199	21764923	W3110	non-exponential (predicted)	600	0.4	unknown	MD018	LB	none	210m	none	37	7	OE	b3593	yes	Aerobic	IPTG	1mM	Lee	TG0084
T0246	MG1655.MD024.none.na_WT	2008-10-10	One	Affymetrix	GSE12797	GSM320945	1	GPL199	18843507	MG1655	exponential	600	0.3	unknown	MD024	M63	Glu	na	none	37	7	WT	na	no	Aerobic	none	na	Schellhorn	TG0085
T0247	MG1655.MD024.none.na_WT	2008-10-10	One	Affymetrix	GSE12797	GSM320946	1	GPL199	18843507	MG1655	stationary	600	1.5	unknown	MD024	M63	Glu	na	none	37	7	WT	na	no	Aerobic	none	na	Schellhorn	GSE12797-1
T0248	MG1655.MD024.none.na_WT	2008-10-10	One	Affymetrix	GSE12797	GSM320947	1	GPL199	18843507	MG1655	stationary	600	1.5	unknown	MD024	M63	Glu	na	none	37	7	WT	na	no	Aerobic	none	na	Schellhorn	GSE12797-1
T0249	MG1655.MD024.none.na_WT	2008-10-10	One	Affymetrix	GSE12797	GSM320948	1	GPL199	18843507	MG1655	stationary	600	1.5	unknown	MD024	M63	Glu	na	none	37	7	WT	na	no	Aerobic	none	na	Schellhorn	GSE12797-1
T0250	MG1655.MD024.none.b2741_KO	2008-10-10	One	Affymetrix	GSE12797	GSM320949	1	GPL199	18843507	MG1655	exponential	600	0.3	unknown	MD024	M63	Glu	na	none	37	7	KO	b2741	no	Aerobic	none	na	Schellhorn	GSE12797-2
T0251	MG1655.MD024.none.b2741_KO	2008-10-10	One	Affymetrix	GSE12797	GSM320950	1	GPL199	18843507	MG1655	exponential	600	0.3	unknown	MD024	M63	Glu	na	none	37	7	KO	b2741	no	Aerobic	none	na	Schellhorn	GSE12797-2
T0252	MG1655.MD024.none.b2741_KO	2008-10-10	One	Affymetrix	GSE12797	GSM321238	1	GPL199	18843507	MG1655	exponential	600	0.3	unknown	MD024	M63	Glu	na	none	37	7	KO	b2741	no	Aerobic	none	na	Schellhorn	GSE12797-2
T0253	MG1655.MD024.none.rpoS_KO	2008-10-10	One	Affymetrix	GSE12797	GSM321239	1	GPL199	18843507	MG1655	stationary	600	1.5	unknown	MD024	M63	Glu	na	none	37	7	KO	rpoS	no	Aerobic	none	na	Schellhorn	GSE12797-3
T0254	MG1655.MD024.none.rpoS_KO	2008-10-10	One	Affymetrix	GSE12797	GSM321240	1	GPL199	18843507	MG1655	stationary	600	1.5	unknown	MD024	M63	Glu	na	none	37	7	KO	rpoS	no	Aerobic	none	na	Schellhorn	GSE12797-3
T0255	MG1655.MD024.none.rpoS_KO	2008-10-10	One	Affymetrix	GSE12797	GSM321241	1	GPL199	18843507	MG1655	stationary	600	1.5	unknown	MD024	M63	Glu	na	none	37	7	KO	rpoS	no	Aerobic	none	na	Schellhorn	GSE12797-3
T0256	MG1655.MD024.none.na_WT	2008-10-10	One	Affymetrix	GSE12797	GSM321242	1	GPL199	18843507	MG1655	exponential	600	0.3	unknown	MD024	M63	Glu	na	none	37	7	WT	na	no	Aerobic	none	na	Schellhorn	GSE12797-4
T0257	MG1655.MD024.none.na_WT	2008-10-10	One	Affymetrix	GSE12797	GSM321244	1	GPL199	18843507	MG1655	exponential	600	0.3	unknown	MD024	M63	Glu	na	none	37	7	WT	na	no	Aerobic	none	na	Schellhorn	GSE12797-4
T0262	BW25113.MD018.none.na_WT	2011-04-24	One	ScanArary Express	GSE13361	GSM337394	1	GPL7535	21690099	BW25113	stationary	600	2	unknown	MD018	LB	none	na	none	37	7	WT	na	no	Aerobic	none	na	Falciani	GSE13361-1
T0263	BW25113.MD018.acidic.na_WT	2011-04-24	One	ScanArary Express	GSE13361	GSM337395	1	GPL7535	21690099	BW25113	stationary	600	2	unknown	MD018	LB	none	na	acidic	37	5.5	WT	na	no	Aerobic	none	na	Falciani	GSE13361-2
T0264	BW25113.MD018.none.na_WT	2011-04-24	One	ScanArary Express	GSE13361	GSM337396	1	GPL7535	21690099	BW25113	stationary	600	2	unknown	MD018	LB	none	na	none	37	7	WT	na	no	Aerobic	none	na	Falciani	GSE13361-1
T0265	BW25113.MD018.acidic.na_WT	2011-04-24	One	ScanArary Express	GSE13361	GSM337397	1	GPL7535	21690099	BW25113	stationary	600	2	unknown	MD018	LB	none	na	acidic	37	5.5	WT	na	no	Aerobic	none	na	Falciani	GSE13361-2
T0266	BW25113.MD018.none.na_WT	2011-04-24	One	ScanArary Express	GSE13361	GSM337398	1	GPL7535	21690099	BW25113	stationary	600	2	unknown	MD018	LB	none	na	none	37	7	WT	na	no	Aerobic	none	na	Falciani	GSE13361-1
T0267	BW25113.MD018.acidic.na_WT	2011-04-24	One	ScanArary Express	GSE13361	GSM337399	1	GPL7535	21690099	BW25113	stationary	600	2	unknown	MD018	LB	none	na	acidic	37	5.5	WT	na	no	Aerobic	none	na	Falciani	GSE13361-2
T0268	BW25113.MD018.none.crp_KO	2011-04-24	One	ScanArary Express	GSE13361	GSM337400	1	GPL7535	21690099	BW25113	stationary	600	2	unknown	MD018	LB	none	na	none	37	7	KO	crp	no	Aerobic	none	na	Falciani	GSE13361-3
T0269	BW25113.MD018.acidic.crp_KO	2011-04-24	One	ScanArary Express	GSE13361	GSM337401	1	GPL7535	21690099	BW25113	stationary	600	2	unknown	MD018	LB	none	na	acidic	37	5.5	KO	crp	no	Aerobic	none	na	Falciani	GSE13361-4
T0270	BW25113.MD018.none.sucA_KO	2011-04-24	One	ScanArary Express	GSE13361	GSM337402	1	GPL7535	21690099	BW25113	stationary	600	2	unknown	MD018	LB	none	na	none	37	7	KO	sucA	no	Aerobic	none	na	Falciani	GSE13361-5
T0271	BW25113.MD018.acidic.sucA_KO	2011-04-24	One	ScanArary Express	GSE13361	GSM337403	1	GPL7535	21690099	BW25113	stationary	600	2	unknown	MD018	LB	none	na	acidic	37	5.5	KO	sucA	no	Aerobic	none	na	Falciani	GSE13361-6
T0272	BW25113.MD018.none.sucB_KO	2011-04-24	One	ScanArary Express	GSE13361	GSM337404	1	GPL7535	21690099	BW25113	stationary	600	2	unknown	MD018	LB	none	na	none	37	7	KO	sucB	no	Aerobic	none	na	Falciani	GSE13361-7
T0273	BW25113.MD018.acidic.sucB_KO	2011-04-24	One	ScanArary Express	GSE13361	GSM337405	1	GPL7535	21690099	BW25113	stationary	600	2	unknown	MD018	LB	none	na	acidic	37	5.5	KO	sucB	no	Aerobic	none	na	Falciani	GSE13361-8
T0274	BW25113.MD018.none.gcvP_KO	2011-04-24	One	ScanArary Express	GSE13361	GSM337406	1	GPL7535	21690099	BW25113	stationary	600	2	unknown	MD018	LB	none	na	none	37	7	KO	gcvP	no	Aerobic	none	na	Falciani	GSE13361-9
T0275	BW25113.MD018.acidic.gcvP_KO	2011-04-24	One	ScanArary Express	GSE13361	GSM337407	1	GPL7535	21690099	BW25113	stationary	600	2	unknown	MD018	LB	none	na	acidic	37	5.5	KO	gcvP	no	Aerobic	none	na	Falciani	GSE13361-10
T0276	BW25113.MD018.none.phoP_KO	2011-04-24	One	ScanArary Express	GSE13361	GSM337408	1	GPL7535	21690099	BW25113	stationary	600	2	unknown	MD018	LB	none	na	none	37	7	KO	phoP	no	Aerobic	none	na	Falciani	GSE13361-11
T0277	BW25113.MD018.acidic.phoP_KO	2011-04-24	One	ScanArary Express	GSE13361	GSM337409	1	GPL7535	21690099	BW25113	stationary	600	2	unknown	MD018	LB	none	na	acidic	37	5.5	KO	phoP	no	Aerobic	none	na	Falciani	GSE13361-12
T0278	BW25113.MD018.none.phoQ_KO	2011-04-24	One	ScanArary Express	GSE13361	GSM337410	1	GPL7535	21690099	BW25113	stationary	600	2	unknown	MD018	LB	none	na	none	37	7	KO	phoQ	no	Aerobic	none	na	Falciani	GSE13361-13
T0279	BW25113.MD018.acidic.phoQ_KO	2011-04-24	One	ScanArary Express	GSE13361	GSM337411	1	GPL7535	21690099	BW25113	stationary	600	2	unknown	MD018	LB	none	na	acidic	37	5.5	KO	phoQ	no	Aerobic	none	na	Falciani	GSE13361-14
T0280	BW25113.MD018.none.phoH_KO	2011-04-24	One	ScanArary Express	GSE13361	GSM337412	1	GPL7535	21690099	BW25113	stationary	600	2	unknown	MD018	LB	none	na	none	37	7	KO	phoH	no	Aerobic	none	na	Falciani	GSE13361-15
T0281	BW25113.MD018.acidic.phoH_KO	2011-04-24	One	ScanArary Express	GSE13361	GSM337413	1	GPL7535	21690099	BW25113	stationary	600	2	unknown	MD018	LB	none	na	acidic	37	5.5	KO	phoH	no	Aerobic	none	na	Falciani	GSE13361-16
T0282	BW25113.MD018.none.hdeA_KO	2011-04-24	One	ScanArary Express	GSE13361	GSM337414	1	GPL7535	21690099	BW25113	stationary	600	2	unknown	MD018	LB	none	na	none	37	7	KO	hdeA	no	Aerobic	none	na	Falciani	GSE13361-17
T0283	BW25113.MD018.acidic.hdeA_KO	2011-04-24	One	ScanArary Express	GSE13361	GSM337415	1	GPL7535	21690099	BW25113	stationary	600	2	unknown	MD018	LB	none	na	acidic	37	5.5	KO	hdeA	no	Aerobic	none	na	Falciani	GSE13361-18
T0284	BW25113.MD018.none.hdeB_KO	2011-04-24	One	ScanArary Express	GSE13361	GSM337416	1	GPL7535	21690099	BW25113	stationary	600	2	unknown	MD018	LB	none	na	none	37	7	KO	hdeB	no	Aerobic	none	na	Falciani	GSE13361-19
T0285	BW25113.MD018.acidic.hdeB_KO	2011-04-24	One	ScanArary Express	GSE13361	GSM337417	1	GPL7535	21690099	BW25113	stationary	600	2	unknown	MD018	LB	none	na	acidic	37	5.5	KO	hdeB	no	Aerobic	none	na	Falciani	GSE13361-20
T0286	BW25113.MD018.none.gadB_KO	2011-04-24	One	ScanArary Express	GSE13361	GSM337418	1	GPL7535	21690099	BW25113	stationary	600	2	unknown	MD018	LB	none	na	none	37	7	KO	gadB	no	Aerobic	none	na	Falciani	GSE13361-21
T0287	BW25113.MD018.acidic.gadB_KO	2011-04-24	One	ScanArary Express	GSE13361	GSM337419	1	GPL7535	21690099	BW25113	stationary	600	2	unknown	MD018	LB	none	na	acidic	37	5.5	KO	gadB	no	Aerobic	none	na	Falciani	GSE13361-22
T0288	BW25113.MD018.none.cadB_KO	2011-04-24	One	ScanArary Express	GSE13361	GSM337420	1	GPL7535	21690099	BW25113	stationary	600	2	unknown	MD018	LB	none	na	none	37	7	KO	cadB	no	Aerobic	none	na	Falciani	GSE13361-23
T0289	BW25113.MD018.acidic.cadB_KO	2011-04-24	One	ScanArary Express	GSE13361	GSM337421	1	GPL7535	21690099	BW25113	stationary	600	2	unknown	MD018	LB	none	na	acidic	37	5.5	KO	cadB	no	Aerobic	none	na	Falciani	GSE13361-24
T0290	BW25113.MD018.none.narX_KO	2011-04-24	One	ScanArary Express	GSE13361	GSM337422	1	GPL7535	21690099	BW25113	stationary	600	2	unknown	MD018	LB	none	na	none	37	7	KO	narX	no	Aerobic	none	na	Falciani	GSE13361-25
T0291	BW25113.MD018.acidic.narX_KO	2011-04-24	One	ScanArary Express	GSE13361	GSM337423	1	GPL7535	21690099	BW25113	stationary	600	2	unknown	MD018	LB	none	na	acidic	37	5.5	KO	narX	no	Aerobic	none	na	Falciani	GSE13361-26
T0292	BW25113.MD018.none.fis_KO	2011-04-24	One	ScanArary Express	GSE13361	GSM337424	1	GPL7535	21690099	BW25113	stationary	600	2	unknown	MD018	LB	none	na	none	37	7	KO	fis	no	Aerobic	none	na	Falciani	GSE13361-27
T0293	BW25113.MD018.acidic.fis_KO	2011-04-24	One	ScanArary Express	GSE13361	GSM337425	1	GPL7535	21690099	BW25113	stationary	600	2	unknown	MD018	LB	none	na	acidic	37	5.5	KO	fis	no	Aerobic	none	na	Falciani	GSE13361-28
T0294	BW25113.MD018.none.rpoS_KO	2011-04-24	One	ScanArary Express	GSE13361	GSM337426	1	GPL7535	21690099	BW25113	stationary	600	2	unknown	MD018	LB	none	na	none	37	7	KO	rpoS	no	Aerobic	none	na	Falciani	GSE13361-29
T0295	BW25113.MD018.acidic.rpoS_KO	2011-04-24	One	ScanArary Express	GSE13361	GSM337427	1	GPL7535	21690099	BW25113	stationary	600	2	unknown	MD018	LB	none	na	acidic	37	5.5	KO	rpoS	no	Aerobic	none	na	Falciani	GSE13361-30
T0296	BW25113.MD018.none.aceE_KO	2011-04-24	One	ScanArary Express	GSE13361	GSM337428	1	GPL7535	21690099	BW25113	stationary	600	2	unknown	MD018	LB	none	na	none	37	7	KO	aceE	no	Aerobic	none	na	Falciani	GSE13361-31
T0297	BW25113.MD018.acidic.aceE_KO	2011-04-24	One	ScanArary Express	GSE13361	GSM337429	1	GPL7535	21690099	BW25113	stationary	600	2	unknown	MD018	LB	none	na	acidic	37	5.5	KO	aceE	no	Aerobic	none	na	Falciani	GSE13361-32
T0298	BW25113.MD018.none.hslJ_KO	2011-04-24	One	ScanArary Express	GSE13361	GSM337430	1	GPL7535	21690099	BW25113	stationary	600	2	unknown	MD018	LB	none	na	none	37	7	KO	hslJ	no	Aerobic	none	na	Falciani	GSE13361-33
T0299	BW25113.MD018.acidic.hslJ_KO	2011-04-24	One	ScanArary Express	GSE13361	GSM337431	1	GPL7535	21690099	BW25113	stationary	600	2	unknown	MD018	LB	none	na	acidic	37	5.5	KO	hslJ	no	Aerobic	none	na	Falciani	GSE13361-34
T0300	BW25113.MD018.none.ihfB_KO	2011-04-24	One	ScanArary Express	GSE13361	GSM337432	1	GPL7535	21690099	BW25113	stationary	600	2	unknown	MD018	LB	none	na	none	37	7	KO	ihfB	no	Aerobic	none	na	Falciani	GSE13361-35
T0301	BW25113.MD018.acidic.ihfB_KO	2011-04-24	One	ScanArary Express	GSE13361	GSM337433	1	GPL7535	21690099	BW25113	stationary	600	2	unknown	MD018	LB	none	na	acidic	37	5.5	KO	ihfB	no	Aerobic	none	na	Falciani	GSE13361-36
T0302	BW25113.MD018.none.ycaD_KO	2011-04-24	One	ScanArary Express	GSE13361	GSM337434	1	GPL7535	21690099	BW25113	stationary	600	2	unknown	MD018	LB	none	na	none	37	7	KO	ycaD	no	Aerobic	none	na	Falciani	GSE13361-37
T0303	BW25113.MD018.acidic.ycaD_KO	2011-04-24	One	ScanArary Express	GSE13361	GSM337435	1	GPL7535	21690099	BW25113	stationary	600	2	unknown	MD018	LB	none	na	acidic	37	5.5	KO	ycaD	no	Aerobic	none	na	Falciani	GSE13361-38
T0304	BW25113.MD018.none.spy_KO	2011-04-24	One	ScanArary Express	GSE13361	GSM337436	1	GPL7535	21690099	BW25113	stationary	600	2	unknown	MD018	LB	none	na	none	37	7	KO	spy	no	Aerobic	none	na	Falciani	GSE13361-39
T0305	BW25113.MD018.acidic.spy_KO	2011-04-24	One	ScanArary Express	GSE13361	GSM337437	1	GPL7535	21690099	BW25113	stationary	600	2	unknown	MD018	LB	none	na	acidic	37	5.5	KO	spy	no	Aerobic	none	na	Falciani	GSE13361-40
T0306	BW25113.MD018.none.yjbJ_KO	2011-04-24	One	ScanArary Express	GSE13361	GSM337438	1	GPL7535	21690099	BW25113	stationary	600	2	unknown	MD018	LB	none	na	none	37	7	KO	yjbJ	no	Aerobic	none	na	Falciani	GSE13361-41
T0307	BW25113.MD018.acidic.yjbJ_KO	2011-04-24	One	ScanArary Express	GSE13361	GSM337439	1	GPL7535	21690099	BW25113	stationary	600	2	unknown	MD018	LB	none	na	acidic	37	5.5	KO	yjbJ	no	Aerobic	none	na	Falciani	GSE13361-42
T0308	BW25113.MD018.none.cadA_KO	2011-04-24	One	ScanArary Express	GSE13361	GSM337440	1	GPL7535	21690099	BW25113	stationary	600	2	unknown	MD018	LB	none	na	none	37	7	KO	cadA	no	Aerobic	none	na	Falciani	GSE13361-43
T0309	BW25113.MD018.acidic.cadA_KO	2011-04-24	One	ScanArary Express	GSE13361	GSM337441	1	GPL7535	21690099	BW25113	stationary	600	2	unknown	MD018	LB	none	na	acidic	37	5.5	KO	cadA	no	Aerobic	none	na	Falciani	GSE13361-44
T0310	BW25113.MD018.none.grxA_KO	2011-04-24	One	ScanArary Express	GSE13361	GSM337442	1	GPL7535	21690099	BW25113	stationary	600	2	unknown	MD018	LB	none	na	none	37	7	KO	grxA	no	Aerobic	none	na	Falciani	GSE13361-45
T0311	BW25113.MD018.acidic.grxA_KO	2011-04-24	One	ScanArary Express	GSE13361	GSM337443	1	GPL7535	21690099	BW25113	stationary	600	2	unknown	MD018	LB	none	na	acidic	37	5.5	KO	grxA	no	Aerobic	none	na	Falciani	GSE13361-46
T0312	BW25113.MD018.none.gadX_KO	2011-04-24	One	ScanArary Express	GSE13361	GSM337444	1	GPL7535	21690099	BW25113	stationary	600	2	unknown	MD018	LB	none	na	none	37	7	KO	gadX	no	Aerobic	none	na	Falciani	GSE13361-47
T0313	BW25113.MD018.acidic.gadX_KO	2011-04-24	One	ScanArary Express	GSE13361	GSM337445	1	GPL7535	21690099	BW25113	stationary	600	2	unknown	MD018	LB	none	na	acidic	37	5.5	KO	gadX	no	Aerobic	none	na	Falciani	GSE13361-48
T0314	BW25113.MD018.none.gadW_KO	2011-04-24	One	ScanArary Express	GSE13361	GSM337446	1	GPL7535	21690099	BW25113	stationary	600	2	unknown	MD018	LB	none	na	none	37	7	KO	gadW	no	Aerobic	none	na	Falciani	GSE13361-49
T0315	BW25113.MD018.acidic.gadW_KO	2011-04-24	One	ScanArary Express	GSE13361	GSM337447	1	GPL7535	21690099	BW25113	stationary	600	2	unknown	MD018	LB	none	na	acidic	37	5.5	KO	gadW	no	Aerobic	none	na	Falciani	GSE13361-50
T0316	BW25113.MD018.none.adiA_KO	2011-04-24	One	ScanArary Express	GSE13361	GSM337448	1	GPL7535	21690099	BW25113	stationary	600	2	unknown	MD018	LB	none	na	none	37	7	KO	adiA	no	Aerobic	none	na	Falciani	GSE13361-51
T0317	BW25113.MD018.acidic.adiA_KO	2011-04-24	One	ScanArary Express	GSE13361	GSM337449	1	GPL7535	21690099	BW25113	stationary	600	2	unknown	MD018	LB	none	na	acidic	37	5.5	KO	adiA	no	Aerobic	none	na	Falciani	GSE13361-52
T0318	BW25113.MD018.none.trmE_KO	2011-04-24	One	ScanArary Express	GSE13361	GSM337450	1	GPL7535	21690099	BW25113	stationary	600	2	unknown	MD018	LB	none	na	none	37	7	KO	trmE	no	Aerobic	none	na	Falciani	GSE13361-53
T0319	BW25113.MD018.acidic.trmE_KO	2011-04-24	One	ScanArary Express	GSE13361	GSM337451	1	GPL7535	21690099	BW25113	stationary	600	2	unknown	MD018	LB	none	na	acidic	37	5.5	KO	trmE	no	Aerobic	none	na	Falciani	GSE13361-54
T0320	MG1655.MD018.none.na_WT	2011-04-24	One	ScanArary Express	GSE13361	GSM337452	1	GPL7535	21690099	MG1655	stationary	600	2	unknown	MD018	LB	none	na	none	37	7	WT	na	no	Aerobic	none	na	Falciani	GSE13361-55
T0321	MG1655.MD018.acidic.na_WT	2011-04-24	One	ScanArary Express	GSE13361	GSM337453	1	GPL7535	21690099	MG1655	stationary	600	2	unknown	MD018	LB	none	na	acidic	37	5.5	WT	na	no	Aerobic	none	na	Falciani	GSE13361-56
T0322	MG1655.MD018.none.hns_KO	2011-04-24	One	ScanArary Express	GSE13361	GSM337454	1	GPL7535	21690099	MG1655	stationary	600	2	unknown	MD018	LB	none	na	none	37	7	KO	hns	no	Aerobic	none	na	Falciani	GSE13361-57
T0323	MG1655.MD018.acidic.hns_KO	2011-04-24	One	ScanArary Express	GSE13361	GSM337455	1	GPL7535	21690099	MG1655	stationary	600	2	unknown	MD018	LB	none	na	acidic	37	5.5	KO	hns	no	Aerobic	none	na	Falciani	GSE13361-58
T0326	MG1655.MD004.none.na_WT	2009-04-01	One	Affymetrix	GSE13418	GSM338547	1	GPL199	19376922	MG1655	exponential	600	unknown	unknown	MD004	MOPS	Glu	na	none	37	7	WT	na	no	Aerobic	none	na	Ito	GSE13418-1
T0327	MG1655.MD004.none.na_WT	2009-04-01	One	Affymetrix	GSE13418	GSM338548	1	GPL199	19376922	MG1655	exponential	600	unknown	unknown	MD004	MOPS	Glu	na	none	37	7	WT	na	no	Aerobic	none	na	Ito	GSE13418-1
T0328	MG1655.MD004.none.na_WT	2009-04-01	One	Affymetrix	GSE13418	GSM338549	1	GPL199	19376922	MG1655	exponential	600	unknown	unknown	MD004	MOPS	Glu	na	none	37	7	WT	na	no	Aerobic	none	na	Ito	GSE13418-1
T0332	MG1655.MD004.none.na_WT	2009-04-01	One	Affymetrix	GSE13418	GSM338553	1	GPL199	19376922	MG1655	non-exponential (predicted)	unknown	unknown	unknown	MD004	MOPS	Glu	24h	none	37	7	WT	na	no	Aerobic	none	na	Ito	GSE13418-2
T0333	MG1655.MD004.none.na_WT	2009-04-01	One	Affymetrix	GSE13418	GSM338554	1	GPL199	19376922	MG1655	non-exponential (predicted)	unknown	unknown	unknown	MD004	MOPS	Glu	24h	none	37	7	WT	na	no	Aerobic	none	na	Ito	GSE13418-2
T0334	MG1655.MD004.none.na_WT	2009-04-01	One	Affymetrix	GSE13418	GSM338555	1	GPL199	19376922	MG1655	non-exponential (predicted)	unknown	unknown	unknown	MD004	MOPS	Glu	24h	none	37	7	WT	na	no	Aerobic	none	na	Ito	GSE13418-2
T0344	MG1655.MD004.none.na_WT	2009-04-01	One	Affymetrix	GSE13589	GSM341917	1	GPL3154	19288441	MG1655	exponential	600	unknown	unknown	MD004	MOPS	Glu	na	none	37	7	WT	na	no	Aerobic	none	na	Ito	GSE13418-3
T0345	MG1655.MD004.none.na_WT	2009-04-01	One	Affymetrix	GSE13589	GSM341918	1	GPL3154	19288441	MG1655	exponential	600	unknown	unknown	MD004	MOPS	Glu	na	none	37	7	WT	na	no	Aerobic	none	na	Ito	GSE13418-3
T0346	MG1655.MD004.none.na_WT	2009-04-01	One	Affymetrix	GSE13589	GSM341919	1	GPL3154	19288441	MG1655	exponential	600	unknown	unknown	MD004	MOPS	Glu	na	none	37	7	WT	na	no	Aerobic	none	na	Ito	GSE13418-3
T0347	MG1655.MD004.none.na_WT	2009-04-01	One	Affymetrix	GSE13589	GSM341920	1	GPL3154	19288441	MG1655	non-exponential (predicted)	unknown	unknown	unknown	MD004	MOPS	Glu	24h	none	37	7	WT	na	no	Aerobic	none	na	Ito	GSE13418-4
T0348	MG1655.MD004.none.na_WT	2009-04-01	One	Affymetrix	GSE13589	GSM341921	1	GPL3154	19288441	MG1655	non-exponential (predicted)	unknown	unknown	unknown	MD004	MOPS	Glu	24h	none	37	7	WT	na	no	Aerobic	none	na	Ito	GSE13418-4
T0349	MG1655.MD004.none.na_WT	2009-04-01	One	Affymetrix	GSE13589	GSM341922	1	GPL3154	19288441	MG1655	non-exponential (predicted)	unknown	unknown	unknown	MD004	MOPS	Glu	24h	none	37	7	WT	na	no	Aerobic	none	na	Ito	GSE13418-4
T0350	DMS1684.MD076.none.na_WT	2009-11-10	One	NimbleGen	GSE13666	GSM343771	1	GPL7672	19798444	DMS1684	exponential	600	0.275	unknown	MD076	MOPS	Glu	na	none	37	7	WT	na	no	Aerobic	none	na	Stoebel	GSE13666-1
T0351	DMS1684.MD076.none.na_WT	2009-11-10	One	NimbleGen	GSE13666	GSM343772	1	GPL7672	19798444	DMS1684	exponential	600	0.275	unknown	MD076	MOPS	Glu	na	none	37	7	WT	na	no	Aerobic	none	na	Stoebel	GSE13666-1
T0352	DMS1688.MD076.none.na_WT	2009-11-10	One	NimbleGen	GSE13666	GSM343773	1	GPL7672	19798444	DMS1688	exponential	600	0.275	unknown	MD076	MOPS	Glu	na	none	37	7	WT	na	no	Aerobic	none	na	Stoebel	GSE13666-2
T0353	DMS1688.MD076.none.na_WT	2009-11-10	One	NimbleGen	GSE13666	GSM343774	1	GPL7672	19798444	DMS1688	exponential	600	0.275	unknown	MD076	MOPS	Glu	na	none	37	7	WT	na	no	Aerobic	none	na	Stoebel	GSE13666-2
T0374	TG1.MD018.none.na_WT	2009-11-10	One	Affymetrix	GSE13698	GSM344439	1	GPL3154	19919618	TG1	exponential	600	1	unknown	MD018	LB	none	na	none	37	7	WT	na	no	Aerobic	none	na	Wood	GSE13698-1
T0375	TG1.MD018.none.na_WT	2009-11-10	One	Affymetrix	GSE13698	GSM344440	1	GPL3154	19919618	TG1	exponential	600	1	unknown	MD018	LB	none	na	none	37	7	WT	na	no	Aerobic	none	na	Wood	GSE13698-1
T0376	TG1.MD018.none.na_WT	2009-11-10	One	Affymetrix	GSE13698	GSM344441	1	GPL199	19919618	TG1	exponential	600	1	unknown	MD018	LB	none	na	none	37	7	WT	na	no	Aerobic	none	na	Wood	GSE13698-2
T0377	TG1.MD018.none.na_WT	2009-11-10	One	Affymetrix	GSE13698	GSM344442	1	GPL199	19919618	TG1	exponential	600	1	unknown	MD018	LB	none	na	none	37	7	WT	na	no	Aerobic	none	na	Wood	GSE13698-2
T0378	BW25113.MD018.none.na_WT	2009-11-10	One	Affymetrix	GSE13698	GSM344443	1	GPL3154	19919618	BW25113	exponential	600	1	unknown	MD018	LB	none	na	none	37	7	WT	na	no	Aerobic	none	na	Wood	TG0087
T0379	BW25113.MD018.oxidative.na_WT	2009-11-10	One	Affymetrix	GSE13698	GSM344444	1	GPL3154	19919618	BW25113	exponential	600	1	unknown	MD018	LB	none	na	oxidative	37	?	WT	na	no	Aerobic	h2o2	2mM	Wood	TG0088
T0380	BW25113.MD018.none.ygiW_KO	2009-11-10	One	Affymetrix	GSE13698	GSM344445	1	GPL3154	19919618	BW25113	exponential	600	1	unknown	MD018	LB	none	na	none	37	7	KO	ygiW	no	Aerobic	none	na	Wood	TG0089
T0381	BW25113.MD018.none.ychH_KO	2009-11-10	One	Affymetrix	GSE13698	GSM344446	1	GPL3154	19919618	BW25113	exponential	600	1	unknown	MD018	LB	none	na	none	37	7	KO	ychH	no	Aerobic	none	na	Wood	TG0090
T0382	BW25113.MD018.oxidative.ygiW_KO	2009-11-10	One	Affymetrix	GSE13698	GSM344447	1	GPL3154	19919618	BW25113	exponential	600	1	unknown	MD018	LB	none	na	oxidative	37	?	KO	ygiW	no	Aerobic	h2o2	2mM	Wood	TG0091
T0383	BW25113.MD018.oxidative.ychH_KO	2009-11-10	One	Affymetrix	GSE13698	GSM344448	1	GPL3154	19919618	BW25113	exponential	600	1	unknown	MD018	LB	none	na	oxidative	37	?	KO	ychH	no	Aerobic	h2o2	2mM	Wood	TG0092
T0384	TG1.MD018.none.na_WT	2009-11-10	One	Affymetrix	GSE13698	GSM365251	1	GPL3154	19919618	TG1	exponential	600	1	unknown	MD018	LB	none	na	none	37	7	WT	na	no	Aerobic	none	na	Wood	GSE13698-3
T0385	TG1.MD018.none.na_WT	2009-11-10	One	Affymetrix	GSE13698	GSM365252	1	GPL3154	19919618	TG1	exponential	600	1	unknown	MD018	LB	none	na	none	37	7	WT	na	no	Aerobic	none	na	Wood	GSE13698-3
T0406	BW25113.MD045.O2-starvation.b2731_OE	2009-12-09	One	Affymetrix	GSE13902	GSM350095	1	GPL3154	19581479	BW25113	exponential (predicted)	600	unknown	unknown	MD045	modified complex	For	30m	O2-starvation	37	7	OE	b2731	pCA24N-FhlA	Anaerobic	Cm	30ug/mL	Wood	TG0093
T0407	BW25113.MD045.O2-starvation.b2731_VAR	2009-12-09	One	Affymetrix	GSE13902	GSM350102	1	GPL3154	19581479	BW25113	exponential (predicted)	600	unknown	unknown	MD045	modified complex	For	30m	O2-starvation	37	7	VAR	b2731	pCA24N-FhlA133	Anaerobic	Cm	30ug/mL	Wood	TG0093
T0408	MG1655.MD046.O2-starvation.na_WT	2009-12-09	One	Affymetrix	GSE13982	GSM351280	1	GPL3154	19246752	MG1655	exponential (predicted)	600	0.3	unknown	MD046	minimal salt	Glu	15m	O2-starvation	37	7	WT	na	no	Anaerobic	none	na	Nobre	TG0094
T0409	MG1655.MD046.O2-starvation;CORM-2.na_WT	2009-12-09	One	Affymetrix	GSE13982	GSM351281	1	GPL3154	19246752	MG1655	exponential (predicted)	600	0.3	unknown	MD046	minimal salt	Glu	15m	O2-starvation;CORM-2	37	7	WT	na	no	Anaerobic	none	na	Nobre	TG0095
T0410	MG1655.MD046.O2-starvation.na_WT	2009-12-09	One	Affymetrix	GSE13982	GSM351282	1	GPL3154	19246752	MG1655	exponential (predicted)	600	0.3	unknown	MD046	minimal salt	Glu	15m	O2-starvation	37	7	WT	na	no	Anaerobic	none	na	Nobre	TG0094
T0411	MG1655.MD046.O2-starvation;CORM-2.na_WT	2009-12-09	One	Affymetrix	GSE13982	GSM351294	1	GPL3154	19246752	MG1655	exponential (predicted)	600	0.3	unknown	MD046	minimal salt	Glu	15m	O2-starvation;CORM-2	37	7	WT	na	no	Anaerobic	none	na	Nobre	TG0095
T0412	MG1655.MD046.none.na_WT	2009-12-09	One	Affymetrix	GSE13982	GSM351295	1	GPL3154	19246752	MG1655	exponential (predicted)	600	0.3	unknown	MD046	minimal salt	Glu	15m	none	37	7	WT	na	no	Aerobic	none	na	Nobre	TG0096
T0413	MG1655.MD046.CORM-2.na_WT	2009-12-09	One	Affymetrix	GSE13982	GSM351296	1	GPL3154	19246752	MG1655	exponential (predicted)	600	0.3	unknown	MD046	minimal salt	Glu	15m	CORM-2	37	7	WT	na	no	Aerobic	CORM-2	50uM	Nobre	TG0097
T0414	MG1655.MD046.CORM-2.na_WT	2009-12-09	One	Affymetrix	GSE13982	GSM351297	1	GPL3154	19246752	MG1655	exponential (predicted)	600	0.3	unknown	MD046	minimal salt	Glu	15m	CORM-2	37	7	WT	na	no	Aerobic	none	na	Nobre	TG0096
T0415	MG1655.MD046.CORM-2.na_WT	2009-12-09	One	Affymetrix	GSE13982	GSM351304	1	GPL3154	19246752	MG1655	exponential (predicted)	600	0.3	unknown	MD046	minimal salt	Glu	15m	CORM-2	37	7	WT	na	no	Aerobic	CORM-2	50uM	Nobre	TG0097
T0416	BW25113.MD018.none.na_WT	2010-01-20	One	Affymetrix	GSE14064	GSM352903	1	GPL3154	19601955	BW25113	exponential	600	0.7	unknown	MD018	LB	none	na	none	37	7	WT	na	pCA24N	Aerobic	none	na	Wood	TG0615
T0417	BW25113.MD018.none.ompA_OE	2010-01-20	One	Affymetrix	GSE14064	GSM352904	1	GPL3154	19601955	BW25113	exponential	600	0.7	unknown	MD018	LB	none	na	none	37	7	OE	ompA	pCA24N_ompA	Aerobic	none	na	Wood	TG0616
T0424	BW25113.MD018.none.na_WT	2009-11-27	One	Affymetrix	GSE14203	GSM355059	1	GPL3154	20105222	BW25113	exponential	600	0.5	unknown	MD018	LB	none	na	none	37	7	WT	na	no	Aerobic	none	na	Wood	TG0617
T0425	BW25113.MD018.none.mqsR_KO	2009-11-27	One	Affymetrix	GSE14203	GSM355060	1	GPL3154	20105222	BW25113	exponential	600	0.5	unknown	MD018	LB	none	na	none	37	7	KO	mqsR	no	Aerobic	none	na	Wood	TG0618
T0426	BW25113.MD018.none.na_WT	2009-11-27	One	Affymetrix	GSE14203	GSM355061	1	GPL3154	20105222	BW25113	exponential	600	0.5	unknown	MD018	LB	none	na	none	37	7	WT	na	pCA24N	Aerobic	IPTG	2mM	Wood	TG0619
T0427	BW25113.MD018.none.ompA_OE	2009-11-27	One	Affymetrix	GSE14203	GSM355062	1	GPL3154	20105222	BW25113	exponential	600	0.5	unknown	MD018	LB	none	na	none	37	7	OE	ompA	pCA24N_ompA	Aerobic	IPTG	2mM	Wood	TG0620
T0428	BW25113.MD018.none.na_WT	2009-11-27	One	Affymetrix	GSE14203	GSM355063	1	GPL3154	20105222	BW25113	exponential	600	0.5	unknown	MD018	LB	none	na	none	37	7	WT	na	pCA24N	Aerobic	IPTG	2mM	Wood	TG0621
T0429	BW25113.MD018.none.ompA_OE	2009-11-27	One	Affymetrix	GSE14203	GSM355064	1	GPL3154	20105222	BW25113	exponential	600	0.5	unknown	MD018	LB	none	na	none	37	7	OE	ompA	pCA24N_ompA	Aerobic	IPTG	2mM	Wood	TG0622
T0452	BW25113.MD018.none.na_WT	2009-04-27	One	Affymetrix	GSE14472	GSM361555	1	GPL3154	19458652	BW25113	exponential	600	0.5	1.67	MD018	LB	none	na	none	37	7	WT	na	no	Aerobic	none	na	Wood	TG0623
T0453	BW25113.MD018.none.CP4-57_EX	2009-04-27	One	Affymetrix	GSE14472	GSM361556	1	GPL3154	19458652	BW25113	exponential	600	0.5	1.4	MD018	LB	none	na	none	37	7	EX	CP4-57	no	Aerobic	none	na	Wood	TG0624
T0454	W3110.MD047.none.na_WT	2010-02-01	One	Affymetrix	GSE14796	GSM370094	1	GPL3154	19806199	W3110	exponential	600	unknown	unknown	MD047	BHI	none	na	none	37	7	WT	na	no	Aerobic	none	na	Yang	TG0098
T0455	W3110.MD047.none.na_WT	2010-02-01	One	Affymetrix	GSE14796	GSM370095	1	GPL3154	19806199	W3110	exponential	600	unknown	unknown	MD047	BHI	none	na	none	37	7	WT	na	no	Aerobic	none	na	Yang	TG0098
T0456	W3110.MD047.none.na_WT	2010-02-01	One	Affymetrix	GSE14796	GSM370096	1	GPL3154	19806199	W3110	exponential	600	unknown	unknown	MD047	BHI	none	na	none	37	7	WT	na	no	Aerobic	none	na	Yang	TG0098
T0457	W3110.MD048.none.na_WT	2010-02-01	One	Affymetrix	GSE14796	GSM370097	1	GPL3154	19806199	W3110	exponential	600	unknown	unknown	MD048	BHI	Suc	na	none	37	7	WT	na	no	Aerobic	none	na	Yang	TG0099
T0458	W3110.MD048.none.na_WT	2010-02-01	One	Affymetrix	GSE14796	GSM370098	1	GPL3154	19806199	W3110	exponential	600	unknown	unknown	MD048	BHI	Suc	na	none	37	7	WT	na	no	Aerobic	none	na	Yang	TG0099
T0459	W3110.MD048.none.na_WT	2010-02-01	One	Affymetrix	GSE14796	GSM370099	1	GPL3154	19806199	W3110	exponential	600	unknown	unknown	MD048	BHI	Suc	na	none	37	7	WT	na	no	Aerobic	none	na	Yang	TG0099
T0460	W3110.MD048.PG.na_WT	2010-02-01	One	Affymetrix	GSE14796	GSM370100	1	GPL3154	19806199	W3110	exponential	600	unknown	unknown	MD048	BHI	Suc	na	PG	37	7	WT	na	no	Aerobic	PG	6mg/mL	Yang	TG0100
T0461	W3110.MD048.PG.na_WT	2010-02-01	One	Affymetrix	GSE14796	GSM370101	1	GPL3154	19806199	W3110	exponential	600	unknown	unknown	MD048	BHI	Suc	na	PG	37	7	WT	na	no	Aerobic	PG	6mg/mL	Yang	TG0100
T0462	W3110.MD048.PG.na_WT	2010-02-01	One	Affymetrix	GSE14796	GSM370102	1	GPL3154	19806199	W3110	exponential	600	unknown	unknown	MD048	BHI	Suc	na	PG	37	7	WT	na	no	Aerobic	PG	6mg/mL	Yang	TG0100
T0476	CF15197.MD018.none.graL_OE	2009-12-09	One	Affymetrix	GSE15406	GSM386644	1	GPL3154	20008510	CF15197	exponential	600	0.6	unknown	MD018	LB	none	na	none	37	7	OE	graL	pGraL	Aerobic	IPTG	1mM	Potrykus	TG0101
T0477	CF15197.MD018.none.graL_OE	2009-12-09	One	Affymetrix	GSE15406	GSM386645	1	GPL3154	20008510	CF15197	exponential	600	0.6	unknown	MD018	LB	none	na	none	37	7	OE	graL	pGraL	Aerobic	IPTG	1mM	Potrykus	TG0101
T0478	CF15197.MD018.none.graL_OE	2009-12-09	One	Affymetrix	GSE15406	GSM386646	1	GPL3154	20008510	CF15197	exponential	600	0.6	unknown	MD018	LB	none	na	none	37	7	OE	graL	pGraL	Aerobic	IPTG	1mM	Potrykus	TG0101
T0479	CF15198.MD018.none.na_WT	2009-12-09	One	Affymetrix	GSE15406	GSM386647	1	GPL3154	20008510	CF15198	exponential	600	0.6	unknown	MD018	LB	none	na	none	37	7	WT	na	no	Aerobic	none	na	Potrykus	TG0102
T0480	CF15198.MD018.none.na_WT	2009-12-09	One	Affymetrix	GSE15406	GSM386648	1	GPL3154	20008510	CF15198	exponential	600	0.6	unknown	MD018	LB	none	na	none	37	7	WT	na	no	Aerobic	none	na	Potrykus	TG0102
T0481	CF15198.MD018.none.na_WT	2009-12-09	One	Affymetrix	GSE15406	GSM386649	1	GPL3154	20008510	CF15198	exponential	600	0.6	unknown	MD018	LB	none	na	none	37	7	WT	na	no	Aerobic	none	na	Potrykus	TG0102
T0482	CF15199.MD018.none.graL_OE	2009-12-09	One	Affymetrix	GSE15406	GSM386650	1	GPL3154	20008510	CF15199	exponential	600	0.6	unknown	MD018	LB	none	na	none	37	7	OE	graL	pGraL	Aerobic	IPTG	1mM	Potrykus	TG0101
T0483	MG1655.MD018.none.graL_OE	2009-12-09	One	Affymetrix	GSE15406	GSM386651	1	GPL3154	20008510	MG1655	exponential	600	0.6	unknown	MD018	LB	none	na	none	37	7	OE	graL	pGraL	Aerobic	IPTG	1mM	Potrykus	TG0103
T0484	MG1655.MD018.none.graL_OE	2009-12-09	One	Affymetrix	GSE15406	GSM386652	1	GPL3154	20008510	MG1655	exponential	600	0.6	unknown	MD018	LB	none	na	none	37	7	OE	graL	pGraL	Aerobic	IPTG	1mM	Potrykus	TG0103
T0485	MG1655.MD018.none.na_WT	2009-12-09	One	Affymetrix	GSE15406	GSM386653	1	GPL3154	20008510	MG1655	exponential	600	0.6	unknown	MD018	LB	none	na	none	37	7	WT	na	no	Aerobic	none	na	Potrykus	TG0104
T0486	MG1655.MD018.none.na_WT	2009-12-09	One	Affymetrix	GSE15406	GSM386654	1	GPL3154	20008510	MG1655	exponential	600	0.6	unknown	MD018	LB	none	na	none	37	7	WT	na	no	Aerobic	none	na	Potrykus	TG0104
T0487	MG1655.MD018.none.na_WT	2009-12-09	One	Affymetrix	GSE15406	GSM386655	1	GPL3154	20008510	MG1655	exponential	600	0.6	unknown	MD018	LB	none	na	none	37	7	WT	na	no	Aerobic	none	na	Potrykus	TG0104
T0488	MG1655.MD018.none.graL_OE	2009-12-09	One	Affymetrix	GSE15406	GSM386656	1	GPL3154	20008510	MG1655	exponential	600	0.6	unknown	MD018	LB	none	na	none	37	7	OE	graL	pGraL	Aerobic	IPTG	1mM	Potrykus	TG0105
T0489	MG1655.MD018.none.graL_OE	2009-12-09	One	Affymetrix	GSE15406	GSM386657	1	GPL3154	20008510	MG1655	exponential	600	0.6	unknown	MD018	LB	none	na	none	37	7	OE	graL	pGraL	Aerobic	IPTG	1mM	Potrykus	TG0105
T0490	MG1655.MD018.none.graL_OE	2009-12-09	One	Affymetrix	GSE15406	GSM386658	1	GPL3154	20008510	MG1655	exponential	600	0.6	unknown	MD018	LB	none	na	none	37	7	OE	graL	pGraL	Aerobic	IPTG	1mM	Potrykus	TG0105
T0491	MG1655.MD018.none.na_WT	2009-12-09	One	Affymetrix	GSE15406	GSM386659	1	GPL3154	20008510	MG1655	exponential	600	0.6	unknown	MD018	LB	none	na	none	37	7	WT	na	no	Aerobic	none	na	Potrykus	TG0106
T0492	MG1655.MD018.none.na_WT	2009-12-09	One	Affymetrix	GSE15406	GSM386660	1	GPL3154	20008510	MG1655	exponential	600	0.6	unknown	MD018	LB	none	na	none	37	7	WT	na	no	Aerobic	none	na	Potrykus	TG0106
T0493	MG1655.MD018.none.na_WT	2009-12-09	One	Affymetrix	GSE15406	GSM386661	1	GPL3154	20008510	MG1655	exponential	600	0.6	unknown	MD018	LB	none	na	none	37	7	WT	na	no	Aerobic	none	na	Potrykus	TG0106
T0494	MG1655.MD018.none.graL_OE	2009-12-09	One	Affymetrix	GSE15406	GSM386662	1	GPL3154	20008510	MG1655	exponential	600	0.6	unknown	MD018	LB	none	na	none	37	7	OE	graL	pGraL	Aerobic	IPTG	1mM	Potrykus	TG0107
T0495	MG1655.MD018.none.graL_OE	2009-12-09	One	Affymetrix	GSE15406	GSM386663	1	GPL3154	20008510	MG1655	exponential	600	0.6	unknown	MD018	LB	none	na	none	37	7	OE	graL	pGraL	Aerobic	IPTG	1mM	Potrykus	TG0107
T0496	MG1655.MD018.none.graL_OE	2009-12-09	One	Affymetrix	GSE15406	GSM386664	1	GPL3154	20008510	MG1655	exponential	600	0.6	unknown	MD018	LB	none	na	none	37	7	OE	graL	pGraL	Aerobic	IPTG	1mM	Potrykus	TG0107
T0497	MG1655.MD018.none.na_WT	2009-12-09	One	Affymetrix	GSE15406	GSM386665	1	GPL3154	20008510	MG1655	exponential	600	0.6	unknown	MD018	LB	none	na	none	37	7	WT	na	no	Aerobic	none	na	Potrykus	TG0108
T0498	MG1655.MD018.none.na_WT	2009-12-09	One	Affymetrix	GSE15406	GSM386666	1	GPL3154	20008510	MG1655	exponential	600	0.6	unknown	MD018	LB	none	na	none	37	7	WT	na	no	Aerobic	none	na	Potrykus	TG0108
T0499	MG1655.MD018.none.na_WT	2009-12-09	One	Affymetrix	GSE15406	GSM386667	1	GPL3154	20008510	MG1655	exponential	600	0.6	unknown	MD018	LB	none	na	none	37	7	WT	na	no	Aerobic	none	na	Potrykus	TG0108
T0500	MG1655.MD002.none.rpoC(del27)_VAR	2010-04-01	One	Affymetrix	GSE15500	GSM388696	1	GPL3154	21057108	MG1655	exponential	600	0.3	0.37	MD002	M9	Gly	na	none	37	7	VAR	rpoC(del27)	no	Aerobic	none	na	Palsson	TG0584
T0501	MG1655.MD002.none.rpoC(del27)_VAR	2010-04-01	One	Affymetrix	GSE15500	GSM388697	1	GPL3154	21057108	MG1655	exponential	600	0.3	0.37	MD002	M9	Gly	na	none	37	7	VAR	rpoC(del27)	no	Aerobic	none	na	Palsson	TG0584
T0502	MG1655.MD002.none.rpoC(del27)_VAR	2010-04-01	One	Affymetrix	GSE15500	GSM388698	1	GPL3154	21057108	MG1655	exponential	600	0.3	0.37	MD002	M9	Gly	na	none	37	7	VAR	rpoC(del27)	no	Aerobic	none	na	Palsson	TG0584
T0503	MG1655.MD002.none.rpoC(eBOP42)_VAR	2010-04-01	One	Affymetrix	GSE15500	GSM388700	1	GPL3154	21057108	MG1655	exponential	600	0.3	0.37	MD002	M9	Gly	na	none	37	7	VAR	rpoC(eBOP42)	no	Aerobic	none	na	Palsson	TG0585
T0504	MG1655.MD002.none.rpoC(eBOP42)_VAR	2010-04-01	One	Affymetrix	GSE15500	GSM388701	1	GPL3154	21057108	MG1655	exponential	600	0.3	0.37	MD002	M9	Gly	na	none	37	7	VAR	rpoC(eBOP42)	no	Aerobic	none	na	Palsson	TG0585
T0505	MG1655.MD002.none.rpoC(eBOP42)_VAR	2010-04-01	One	Affymetrix	GSE15500	GSM388702	1	GPL3154	21057108	MG1655	exponential	600	0.3	0.37	MD002	M9	Gly	na	none	37	7	VAR	rpoC(eBOP42)	no	Aerobic	none	na	Palsson	TG0585
T0506	MG1655.MD002.none.rpoC(eBOP43)_VAR	2010-04-01	One	Affymetrix	GSE15500	GSM388704	1	GPL3154	21057108	MG1655	exponential	600	0.3	0.37	MD002	M9	Gly	na	none	37	7	VAR	rpoC(eBOP43)	no	Aerobic	none	na	Palsson	TG0586
T0507	MG1655.MD002.none.rpoC(eBOP43)_VAR	2010-04-01	One	Affymetrix	GSE15500	GSM388705	1	GPL3154	21057108	MG1655	exponential	600	0.3	0.37	MD002	M9	Gly	na	none	37	7	VAR	rpoC(eBOP43)	no	Aerobic	none	na	Palsson	TG0586
T0508	MG1655.MD002.none.rpoC(eBOP43)_VAR	2010-04-01	One	Affymetrix	GSE15500	GSM388712	1	GPL3154	21057108	MG1655	exponential	600	0.3	0.37	MD002	M9	Gly	na	none	37	7	VAR	rpoC(eBOP43)	no	Aerobic	none	na	Palsson	TG0586
T0509	MG1655.MD002.none.na_WT	2010-04-01	One	Affymetrix	GSE15500	GSM388713	1	GPL3154	21057108	MG1655	exponential	600	0.3	0.23	MD002	M9	Gly	na	none	37	7	WT	na	no	Aerobic	none	na	Palsson	TG0109
T0510	MG1655.MD002.none.na_WT	2010-04-01	One	Affymetrix	GSE15500	GSM388714	1	GPL3154	21057108	MG1655	exponential	600	0.3	0.23	MD002	M9	Gly	na	none	37	7	WT	na	no	Aerobic	none	na	Palsson	TG0109
T0511	MG1655.MD002.none.na_WT	2010-04-01	One	Affymetrix	GSE15500	GSM388715	1	GPL3154	21057108	MG1655	exponential	600	0.3	0.23	MD002	M9	Gly	na	none	37	7	WT	na	no	Aerobic	none	na	Palsson	TG0109
T0550	JM109.MD018.none.na_WT	2010-07-29	One	Affymetrix	GSE17465	GSM435772	1	GPL3154	unknown	JM109	exponential (predicted)	600	0.4	unknown	MD018	LB	none	0m	none	37	7	WT	na	pMG1	Aerobic	none	na	Chen	TG0118
T0551	JM109.MD018.none.na_WT	2010-07-29	One	Affymetrix	GSE17465	GSM435773	1	GPL3154	unknown	JM109	exponential (predicted)	600	0.4	unknown	MD018	LB	none	0m	none	37	7	WT	na	pMG1	Aerobic	none	na	Chen	TG0118
T0552	JM109.MD018.none.na_WT	2010-07-29	One	Affymetrix	GSE17465	GSM435774	1	GPL3154	unknown	JM109	non-exponential (predicted)	600	0.4	unknown	MD018	LB	none	0m	none	37	7	WT	na	pMG1	Aerobic	none	na	Chen	TG0118
T0553	JM109.MD018.osmotic.na_WT	2010-07-29	One	Affymetrix	GSE17465	GSM435775	1	GPL3154	unknown	JM109	non-exponential (predicted)	600	0.4	unknown	MD018	LB	none	10m	osmotic	37	7	WT	na	pMG1	Aerobic	NaCl	1M	Chen	TG0119
T0554	JM109.MD018.osmotic.na_WT	2010-07-29	One	Affymetrix	GSE17465	GSM435776	1	GPL3154	unknown	JM109	non-exponential (predicted)	600	0.4	unknown	MD018	LB	none	10m	osmotic	37	7	WT	na	pMG1	Aerobic	NaCl	1M	Chen	TG0119
T0555	JM109.MD018.osmotic.na_WT	2010-07-29	One	Affymetrix	GSE17465	GSM435777	1	GPL3154	unknown	JM109	non-exponential (predicted)	600	0.4	unknown	MD018	LB	none	10m	osmotic	37	7	WT	na	pMG1	Aerobic	NaCl	1M	Chen	TG0119
T0556	JM109.MD018.osmotic.na_WT	2010-07-29	One	Affymetrix	GSE17465	GSM435778	1	GPL3154	unknown	JM109	non-exponential (predicted)	600	0.4	unknown	MD018	LB	none	60m	osmotic	37	7	WT	na	pMG1	Aerobic	NaCl	1M	Chen	TG0120
T0557	JM109.MD018.osmotic.na_WT	2010-07-29	One	Affymetrix	GSE17465	GSM435779	1	GPL3154	unknown	JM109	non-exponential (predicted)	600	0.4	unknown	MD018	LB	none	60m	osmotic	37	7	WT	na	pMG1	Aerobic	NaCl	1M	Chen	TG0120
T0558	JM109.MD018.osmotic.na_WT	2010-07-29	One	Affymetrix	GSE17465	GSM435780	1	GPL3154	unknown	JM109	non-exponential (predicted)	600	0.4	unknown	MD018	LB	none	60m	osmotic	37	7	WT	na	pMG1	Aerobic	NaCl	1M	Chen	TG0120
T0559	JM109.MD018.none.irrE_OE	2010-07-29	One	Affymetrix	GSE17465	GSM435781	1	GPL3154	unknown	JM109	non-exponential (predicted)	600	0.4	unknown	MD018	LB	none	0m	none	37	7	OE	irrE	pMG1_IrrE	Aerobic	none	na	Chen	TG0121
T0560	JM109.MD018.none.irrE_OE	2010-07-29	One	Affymetrix	GSE17465	GSM435782	1	GPL3154	unknown	JM109	exponential (predicted)	600	0.4	unknown	MD018	LB	none	0m	none	37	7	OE	irrE	pMG1_IrrE	Aerobic	none	na	Chen	TG0121
T0561	JM109.MD018.none.irrE_OE	2010-07-29	One	Affymetrix	GSE17465	GSM435783	1	GPL3154	unknown	JM109	exponential (predicted)	600	0.4	unknown	MD018	LB	none	0m	none	37	7	OE	irrE	pMG1_IrrE	Aerobic	none	na	Chen	TG0121
T0562	JM109.MD018.osmotic.irrE_OE	2010-07-29	One	Affymetrix	GSE17465	GSM435784	1	GPL3154	unknown	JM109	non-exponential (predicted)	600	0.4	unknown	MD018	LB	none	10m	osmotic	37	7	OE	irrE	pMG1_IrrE	Aerobic	NaCl	1M	Chen	TG0122
T0563	JM109.MD018.osmotic.irrE_OE	2010-07-29	One	Affymetrix	GSE17465	GSM435785	1	GPL3154	unknown	JM109	exponential (predicted)	600	0.4	unknown	MD018	LB	none	10m	osmotic	37	7	OE	irrE	pMG1_IrrE	Aerobic	NaCl	1M	Chen	TG0122
T0564	JM109.MD018.osmotic.irrE_OE	2010-07-29	One	Affymetrix	GSE17465	GSM435786	1	GPL3154	unknown	JM109	exponential (predicted)	600	0.4	unknown	MD018	LB	none	10m	osmotic	37	7	OE	irrE	pMG1_IrrE	Aerobic	NaCl	1M	Chen	TG0122
T0565	JM109.MD018.osmotic.irrE_OE	2010-07-29	One	Affymetrix	GSE17465	GSM435787	1	GPL3154	unknown	JM109	non-exponential (predicted)	600	0.4	unknown	MD018	LB	none	60m	osmotic	37	7	OE	irrE	pMG1_IrrE	Aerobic	NaCl	1M	Chen	TG0123
T0566	JM109.MD018.osmotic.irrE_OE	2010-07-29	One	Affymetrix	GSE17465	GSM435788	1	GPL3154	unknown	JM109	non-exponential (predicted)	600	0.4	unknown	MD018	LB	none	60m	osmotic	37	7	OE	irrE	pMG1_IrrE	Aerobic	NaCl	1M	Chen	TG0123
T0567	JM109.MD018.osmotic.irrE_OE	2010-07-29	One	Affymetrix	GSE17465	GSM435789	1	GPL3154	unknown	JM109	non-exponential (predicted)	600	0.4	unknown	MD018	LB	none	60m	osmotic	37	7	OE	irrE	pMG1_IrrE	Aerobic	NaCl	1M	Chen	TG0123
T0568	MG1655.MD026.RP-overexpress.na_WT	2009-08-07	One	Affymetrix	GSE17505	GSM436460	1	GPL199	15742388	MG1655	exponential (predicted)	600	unknown	unknown	MD026	LB	Glu	0h	RP-overexpress	37	7	WT	na	pPROEx-CAT	Aerobic	none	na	Haddadin	TG0124
T0569	MG1655.MD026.RP-overexpress.na_WT	2009-08-07	One	Affymetrix	GSE17505	GSM436461	1	GPL199	15742388	MG1655	exponential (predicted)	600	unknown	unknown	MD026	LB	Glu	0h	RP-overexpress	37	7	WT	na	pPROEx-CAT	Aerobic	none	na	Haddadin	TG0124
T0570	MG1655.MD026.RP-overexpress.na_WT	2009-08-07	One	Affymetrix	GSE17505	GSM436462	1	GPL199	15742388	MG1655	exponential (predicted)	600	unknown	unknown	MD026	LB	Glu	0h	RP-overexpress	37	7	WT	na	pPROEx-CAT	Aerobic	none	na	Haddadin	TG0124
T0571	MG1655.MD026.RP-overexpress.na_WT	2009-08-07	One	Affymetrix	GSE17505	GSM436463	1	GPL199	15742388	MG1655	exponential (predicted)	600	unknown	unknown	MD026	LB	Glu	1h	RP-overexpress	37	7	WT	na	pPROEx-CAT	Aerobic	none	na	Haddadin	TG0125
T0572	MG1655.MD026.RP-overexpress.na_WT	2009-08-07	One	Affymetrix	GSE17505	GSM436464	1	GPL199	15742388	MG1655	non-exponential (predicted)	600	unknown	unknown	MD026	LB	Glu	1h	RP-overexpress	37	7	WT	na	pPROEx-CAT	Aerobic	none	na	Haddadin	TG0125
T0573	MG1655.MD026.RP-overexpress.na_WT	2009-08-07	One	Affymetrix	GSE17505	GSM436465	1	GPL199	15742388	MG1655	exponential (predicted)	600	unknown	unknown	MD026	LB	Glu	1h	RP-overexpress	37	7	WT	na	pPROEx-CAT	Aerobic	none	na	Haddadin	TG0125
T0574	MG1655.MD026.RP-overexpress.na_WT	2009-08-07	One	Affymetrix	GSE17505	GSM436466	1	GPL199	15742388	MG1655	exponential (predicted)	600	unknown	unknown	MD026	LB	Glu	4h	RP-overexpress	37	7	WT	na	pPROEx-CAT	Aerobic	none	na	Haddadin	TG0126
T0575	MG1655.MD026.RP-overexpress.na_WT	2009-08-07	One	Affymetrix	GSE17505	GSM436467	1	GPL199	15742388	MG1655	exponential (predicted)	600	unknown	unknown	MD026	LB	Glu	4h	RP-overexpress	37	7	WT	na	pPROEx-CAT	Aerobic	none	na	Haddadin	TG0126
T0576	MG1655.MD026.RP-overexpress.na_WT	2009-08-07	One	Affymetrix	GSE17505	GSM436468	1	GPL199	15742388	MG1655	exponential (predicted)	600	unknown	unknown	MD026	LB	Glu	4h	RP-overexpress	37	7	WT	na	pPROEx-CAT	Aerobic	none	na	Haddadin	TG0126
T0577	MG1655.MD026.RP-overexpress.na_WT	2009-08-07	One	Affymetrix	GSE17505	GSM436469	1	GPL199	15742388	MG1655	non-exponential (predicted)	600	unknown	unknown	MD026	LB	Glu	1h	RP-overexpress	37	7	WT	na	pPROEx-CAT	Aerobic	IPTG	5mM	Haddadin	TG0127
T0578	MG1655.MD026.RP-overexpress.na_WT	2009-08-07	One	Affymetrix	GSE17505	GSM436470	1	GPL199	15742388	MG1655	non-exponential (predicted)	600	unknown	unknown	MD026	LB	Glu	1h	RP-overexpress	37	7	WT	na	pPROEx-CAT	Aerobic	IPTG	5mM	Haddadin	TG0127
T0579	MG1655.MD026.RP-overexpress.na_WT	2009-08-07	One	Affymetrix	GSE17505	GSM436471	1	GPL199	15742388	MG1655	non-exponential (predicted)	600	unknown	unknown	MD026	LB	Glu	1h	RP-overexpress	37	7	WT	na	pPROEx-CAT	Aerobic	IPTG	5mM	Haddadin	TG0127
T0580	MG1655.MD026.RP-overexpress.na_WT	2009-08-07	One	Affymetrix	GSE17505	GSM436472	1	GPL199	15742388	MG1655	non-exponential (predicted)	600	unknown	unknown	MD026	LB	Glu	4h	RP-overexpress	37	7	WT	na	pPROEx-CAT	Aerobic	IPTG	5mM	Haddadin	TG0128
T0581	MG1655.MD026.RP-overexpress.na_WT	2009-08-07	One	Affymetrix	GSE17505	GSM436473	1	GPL199	15742388	MG1655	non-exponential (predicted)	600	unknown	unknown	MD026	LB	Glu	4h	RP-overexpress	37	7	WT	na	pPROEx-CAT	Aerobic	IPTG	5mM	Haddadin	TG0128
T0582	MG1655.MD026.RP-overexpress.na_WT	2009-08-07	One	Affymetrix	GSE17505	GSM436474	1	GPL199	15742388	MG1655	non-exponential (predicted)	600	unknown	unknown	MD026	LB	Glu	4h	RP-overexpress	37	7	WT	na	pPROEx-CAT	Aerobic	IPTG	5mM	Haddadin	TG0128
T0583	MG1655.MD026.none.na_WT	2009-08-07	One	Affymetrix	GSE17505	GSM436475	1	GPL199	15742388	MG1655	non-exponential (predicted)	600	unknown	unknown	MD026	LB	Glu	0h	none	37	7	WT	na	no	Aerobic	none	na	Haddadin	TG0129
T0584	MG1655.MD026.none.na_WT	2009-08-07	One	Affymetrix	GSE17505	GSM436476	1	GPL199	15742388	MG1655	non-exponential (predicted)	600	unknown	unknown	MD026	LB	Glu	0h	none	37	7	WT	na	no	Aerobic	none	na	Haddadin	TG0129
T0585	MG1655.MD026.none.na_WT	2009-08-07	One	Affymetrix	GSE17505	GSM436477	1	GPL199	15742388	MG1655	non-exponential (predicted)	600	unknown	unknown	MD026	LB	Glu	0h	none	37	7	WT	na	no	Aerobic	none	na	Haddadin	TG0129
T0586	MG1655.MD026.none.na_WT	2009-08-07	One	Affymetrix	GSE17505	GSM436478	1	GPL199	15742388	MG1655	non-exponential (predicted)	600	unknown	unknown	MD026	LB	Glu	1h	none	37	7	WT	na	no	Aerobic	none	na	Haddadin	TG0130
T0587	MG1655.MD026.none.na_WT	2009-08-07	One	Affymetrix	GSE17505	GSM436479	1	GPL199	15742388	MG1655	non-exponential (predicted)	600	unknown	unknown	MD026	LB	Glu	1h	none	37	7	WT	na	no	Aerobic	none	na	Haddadin	TG0130
T0588	MG1655.MD026.none.na_WT	2009-08-07	One	Affymetrix	GSE17505	GSM436480	1	GPL199	15742388	MG1655	non-exponential (predicted)	600	unknown	unknown	MD026	LB	Glu	1h	none	37	7	WT	na	no	Aerobic	none	na	Haddadin	TG0130
T0589	MG1655.MD026.none.na_WT	2009-08-07	One	Affymetrix	GSE17505	GSM436481	1	GPL199	15742388	MG1655	non-exponential (predicted)	600	unknown	unknown	MD026	LB	Glu	4h	none	37	7	WT	na	no	Aerobic	none	na	Haddadin	TG0131
T0590	MG1655.MD026.none.na_WT	2009-08-07	One	Affymetrix	GSE17505	GSM436482	1	GPL199	15742388	MG1655	non-exponential (predicted)	600	unknown	unknown	MD026	LB	Glu	4h	none	37	7	WT	na	no	Aerobic	none	na	Haddadin	TG0131
T0591	MG1655.MD026.none.na_WT	2009-08-07	One	Affymetrix	GSE17505	GSM436483	1	GPL199	15742388	MG1655	non-exponential (predicted)	600	unknown	unknown	MD026	LB	Glu	4h	none	37	7	WT	na	no	Aerobic	none	na	Haddadin	TG0131
T0592	MG1655.MD026.none.na_WT	2009-08-07	One	Affymetrix	GSE17505	GSM436484	1	GPL199	15742388	MG1655	non-exponential (predicted)	600	unknown	unknown	MD026	LB	Glu	1h	none	37	7	WT	na	no	Aerobic	IPTG	5mM	Haddadin	TG0132
T0593	MG1655.MD026.none.na_WT	2009-08-07	One	Affymetrix	GSE17505	GSM436485	1	GPL199	15742388	MG1655	non-exponential (predicted)	600	unknown	unknown	MD026	LB	Glu	1h	none	37	7	WT	na	no	Aerobic	IPTG	5mM	Haddadin	TG0132
T0594	MG1655.MD026.none.na_WT	2009-08-07	One	Affymetrix	GSE17505	GSM436486	1	GPL199	15742388	MG1655	non-exponential (predicted)	600	unknown	unknown	MD026	LB	Glu	1h	none	37	7	WT	na	no	Aerobic	IPTG	5mM	Haddadin	TG0132
T0595	MG1655.MD026.none.na_WT	2009-08-07	One	Affymetrix	GSE17505	GSM436487	1	GPL199	15742388	MG1655	non-exponential (predicted)	600	unknown	unknown	MD026	LB	Glu	4h	none	37	7	WT	na	no	Aerobic	IPTG	5mM	Haddadin	TG0133
T0596	MG1655.MD026.none.na_WT	2009-08-07	One	Affymetrix	GSE17505	GSM436488	1	GPL199	15742388	MG1655	non-exponential (predicted)	600	unknown	unknown	MD026	LB	Glu	4h	none	37	7	WT	na	no	Aerobic	IPTG	5mM	Haddadin	TG0133
T0597	MG1655.MD026.none.na_WT	2009-08-07	One	Affymetrix	GSE17505	GSM436489	1	GPL199	15742388	MG1655	non-exponential (predicted)	600	unknown	unknown	MD026	LB	Glu	4h	none	37	7	WT	na	no	Aerobic	IPTG	5mM	Haddadin	TG0133
T0598	MG1655.MD026.heat;RP-overexpress.na_WT	2009-08-07	One	Affymetrix	GSE17506	GSM436490	1	GPL199	18612598	MG1655	exponential	600	unknown	0.15	MD026	LB	Glu	na	heat;RP-overexpress	37	7	WT	na	pPROEx-CAT	Aerobic	SHX	100mg/L	Haddadin	TG0134
T0599	MG1655.MD026.heat;RP-overexpress.na_WT	2009-08-07	One	Affymetrix	GSE17506	GSM436491	1	GPL199	18612598	MG1655	exponential	600	unknown	0.15	MD026	LB	Glu	na	heat;RP-overexpress	37	7	WT	na	pPROEx-CAT	Aerobic	SHX	100mg/L	Haddadin	TG0134
T0600	MG1655.MD026.heat;RP-overexpress.na_WT	2009-08-07	One	Affymetrix	GSE17506	GSM436492	1	GPL199	18612598	MG1655	exponential	600	unknown	0.15	MD026	LB	Glu	na	heat;RP-overexpress	37	7	WT	na	pPROEx-CAT	Aerobic	SHX	100mg/L	Haddadin	TG0134
T0601	MG1655.MD026.heat.na_WT	2009-08-07	One	Affymetrix	GSE17507	GSM436493	1	GPL199	16680459	MG1655	exponential (predicted)	600	unknown	unknown	MD026	LB	Glu	15m	heat	50	7	WT	na	no	Aerobic	none	na	Haddadin	TG0135
T0602	MG1655.MD026.heat.na_WT	2009-08-07	One	Affymetrix	GSE17507	GSM436494	1	GPL199	16680459	MG1655	exponential (predicted)	600	unknown	unknown	MD026	LB	Glu	15m	heat	50	7	WT	na	no	Aerobic	none	na	Haddadin	TG0135
T0603	MG1655.MD026.heat.na_WT	2009-08-07	One	Affymetrix	GSE17507	GSM436495	1	GPL199	16680459	MG1655	exponential (predicted)	600	unknown	unknown	MD026	LB	Glu	15m	heat	50	7	WT	na	no	Aerobic	none	na	Haddadin	TG0135
T0604	MG1655.MD026.heat;RP-overexpress.na_WT	2009-08-07	One	Affymetrix	GSE17507	GSM436496	1	GPL199	16680459	MG1655	exponential (predicted)	600	unknown	unknown	MD026	LB	Glu	15m	heat;RP-overexpress	50	7	WT	na	pPROEx-CAT	Aerobic	IPTG	5mM	Haddadin	TG0136
T0605	MG1655.MD026.heat;RP-overexpress.na_WT	2009-08-07	One	Affymetrix	GSE17507	GSM436497	1	GPL199	16680459	MG1655	exponential (predicted)	600	unknown	unknown	MD026	LB	Glu	15m	heat;RP-overexpress	50	7	WT	na	pPROEx-CAT	Aerobic	IPTG	5mM	Haddadin	TG0136
T0606	MG1655.MD026.heat;RP-overexpress.na_WT	2009-08-07	One	Affymetrix	GSE17507	GSM436498	1	GPL199	16680459	MG1655	exponential (predicted)	600	unknown	unknown	MD026	LB	Glu	15m	heat;RP-overexpress	50	7	WT	na	pPROEx-CAT	Aerobic	IPTG	5mM	Haddadin	TG0136
T0627	BW25113.MD001.none.b2741_KO	2010-07-20	One	Affymetrix	GSE17526	GSM436883	1	GPL3154	unknown	BW25113	exponential	600	unknown	unknown	MD001	M9	Glu	na	none	37	7	KO	b2741	no	Aerobic	none	na	Chen	GSE17526-1
T0628	BW25113.MD001.none.b2741_KO	2010-07-20	One	Affymetrix	GSE17526	GSM436884	1	GPL3154	unknown	BW25113	exponential	600	unknown	unknown	MD001	M9	Glu	na	none	37	7	KO	b2741	no	Aerobic	none	na	Chen	GSE17526-1
T0629	BW25113.MD001.none.b2741_KO	2010-07-20	One	Affymetrix	GSE17526	GSM436885	1	GPL3154	unknown	BW25113	exponential	600	unknown	unknown	MD001	M9	Glu	na	none	37	7	KO	b2741	no	Aerobic	none	na	Chen	GSE17526-1
T0630	BW25113.MD001.none.rpoS_KO	2010-07-20	One	Affymetrix	GSE17526	GSM436886	1	GPL3154	unknown	BW25113	stationary	600	2	unknown	MD001	M9	Glu	na	none	37	7	KO	rpoS	no	Aerobic	none	na	Chen	GSE17526-2
T0631	BW25113.MD001.none.rpoS_KO	2010-07-20	One	Affymetrix	GSE17526	GSM436887	1	GPL3154	unknown	BW25113	stationary	600	2	unknown	MD001	M9	Glu	na	none	37	7	KO	rpoS	no	Aerobic	none	na	Chen	GSE17526-2
T0632	BW25113.MD001.none.rpoS_KO	2010-07-20	One	Affymetrix	GSE17526	GSM436888	1	GPL3154	unknown	BW25113	stationary	600	2	unknown	MD001	M9	Glu	na	none	37	7	KO	rpoS	no	Aerobic	none	na	Chen	GSE17526-2
T0633	BW25113.MD001.none.na_WT	2010-07-20	One	Affymetrix	GSE17526	GSM436889	1	GPL3154	unknown	BW25113	exponential	600	unknown	unknown	MD001	M9	Glu	na	none	37	7	WT	na	no	Aerobic	none	na	Chen	GSE17526-3
T0634	BW25113.MD001.none.na_WT	2010-07-20	One	Affymetrix	GSE17526	GSM436890	1	GPL3154	unknown	BW25113	exponential	600	unknown	unknown	MD001	M9	Glu	na	none	37	7	WT	na	no	Aerobic	none	na	Chen	GSE17526-3
T0635	BW25113.MD001.none.na_WT	2010-07-20	One	Affymetrix	GSE17526	GSM436891	1	GPL3154	unknown	BW25113	exponential	600	unknown	unknown	MD001	M9	Glu	na	none	37	7	WT	na	no	Aerobic	none	na	Chen	GSE17526-3
T0636	BW25113.MD001.none.na_WT	2010-07-20	One	Affymetrix	GSE17526	GSM436892	1	GPL3154	unknown	BW25113	stationary	600	2	unknown	MD001	M9	Glu	na	none	37	7	WT	na	no	Aerobic	none	na	Chen	GSE17526-4
T0637	BW25113.MD001.none.na_WT	2010-07-20	One	Affymetrix	GSE17526	GSM436893	1	GPL3154	unknown	BW25113	stationary	600	2	unknown	MD001	M9	Glu	na	none	37	7	WT	na	no	Aerobic	none	na	Chen	GSE17526-4
T0638	BW25113.MD001.none.na_WT	2010-07-20	One	Affymetrix	GSE17526	GSM436894	1	GPL3154	unknown	BW25113	stationary	600	2	unknown	MD001	M9	Glu	na	none	37	7	WT	na	no	Aerobic	none	na	Chen	GSE17526-4
T0639	BW25113.MD001.ethanol.b2741_KO	2010-07-20	One	Affymetrix	GSE17526	GSM436895	1	GPL3154	unknown	BW25113	exponential	600	unknown	unknown	MD001	M9	Glu	na	ethanol	37	7	KO	b2741	no	Aerobic	ethanol	0.15	Chen	GSE17526-5
T0640	BW25113.MD001.ethanol.b2741_KO	2010-07-20	One	Affymetrix	GSE17526	GSM436896	1	GPL3154	unknown	BW25113	exponential	600	unknown	unknown	MD001	M9	Glu	na	ethanol	37	7	KO	b2741	no	Aerobic	ethanol	0.15	Chen	GSE17526-5
T0641	BW25113.MD001.ethanol.b2741_KO	2010-07-20	One	Affymetrix	GSE17526	GSM436897	1	GPL3154	unknown	BW25113	exponential	600	unknown	unknown	MD001	M9	Glu	na	ethanol	37	7	KO	b2741	no	Aerobic	ethanol	0.15	Chen	GSE17526-5
T0642	BW25113.MD001.ethanol.rpoS_KO	2010-07-20	One	Affymetrix	GSE17526	GSM436898	1	GPL3154	unknown	BW25113	stationary	600	2	unknown	MD001	M9	Glu	na	ethanol	37	7	KO	rpoS	no	Aerobic	ethanol	0.15	Chen	GSE17526-6
T0643	BW25113.MD001.ethanol.rpoS_KO	2010-07-20	One	Affymetrix	GSE17526	GSM436899	1	GPL3154	unknown	BW25113	stationary	600	2	unknown	MD001	M9	Glu	na	ethanol	37	7	KO	rpoS	no	Aerobic	ethanol	0.15	Chen	GSE17526-6
T0644	BW25113.MD001.ethanol.rpoS_KO	2010-07-20	One	Affymetrix	GSE17526	GSM436900	1	GPL3154	unknown	BW25113	stationary	600	2	unknown	MD001	M9	Glu	na	ethanol	37	7	KO	rpoS	no	Aerobic	ethanol	0.15	Chen	GSE17526-6
T0645	BW25113.MD001.ethanol.na_WT	2010-07-20	One	Affymetrix	GSE17526	GSM436901	1	GPL3154	unknown	BW25113	exponential	600	unknown	unknown	MD001	M9	Glu	na	ethanol	37	7	WT	na	no	Aerobic	ethanol	0.15	Chen	GSE17526-7
T0646	BW25113.MD001.ethanol.na_WT	2010-07-20	One	Affymetrix	GSE17526	GSM436902	1	GPL3154	unknown	BW25113	exponential	600	unknown	unknown	MD001	M9	Glu	na	ethanol	37	7	WT	na	no	Aerobic	ethanol	0.15	Chen	GSE17526-7
T0647	BW25113.MD001.ethanol.na_WT	2010-07-20	One	Affymetrix	GSE17526	GSM436903	1	GPL3154	unknown	BW25113	exponential	600	unknown	unknown	MD001	M9	Glu	na	ethanol	37	7	WT	na	no	Aerobic	ethanol	0.15	Chen	GSE17526-7
T0648	BW25113.MD001.ethanol.na_WT	2010-07-20	One	Affymetrix	GSE17526	GSM436904	1	GPL3154	unknown	BW25113	stationary	600	2	unknown	MD001	M9	Glu	na	ethanol	37	7	WT	na	no	Aerobic	ethanol	0.15	Chen	GSE17526-8
T0649	BW25113.MD001.ethanol.na_WT	2010-07-20	One	Affymetrix	GSE17526	GSM436905	1	GPL3154	unknown	BW25113	stationary	600	2	unknown	MD001	M9	Glu	na	ethanol	37	7	WT	na	no	Aerobic	ethanol	0.15	Chen	GSE17526-8
T0650	BW25113.MD001.ethanol.na_WT	2010-07-20	One	Affymetrix	GSE17526	GSM436906	1	GPL3154	unknown	BW25113	stationary	600	2	unknown	MD001	M9	Glu	na	ethanol	37	7	WT	na	no	Aerobic	ethanol	0.15	Chen	GSE17526-8
T0651	W3110.MD026.none.na_WT	2009-08-12	One	Affymetrix	GSE17584	GSM438111	1	GPL3154	19703305	W3110	exponential	600	0.5	unknown	MD026	LB	Glu	na	none	37	7	WT	na	no	Aerobic	none	na	Cirino	TG0627
T0652	W3110.MD026.none.na_WT	2009-08-12	One	Affymetrix	GSE17584	GSM438112	1	GPL3154	19703305	W3110	exponential	600	0.5	unknown	MD026	LB	Glu	na	none	37	7	WT	na	no	Aerobic	none	na	Cirino	TG0627
T0653	W3110.MD026.none.na_WT	2009-08-12	One	Affymetrix	GSE17584	GSM438113	1	GPL3154	19703305	W3110	exponential	600	0.5	unknown	MD026	LB	Glu	na	none	37	7	WT	na	no	Aerobic	none	na	Cirino	TG0627
T0654	W3110.MD018.none.na_WT	2009-08-12	One	Affymetrix	GSE17584	GSM438114	1	GPL3154	19703305	W3110	exponential	600	0.5	unknown	MD018	LB	none	na	none	37	7	WT	na	no	Aerobic	none	na	Cirino	TG0628
T0655	W3110.MD018.none.na_WT	2009-08-12	One	Affymetrix	GSE17584	GSM438115	1	GPL3154	19703305	W3110	exponential	600	0.5	unknown	MD018	LB	none	na	none	37	7	WT	na	no	Aerobic	none	na	Cirino	TG0628
T0656	W3110.MD018.none.na_WT	2009-08-12	One	Affymetrix	GSE17584	GSM438116	1	GPL3154	19703305	W3110	exponential	600	0.5	unknown	MD018	LB	none	na	none	37	7	WT	na	no	Aerobic	none	na	Cirino	TG0628
T0657	PC05.MD026.none.na_WT	2009-08-12	One	Affymetrix	GSE17584	GSM438117	1	GPL3154	19703305	PC05	exponential	600	0.5	unknown	MD026	LB	Glu	na	none	37	7	WT	na	no	Aerobic	none	na	Cirino	TG0625
T0658	PC05.MD026.none.na_WT	2009-08-12	One	Affymetrix	GSE17584	GSM438118	1	GPL3154	19703305	PC05	exponential	600	0.5	unknown	MD026	LB	Glu	na	none	37	7	WT	na	no	Aerobic	none	na	Cirino	TG0625
T0659	PC05.MD026.none.na_WT	2009-08-12	One	Affymetrix	GSE17584	GSM438119	1	GPL3154	19703305	PC05	exponential	600	0.5	unknown	MD026	LB	Glu	na	none	37	7	WT	na	no	Aerobic	none	na	Cirino	TG0625
T0660	PC05.MD026.none.na_WT	2009-08-12	One	Affymetrix	GSE17584	GSM438120	1	GPL3154	19703305	PC05	exponential	600	0.5	unknown	MD026	LB	Glu	na	none	37	7	WT	na	no	Aerobic	none	na	Cirino	TG0625
T0661	PC05.MD026.none.na_WT	2009-08-12	One	Affymetrix	GSE17584	GSM438121	1	GPL3154	19703305	PC05	exponential	600	0.5	unknown	MD026	LB	Glu	na	none	37	7	WT	na	no	Aerobic	none	na	Cirino	TG0625
T0662	PC05.MD018.none.na_WT	2009-08-12	One	Affymetrix	GSE17584	GSM438122	1	GPL3154	19703305	PC05	exponential	600	0.5	unknown	MD018	LB	none	na	none	37	7	WT	na	no	Aerobic	none	na	Cirino	TG0626
T0663	PC05.MD018.none.na_WT	2009-08-12	One	Affymetrix	GSE17584	GSM438123	1	GPL3154	19703305	PC05	exponential	600	0.5	unknown	MD018	LB	none	na	none	37	7	WT	na	no	Aerobic	none	na	Cirino	TG0626
T0664	PC05.MD018.none.na_WT	2009-08-12	One	Affymetrix	GSE17584	GSM438124	1	GPL3154	19703305	PC05	exponential	600	0.5	unknown	MD018	LB	none	na	none	37	7	WT	na	no	Aerobic	none	na	Cirino	TG0626
T0682	MG1655.MD093.none.na_WT	2009-10-17	One	Sigma-Genosys	GSE18362	GSM458188	1	GPL189	19833773	MG1655	exponential	600	unknown	unknown	MD093	MOPS	Ser	na	none	37	7	WT	na	no	Aerobic	none	na	McLean	GSE18362
T0684	MG1655.MD093.none.na_WT	2009-10-17	One	Sigma-Genosys	GSE18362	GSM458190	1	GPL189	19833773	MG1655	exponential	600	unknown	unknown	MD093	MOPS	Ser	na	none	37	7	WT	na	no	Aerobic	none	na	McLean	GSE18362
T0689	MG1655.MD018.none.na_WT	2009-10-20	One	Affymetrix	GSE18623	GSM462878	1	GPL3154	19854834	MG1655	exponential	600	0.6	unknown	MD018	LB	none	na	none	37	7	WT	na	no	Aerobic	DMSO	1ug/mL	Rock	TG0160
T0690	MG1655.MD018.none.na_WT	2009-10-20	One	Affymetrix	GSE18623	GSM462879	1	GPL3154	19854834	MG1655	exponential	600	0.6	unknown	MD018	LB	none	na	none	37	7	WT	na	no	Aerobic	DMSO	1ug/mL	Rock	TG0160
T0691	MG1655.MD018.none.na_WT	2009-10-20	One	Affymetrix	GSE18623	GSM462880	1	GPL3154	19854834	MG1655	exponential	600	0.6	unknown	MD018	LB	none	na	none	37	7	WT	na	no	Aerobic	DMSO	1ug/mL	Rock	TG0160
T0692	MG1655.MD018.lipid-synthesis-inhibition.na_WT	2009-10-20	One	Affymetrix	GSE18623	GSM462881	1	GPL3154	19854834	MG1655	exponential	600	0.6	unknown	MD018	LB	none	na	lipid-synthesis-inhibition	37	7	WT	na	no	Aerobic	CHIR-090	1ug/mL	Rock	TG0161
T0693	MG1655.MD018.lipid-synthesis-inhibition.na_WT	2009-10-20	One	Affymetrix	GSE18623	GSM462882	1	GPL3154	19854834	MG1655	exponential	600	0.6	unknown	MD018	LB	none	na	lipid-synthesis-inhibition	37	7	WT	na	no	Aerobic	CHIR-090	1ug/mL	Rock	TG0161
T0694	MG1655.MD018.lipid-synthesis-inhibition.na_WT	2009-10-20	One	Affymetrix	GSE18623	GSM462883	1	GPL3154	19854834	MG1655	exponential	600	0.6	unknown	MD018	LB	none	na	lipid-synthesis-inhibition	37	7	WT	na	no	Aerobic	CHIR-090	1ug/mL	Rock	TG0161
T0695	BW25113.MD018.none.na_WT	2009-10-20	One	Affymetrix	GSE18852	GSM467152	1	GPL3154	19909729	BW25113	exponential	600	0.5	unknown	MD018	LB	none	na	none	37	7	WT	na	no	Aerobic	none	na	Wood	TG0162
T0696	BW25113.MD018.none.b4172_KO	2009-10-20	One	Affymetrix	GSE18852	GSM467153	1	GPL3154	19909729	BW25113	exponential	600	0.5	unknown	MD018	LB	none	na	none	37	7	KO	b4172	no	Aerobic	none	na	Wood	TG0163
T0697	MG1655.MD018.none.na_WT	2009-10-20	One	Affymetrix	GSE18935	GSM469137	1	GPL3154	19889087	MG1655	exponential	600	0.5	unknown	MD018	LB	none	na	none	37	7	WT	na	no	Aerobic	none	na	Moon	TG0164
T0698	MG1655.MD018.none.na_WT	2009-10-20	One	Affymetrix	GSE18935	GSM469138	1	GPL3154	19889087	MG1655	exponential	600	0.5	unknown	MD018	LB	none	na	none	37	7	WT	na	no	Aerobic	none	na	Moon	TG0164
T0699	MG1655.MD018.none.mgrR_KO	2009-10-20	One	Affymetrix	GSE18935	GSM469139	1	GPL3154	19889087	MG1655	exponential	600	0.5	unknown	MD018	LB	none	na	none	37	7	KO	mgrR	no	Aerobic	none	na	Moon	TG0165
T0700	MG1655.MD018.none.mgrR_KO	2009-10-20	One	Affymetrix	GSE18935	GSM469140	1	GPL3154	19889087	MG1655	exponential	600	0.5	unknown	MD018	LB	none	na	none	37	7	KO	mgrR	no	Aerobic	none	na	Moon	TG0165
T0701	MG1655.MD018.none.mgrR_KO	2009-10-20	One	Affymetrix	GSE18935	GSM469141	1	GPL3154	19889087	MG1655	exponential	600	0.5	unknown	MD018	LB	none	na	none	37	7	KO	mgrR	pBR-Plac	Aerobic	Am	100ug/mL	Moon	TG0166
T0702	MG1655.MD018.none.mgrR_KO	2009-10-20	One	Affymetrix	GSE18935	GSM469142	1	GPL3154	19889087	MG1655	exponential	600	0.5	unknown	MD018	LB	none	na	none	37	7	KO	mgrR	pBR-Plac	Aerobic	Am	100ug/mL	Moon	TG0166
T0703	MG1655.MD018.none.mgrR_OE	2009-10-20	One	Affymetrix	GSE18935	GSM469143	1	GPL3154	19889087	MG1655	exponential	600	0.5	unknown	MD018	LB	none	na	none	37	7	OE	mgrR	pBR-Plac-mgrR	Aerobic	Am;IPTG	100ug/mL;100uM	Moon	TG0167
T0704	MG1655.MD018.none.mgrR_OE	2009-10-20	One	Affymetrix	GSE18935	GSM469144	1	GPL3154	19889087	MG1655	exponential	600	0.5	unknown	MD018	LB	none	na	none	37	7	OE	mgrR	pBR-Plac-mgrR	Aerobic	Am;IPTG	100ug/mL;100uM	Moon	TG0167
T0705	BW25113.MD061.O2-starvation.b4152_KO	2010-10-31	One	Affymetrix	GSE18972	GSM469641	1	GPL3154	20005205	BW25113	non-exponential (predicted)	600	unknown	0.05	MD061	MOPS	Gly	5h	O2-starvation	37	7	KO	b4152	no	Anaerobic	none	na	Wood	TG0168
T0707	MG1655.MD018.none.na_WT	2009-12-30	One	Affymetrix	GSE19655	GSM490261	1	GPL3154	20070527	MG1655	exponential	600	0.5	unknown	MD018	LB	none	na	none	37	7	WT	na	pAZ3	Aerobic	Ab;Am	0.2%;10mL	Storz	TG0172
T0708	MG1655.MD018.none.b4699_OE	2009-12-30	One	Affymetrix	GSE19655	GSM490262	1	GPL3154	20070527	MG1655	exponential	600	0.5	unknown	MD018	LB	none	na	none	37	7	OE	b4699	pFnrS	Aerobic	Ab;Am	0.2%;10mL	Storz	TG0173
T0709	MG1655.MD018.none.na_WT	2009-12-30	One	Affymetrix	GSE19655	GSM490263	1	GPL3154	20070527	MG1655	exponential	600	0.5	unknown	MD018	LB	none	na	none	37	7	WT	na	pAZ3	Aerobic	Ab;Am	0.2%;10mL	Storz	TG0172
T0710	MG1655.MD018.none.b4699_OE	2009-12-30	One	Affymetrix	GSE19655	GSM490264	1	GPL3154	20070527	MG1655	exponential	600	0.5	unknown	MD018	LB	none	na	none	37	7	OE	b4699	pFnrS	Aerobic	Ab;Am	0.2%;10mL	Storz	TG0173
T0711	MG1655.MD018.none.na_WT	2009-12-30	One	Affymetrix	GSE19655	GSM490265	1	GPL3154	20070527	MG1655	exponential	600	0.5	unknown	MD018	LB	none	na	none	37	7	WT	na	pAZ3	Aerobic	Ab;Am	0.2%;10mL	Storz	TG0172
T0712	MG1655.MD018.none.b4699_OE	2009-12-30	One	Affymetrix	GSE19655	GSM490266	1	GPL3154	20070527	MG1655	exponential	600	0.5	unknown	MD018	LB	none	na	none	37	7	OE	b4699	pFnrS	Aerobic	Ab;Am	0.2%;10mL	Storz	TG0173
T0717	MG1655.MD001.none.na_WT	2010-12-04	One	Affymetrix	GSE20095	GSM502093	1	GPL3154	21219458	MG1655	exponential	600	0.3	unknown	MD001	M9	Glu	na	none	37	7	WT	na	no	Aerobic	none	na	Schellhorn	TG0174
T0718	MG1655.MD001.none.na_WT	2010-12-04	One	Affymetrix	GSE20095	GSM502094	1	GPL3154	21219458	MG1655	exponential	600	0.3	unknown	MD001	M9	Glu	na	none	37	7	WT	na	no	Aerobic	none	na	Schellhorn	TG0174
T0719	MG1655.MD001.none.na_WT	2010-12-04	One	Affymetrix	GSE20095	GSM502095	1	GPL3154	21219458	MG1655	exponential	600	0.3	unknown	MD001	M9	Glu	na	none	37	7	WT	na	no	Aerobic	none	na	Schellhorn	TG0174
T0720	MG1655.MD001.none.b2741_VAR	2010-12-04	One	Affymetrix	GSE20095	GSM502096	1	GPL3154	21219458	MG1655	exponential	600	0.3	unknown	MD001	M9	Glu	na	none	37	7	VAR	b2741	no	Aerobic	none	na	Schellhorn	TG0175
T0721	MG1655.MD001.none.b2741_VAR	2010-12-04	One	Affymetrix	GSE20095	GSM502097	1	GPL3154	21219458	MG1655	exponential	600	0.3	unknown	MD001	M9	Glu	na	none	37	7	VAR	b2741	no	Aerobic	none	na	Schellhorn	TG0175
T0722	MG1655.MD001.none.b2741_VAR	2010-12-04	One	Affymetrix	GSE20095	GSM502098	1	GPL3154	21219458	MG1655	exponential	600	0.3	unknown	MD001	M9	Glu	na	none	37	7	VAR	b2741	no	Aerobic	none	na	Schellhorn	TG0175
T0723	MG1655.MD001.none.b3202_VAR	2010-12-04	One	Affymetrix	GSE20095	GSM502099	1	GPL3154	21219458	MG1655	exponential	600	0.3	unknown	MD001	M9	Glu	na	none	37	7	VAR	b3202	no	Aerobic	none	na	Schellhorn	TG0176
T0724	MG1655.MD001.none.b3202_VAR	2010-12-04	One	Affymetrix	GSE20095	GSM502100	1	GPL3154	21219458	MG1655	exponential	600	0.3	unknown	MD001	M9	Glu	na	none	37	7	VAR	b3202	no	Aerobic	none	na	Schellhorn	TG0176
T0725	MG1655.MD001.none.b3202_VAR	2010-12-04	One	Affymetrix	GSE20095	GSM502101	1	GPL3154	21219458	MG1655	exponential	600	0.3	unknown	MD001	M9	Glu	na	none	37	7	VAR	b3202	no	Aerobic	none	na	Schellhorn	TG0176
T0726	MG1655.MD010.cold.na_WT	2010-02-13	One	Agilent	GSE20305	GSM508925	1	GPL10041	20461071	MG1655	exponential (predicted)	600	0.5	unknown	MD010	MOPS	Glu	0m	cold	16	7	WT	na	no	Aerobic	none	na	Jozefczuk	GSE20305-1
T0727	MG1655.MD010.cold.na_WT	2010-02-13	One	Agilent	GSE20305	GSM508926	1	GPL10041	20461071	MG1655	exponential (predicted)	600	0.6	unknown	MD010	MOPS	Glu	0m	cold	16	7	WT	na	no	Aerobic	none	na	Jozefczuk	GSE20305-2
T0728	MG1655.MD010.cold.na_WT	2010-02-13	One	Agilent	GSE20305	GSM508927	1	GPL10041	20461071	MG1655	exponential (predicted)	600	unknown	unknown	MD010	MOPS	Glu	10m	cold	16	7	WT	na	no	Aerobic	none	na	Jozefczuk	GSE20305-3
T0729	MG1655.MD010.cold.na_WT	2010-02-13	One	Agilent	GSE20305	GSM508928	1	GPL10041	20461071	MG1655	exponential (predicted)	600	unknown	unknown	MD010	MOPS	Glu	20m	cold	16	7	WT	na	no	Aerobic	none	na	Jozefczuk	GSE20305-4
T0730	MG1655.MD010.cold.na_WT	2010-02-13	One	Agilent	GSE20305	GSM508929	1	GPL10041	20461071	MG1655	exponential (predicted)	600	unknown	unknown	MD010	MOPS	Glu	30m	cold	16	7	WT	na	no	Aerobic	none	na	Jozefczuk	GSE20305-5
T0731	MG1655.MD010.cold.na_WT	2010-02-13	One	Agilent	GSE20305	GSM508930	1	GPL10041	20461071	MG1655	exponential (predicted)	600	unknown	unknown	MD010	MOPS	Glu	40m	cold	16	7	WT	na	no	Aerobic	none	na	Jozefczuk	GSE20305-6
T0732	MG1655.MD010.cold.na_WT	2010-02-13	One	Agilent	GSE20305	GSM508931	1	GPL10041	20461071	MG1655	exponential (predicted)	600	unknown	unknown	MD010	MOPS	Glu	50m	cold	16	7	WT	na	no	Aerobic	none	na	Jozefczuk	GSE20305-7
T0733	MG1655.MD010.cold.na_WT	2010-02-13	One	Agilent	GSE20305	GSM508932	1	GPL10041	20461071	MG1655	exponential (predicted)	600	unknown	unknown	MD010	MOPS	Glu	90m	cold	16	7	WT	na	no	Aerobic	none	na	Jozefczuk	GSE20305-8
T0734	MG1655.MD010.cold.na_WT	2010-02-13	One	Agilent	GSE20305	GSM508933	1	GPL10041	20461071	MG1655	exponential (predicted)	600	0.5	unknown	MD010	MOPS	Glu	0m	cold	16	7	WT	na	no	Aerobic	none	na	Jozefczuk	GSE20305-1
T0735	MG1655.MD010.cold.na_WT	2010-02-13	One	Agilent	GSE20305	GSM508934	1	GPL10041	20461071	MG1655	exponential (predicted)	600	0.6	unknown	MD010	MOPS	Glu	0m	cold	16	7	WT	na	no	Aerobic	none	na	Jozefczuk	GSE20305-2
T0736	MG1655.MD010.cold.na_WT	2010-02-13	One	Agilent	GSE20305	GSM508935	1	GPL10041	20461071	MG1655	exponential (predicted)	600	unknown	unknown	MD010	MOPS	Glu	10m	cold	16	7	WT	na	no	Aerobic	none	na	Jozefczuk	GSE20305-3
T0737	MG1655.MD010.cold.na_WT	2010-02-13	One	Agilent	GSE20305	GSM508936	1	GPL10041	20461071	MG1655	exponential (predicted)	600	unknown	unknown	MD010	MOPS	Glu	20m	cold	16	7	WT	na	no	Aerobic	none	na	Jozefczuk	GSE20305-4
T0738	MG1655.MD010.cold.na_WT	2010-02-13	One	Agilent	GSE20305	GSM508937	1	GPL10041	20461071	MG1655	exponential (predicted)	600	unknown	unknown	MD010	MOPS	Glu	30m	cold	16	7	WT	na	no	Aerobic	none	na	Jozefczuk	GSE20305-5
T0739	MG1655.MD010.cold.na_WT	2010-02-13	One	Agilent	GSE20305	GSM508938	1	GPL10041	20461071	MG1655	exponential (predicted)	600	unknown	unknown	MD010	MOPS	Glu	40m	cold	16	7	WT	na	no	Aerobic	none	na	Jozefczuk	GSE20305-6
T0740	MG1655.MD010.cold.na_WT	2010-02-13	One	Agilent	GSE20305	GSM508939	1	GPL10041	20461071	MG1655	exponential (predicted)	600	unknown	unknown	MD010	MOPS	Glu	50m	cold	16	7	WT	na	no	Aerobic	none	na	Jozefczuk	GSE20305-7
T0741	MG1655.MD010.cold.na_WT	2010-02-13	One	Agilent	GSE20305	GSM508940	1	GPL10041	20461071	MG1655	exponential (predicted)	600	unknown	unknown	MD010	MOPS	Glu	90m	cold	16	7	WT	na	no	Aerobic	none	na	Jozefczuk	GSE20305-8
T0742	MG1655.MD010.cold.na_WT	2010-02-13	One	Agilent	GSE20305	GSM508941	1	GPL10041	20461071	MG1655	exponential (predicted)	600	0.5	unknown	MD010	MOPS	Glu	0m	cold	16	7	WT	na	no	Aerobic	none	na	Jozefczuk	GSE20305-1
T0743	MG1655.MD010.cold.na_WT	2010-02-13	One	Agilent	GSE20305	GSM508942	1	GPL10041	20461071	MG1655	exponential (predicted)	600	0.6	unknown	MD010	MOPS	Glu	0m	cold	16	7	WT	na	no	Aerobic	none	na	Jozefczuk	GSE20305-2
T0744	MG1655.MD010.cold.na_WT	2010-02-13	One	Agilent	GSE20305	GSM508943	1	GPL10041	20461071	MG1655	exponential (predicted)	600	unknown	unknown	MD010	MOPS	Glu	10m	cold	16	7	WT	na	no	Aerobic	none	na	Jozefczuk	GSE20305-3
T0745	MG1655.MD010.cold.na_WT	2010-02-13	One	Agilent	GSE20305	GSM508944	1	GPL10041	20461071	MG1655	exponential (predicted)	600	unknown	unknown	MD010	MOPS	Glu	20m	cold	16	7	WT	na	no	Aerobic	none	na	Jozefczuk	GSE20305-4
T0746	MG1655.MD010.cold.na_WT	2010-02-13	One	Agilent	GSE20305	GSM508945	1	GPL10041	20461071	MG1655	exponential (predicted)	600	unknown	unknown	MD010	MOPS	Glu	30m	cold	16	7	WT	na	no	Aerobic	none	na	Jozefczuk	GSE20305-5
T0747	MG1655.MD010.cold.na_WT	2010-02-13	One	Agilent	GSE20305	GSM508946	1	GPL10041	20461071	MG1655	exponential (predicted)	600	unknown	unknown	MD010	MOPS	Glu	40m	cold	16	7	WT	na	no	Aerobic	none	na	Jozefczuk	GSE20305-6
T0748	MG1655.MD010.cold.na_WT	2010-02-13	One	Agilent	GSE20305	GSM508947	1	GPL10041	20461071	MG1655	exponential (predicted)	600	unknown	unknown	MD010	MOPS	Glu	50m	cold	16	7	WT	na	no	Aerobic	none	na	Jozefczuk	GSE20305-7
T0749	MG1655.MD010.cold.na_WT	2010-02-13	One	Agilent	GSE20305	GSM508948	1	GPL10041	20461071	MG1655	exponential (predicted)	600	unknown	unknown	MD010	MOPS	Glu	90m	cold	16	7	WT	na	no	Aerobic	none	na	Jozefczuk	GSE20305-8
T0750	MG1655.MD010.none.na_WT	2010-02-13	One	Agilent	GSE20305	GSM508949	1	GPL10041	20461071	MG1655	exponential (predicted)	600	0.5	unknown	MD010	MOPS	Glu	0m	none	37	7	WT	na	no	Aerobic	none	na	Jozefczuk	GSE20305-9
T0751	MG1655.MD010.none.na_WT	2010-02-13	One	Agilent	GSE20305	GSM508950	1	GPL10041	20461071	MG1655	exponential (predicted)	600	0.6	unknown	MD010	MOPS	Glu	0m	none	37	7	WT	na	no	Aerobic	none	na	Jozefczuk	GSE20305-10
T0752	MG1655.MD010.none.na_WT	2010-02-13	One	Agilent	GSE20305	GSM508951	1	GPL10041	20461071	MG1655	exponential (predicted)	600	unknown	unknown	MD010	MOPS	Glu	10m	none	37	7	WT	na	no	Aerobic	none	na	Jozefczuk	GSE20305-11
T0753	MG1655.MD010.none.na_WT	2010-02-13	One	Agilent	GSE20305	GSM508952	1	GPL10041	20461071	MG1655	exponential (predicted)	600	unknown	unknown	MD010	MOPS	Glu	20m	none	37	7	WT	na	no	Aerobic	none	na	Jozefczuk	GSE20305-12
T0754	MG1655.MD010.none.na_WT	2010-02-13	One	Agilent	GSE20305	GSM508953	1	GPL10041	20461071	MG1655	exponential (predicted)	600	unknown	unknown	MD010	MOPS	Glu	30m	none	37	7	WT	na	no	Aerobic	none	na	Jozefczuk	GSE20305-13
T0755	MG1655.MD010.none.na_WT	2010-02-13	One	Agilent	GSE20305	GSM508954	1	GPL10041	20461071	MG1655	exponential (predicted)	600	unknown	unknown	MD010	MOPS	Glu	40m	none	37	7	WT	na	no	Aerobic	none	na	Jozefczuk	GSE20305-14
T0756	MG1655.MD010.none.na_WT	2010-02-13	One	Agilent	GSE20305	GSM508955	1	GPL10041	20461071	MG1655	exponential (predicted)	600	unknown	unknown	MD010	MOPS	Glu	50m	none	37	7	WT	na	no	Aerobic	none	na	Jozefczuk	GSE20305-15
T0757	MG1655.MD010.none.na_WT	2010-02-13	One	Agilent	GSE20305	GSM508956	1	GPL10041	20461071	MG1655	non-exponential (predicted)	600	unknown	unknown	MD010	MOPS	Glu	90m	none	37	7	WT	na	no	Aerobic	none	na	Jozefczuk	GSE20305-16
T0758	MG1655.MD010.none.na_WT	2010-02-13	One	Agilent	GSE20305	GSM508957	1	GPL10041	20461071	MG1655	exponential (predicted)	600	0.5	unknown	MD010	MOPS	Glu	0m	none	37	7	WT	na	no	Aerobic	none	na	Jozefczuk	GSE20305-9
T0759	MG1655.MD010.none.na_WT	2010-02-13	One	Agilent	GSE20305	GSM508958	1	GPL10041	20461071	MG1655	exponential (predicted)	600	0.6	unknown	MD010	MOPS	Glu	0m	none	37	7	WT	na	no	Aerobic	none	na	Jozefczuk	GSE20305-10
T0760	MG1655.MD010.none.na_WT	2010-02-13	One	Agilent	GSE20305	GSM508959	1	GPL10041	20461071	MG1655	exponential (predicted)	600	unknown	unknown	MD010	MOPS	Glu	10m	none	37	7	WT	na	no	Aerobic	none	na	Jozefczuk	GSE20305-11
T0761	MG1655.MD010.none.na_WT	2010-02-13	One	Agilent	GSE20305	GSM508960	1	GPL10041	20461071	MG1655	exponential (predicted)	600	unknown	unknown	MD010	MOPS	Glu	20m	none	37	7	WT	na	no	Aerobic	none	na	Jozefczuk	GSE20305-12
T0762	MG1655.MD010.none.na_WT	2010-02-13	One	Agilent	GSE20305	GSM508961	1	GPL10041	20461071	MG1655	exponential (predicted)	600	unknown	unknown	MD010	MOPS	Glu	30m	none	37	7	WT	na	no	Aerobic	none	na	Jozefczuk	GSE20305-13
T0763	MG1655.MD010.none.na_WT	2010-02-13	One	Agilent	GSE20305	GSM508962	1	GPL10041	20461071	MG1655	exponential (predicted)	600	unknown	unknown	MD010	MOPS	Glu	40m	none	37	7	WT	na	no	Aerobic	none	na	Jozefczuk	GSE20305-14
T0764	MG1655.MD010.none.na_WT	2010-02-13	One	Agilent	GSE20305	GSM508963	1	GPL10041	20461071	MG1655	exponential (predicted)	600	unknown	unknown	MD010	MOPS	Glu	50m	none	37	7	WT	na	no	Aerobic	none	na	Jozefczuk	GSE20305-15
T0765	MG1655.MD010.none.na_WT	2010-02-13	One	Agilent	GSE20305	GSM508964	1	GPL10041	20461071	MG1655	exponential (predicted)	600	unknown	unknown	MD010	MOPS	Glu	90m	none	37	7	WT	na	no	Aerobic	none	na	Jozefczuk	GSE20305-16
T0766	MG1655.MD010.none.na_WT	2010-02-13	One	Agilent	GSE20305	GSM508965	1	GPL10041	20461071	MG1655	exponential (predicted)	600	0.5	unknown	MD010	MOPS	Glu	0m	none	37	7	WT	na	no	Aerobic	none	na	Jozefczuk	GSE20305-9
T0767	MG1655.MD010.none.na_WT	2010-02-13	One	Agilent	GSE20305	GSM508966	1	GPL10041	20461071	MG1655	exponential (predicted)	600	0.6	unknown	MD010	MOPS	Glu	0m	none	37	7	WT	na	no	Aerobic	none	na	Jozefczuk	GSE20305-10
T0768	MG1655.MD010.none.na_WT	2010-02-13	One	Agilent	GSE20305	GSM508967	1	GPL10041	20461071	MG1655	exponential (predicted)	600	unknown	unknown	MD010	MOPS	Glu	10m	none	37	7	WT	na	no	Aerobic	none	na	Jozefczuk	GSE20305-11
T0769	MG1655.MD010.none.na_WT	2010-02-13	One	Agilent	GSE20305	GSM508968	1	GPL10041	20461071	MG1655	exponential (predicted)	600	unknown	unknown	MD010	MOPS	Glu	20m	none	37	7	WT	na	no	Aerobic	none	na	Jozefczuk	GSE20305-12
T0770	MG1655.MD010.none.na_WT	2010-02-13	One	Agilent	GSE20305	GSM508969	1	GPL10041	20461071	MG1655	exponential (predicted)	600	unknown	unknown	MD010	MOPS	Glu	30m	none	37	7	WT	na	no	Aerobic	none	na	Jozefczuk	GSE20305-13
T0771	MG1655.MD010.none.na_WT	2010-02-13	One	Agilent	GSE20305	GSM508970	1	GPL10041	20461071	MG1655	exponential (predicted)	600	unknown	unknown	MD010	MOPS	Glu	40m	none	37	7	WT	na	no	Aerobic	none	na	Jozefczuk	GSE20305-14
T0772	MG1655.MD010.none.na_WT	2010-02-13	One	Agilent	GSE20305	GSM508971	1	GPL10041	20461071	MG1655	exponential (predicted)	600	unknown	unknown	MD010	MOPS	Glu	50m	none	37	7	WT	na	no	Aerobic	none	na	Jozefczuk	GSE20305-15
T0773	MG1655.MD010.none.na_WT	2010-02-13	One	Agilent	GSE20305	GSM508972	1	GPL10041	20461071	MG1655	exponential (predicted)	600	unknown	unknown	MD010	MOPS	Glu	90m	none	37	7	WT	na	no	Aerobic	none	na	Jozefczuk	GSE20305-16
T0774	MG1655.MD010.heat.na_WT	2010-02-13	One	Agilent	GSE20305	GSM508973	1	GPL10041	20461071	MG1655	exponential (predicted)	600	0.5	unknown	MD010	MOPS	Glu	0m	heat	50	7	WT	na	no	Aerobic	none	na	Jozefczuk	GSE20305-17
T0775	MG1655.MD010.heat.na_WT	2010-02-13	One	Agilent	GSE20305	GSM508974	1	GPL10041	20461071	MG1655	exponential (predicted)	600	0.6	unknown	MD010	MOPS	Glu	0m	heat	50	7	WT	na	no	Aerobic	none	na	Jozefczuk	GSE20305-18
T0776	MG1655.MD010.heat.na_WT	2010-02-13	One	Agilent	GSE20305	GSM508975	1	GPL10041	20461071	MG1655	exponential (predicted)	600	unknown	unknown	MD010	MOPS	Glu	10m	heat	50	7	WT	na	no	Aerobic	none	na	Jozefczuk	GSE20305-19
T0777	MG1655.MD010.heat.na_WT	2010-02-13	One	Agilent	GSE20305	GSM508976	1	GPL10041	20461071	MG1655	exponential (predicted)	600	unknown	unknown	MD010	MOPS	Glu	20m	heat	50	7	WT	na	no	Aerobic	none	na	Jozefczuk	GSE20305-20
T0778	MG1655.MD010.heat.na_WT	2010-02-13	One	Agilent	GSE20305	GSM508977	1	GPL10041	20461071	MG1655	exponential (predicted)	600	unknown	unknown	MD010	MOPS	Glu	30m	heat	50	7	WT	na	no	Aerobic	none	na	Jozefczuk	GSE20305-21
T0779	MG1655.MD010.heat.na_WT	2010-02-13	One	Agilent	GSE20305	GSM508978	1	GPL10041	20461071	MG1655	exponential (predicted)	600	unknown	unknown	MD010	MOPS	Glu	40m	heat	50	7	WT	na	no	Aerobic	none	na	Jozefczuk	GSE20305-22
T0780	MG1655.MD010.heat.na_WT	2010-02-13	One	Agilent	GSE20305	GSM508979	1	GPL10041	20461071	MG1655	exponential (predicted)	600	unknown	unknown	MD010	MOPS	Glu	50m	heat	50	7	WT	na	no	Aerobic	none	na	Jozefczuk	GSE20305-23
T0781	MG1655.MD010.heat.na_WT	2010-02-13	One	Agilent	GSE20305	GSM508980	1	GPL10041	20461071	MG1655	exponential (predicted)	600	unknown	unknown	MD010	MOPS	Glu	90m	heat	50	7	WT	na	no	Aerobic	none	na	Jozefczuk	GSE20305-24
T0782	MG1655.MD010.heat.na_WT	2010-02-13	One	Agilent	GSE20305	GSM508981	1	GPL10041	20461071	MG1655	exponential (predicted)	600	0.5	unknown	MD010	MOPS	Glu	0m	heat	50	7	WT	na	no	Aerobic	none	na	Jozefczuk	GSE20305-17
T0783	MG1655.MD010.heat.na_WT	2010-02-13	One	Agilent	GSE20305	GSM508982	1	GPL10041	20461071	MG1655	exponential (predicted)	600	0.6	unknown	MD010	MOPS	Glu	0m	heat	50	7	WT	na	no	Aerobic	none	na	Jozefczuk	GSE20305-18
T0784	MG1655.MD010.heat.na_WT	2010-02-13	One	Agilent	GSE20305	GSM508983	1	GPL10041	20461071	MG1655	exponential (predicted)	600	unknown	unknown	MD010	MOPS	Glu	10m	heat	50	7	WT	na	no	Aerobic	none	na	Jozefczuk	GSE20305-19
T0785	MG1655.MD010.heat.na_WT	2010-02-13	One	Agilent	GSE20305	GSM508984	1	GPL10041	20461071	MG1655	exponential (predicted)	600	unknown	unknown	MD010	MOPS	Glu	20m	heat	50	7	WT	na	no	Aerobic	none	na	Jozefczuk	GSE20305-20
T0786	MG1655.MD010.heat.na_WT	2010-02-13	One	Agilent	GSE20305	GSM508985	1	GPL10041	20461071	MG1655	exponential (predicted)	600	unknown	unknown	MD010	MOPS	Glu	30m	heat	50	7	WT	na	no	Aerobic	none	na	Jozefczuk	GSE20305-21
T0787	MG1655.MD010.heat.na_WT	2010-02-13	One	Agilent	GSE20305	GSM508986	1	GPL10041	20461071	MG1655	exponential (predicted)	600	unknown	unknown	MD010	MOPS	Glu	40m	heat	50	7	WT	na	no	Aerobic	none	na	Jozefczuk	GSE20305-22
T0788	MG1655.MD010.heat.na_WT	2010-02-13	One	Agilent	GSE20305	GSM508987	1	GPL10041	20461071	MG1655	exponential (predicted)	600	unknown	unknown	MD010	MOPS	Glu	50m	heat	50	7	WT	na	no	Aerobic	none	na	Jozefczuk	GSE20305-23
T0789	MG1655.MD010.heat.na_WT	2010-02-13	One	Agilent	GSE20305	GSM508988	1	GPL10041	20461071	MG1655	exponential (predicted)	600	unknown	unknown	MD010	MOPS	Glu	90m	heat	50	7	WT	na	no	Aerobic	none	na	Jozefczuk	GSE20305-24
T0790	MG1655.MD010.heat.na_WT	2010-02-13	One	Agilent	GSE20305	GSM508989	1	GPL10041	20461071	MG1655	exponential (predicted)	600	0.5	unknown	MD010	MOPS	Glu	0m	heat	50	7	WT	na	no	Aerobic	none	na	Jozefczuk	GSE20305-17
T0791	MG1655.MD010.heat.na_WT	2010-02-13	One	Agilent	GSE20305	GSM508990	1	GPL10041	20461071	MG1655	exponential (predicted)	600	0.6	unknown	MD010	MOPS	Glu	0m	heat	50	7	WT	na	no	Aerobic	none	na	Jozefczuk	GSE20305-18
T0792	MG1655.MD010.heat.na_WT	2010-02-13	One	Agilent	GSE20305	GSM508991	1	GPL10041	20461071	MG1655	exponential (predicted)	600	unknown	unknown	MD010	MOPS	Glu	10m	heat	50	7	WT	na	no	Aerobic	none	na	Jozefczuk	GSE20305-19
T0793	MG1655.MD010.heat.na_WT	2010-02-13	One	Agilent	GSE20305	GSM508992	1	GPL10041	20461071	MG1655	exponential (predicted)	600	unknown	unknown	MD010	MOPS	Glu	20m	heat	50	7	WT	na	no	Aerobic	none	na	Jozefczuk	GSE20305-20
T0794	MG1655.MD010.heat.na_WT	2010-02-13	One	Agilent	GSE20305	GSM508993	1	GPL10041	20461071	MG1655	exponential (predicted)	600	unknown	unknown	MD010	MOPS	Glu	30m	heat	50	7	WT	na	no	Aerobic	none	na	Jozefczuk	GSE20305-21
T0795	MG1655.MD010.heat.na_WT	2010-02-13	One	Agilent	GSE20305	GSM508994	1	GPL10041	20461071	MG1655	exponential (predicted)	600	unknown	unknown	MD010	MOPS	Glu	40m	heat	50	7	WT	na	no	Aerobic	none	na	Jozefczuk	GSE20305-22
T0796	MG1655.MD010.heat.na_WT	2010-02-13	One	Agilent	GSE20305	GSM508995	1	GPL10041	20461071	MG1655	exponential (predicted)	600	unknown	unknown	MD010	MOPS	Glu	50m	heat	50	7	WT	na	no	Aerobic	none	na	Jozefczuk	GSE20305-23
T0797	MG1655.MD010.heat.na_WT	2010-02-13	One	Agilent	GSE20305	GSM508996	1	GPL10041	20461071	MG1655	exponential (predicted)	600	unknown	unknown	MD010	MOPS	Glu	90m	heat	50	7	WT	na	no	Aerobic	none	na	Jozefczuk	GSE20305-24
T0798	MG1655.MD010.oxidative.na_WT	2010-02-13	One	Agilent	GSE20305	GSM508997	1	GPL10041	20461071	MG1655	exponential	600	0.3	unknown	MD010	MOPS	Glu	na	oxidative	37	7	WT	na	no	Aerobic	none	na	Jozefczuk	GSE20305-25
T0799	MG1655.MD010.oxidative.na_WT	2010-02-13	One	Agilent	GSE20305	GSM508998	1	GPL10041	20461071	MG1655	exponential	600	0.5	unknown	MD010	MOPS	Glu	na	oxidative	37	7	WT	na	no	Aerobic	none	na	Jozefczuk	GSE20305-26
T0800	MG1655.MD010.oxidative.na_WT	2010-02-13	One	Agilent	GSE20305	GSM508999	1	GPL10041	20461071	MG1655	exponential	600	0.6	unknown	MD010	MOPS	Glu	na	oxidative	37	7	WT	na	no	Aerobic	none	na	Jozefczuk	GSE20305-27
T0801	MG1655.MD010.oxidative.na_WT	2010-02-13	One	Agilent	GSE20305	GSM509000	1	GPL10041	20461071	MG1655	exponential (predicted)	600	unknown	unknown	MD010	MOPS	Glu	10m	oxidative	37	7	WT	na	no	Aerobic	none	na	Jozefczuk	GSE20305-28
T0802	MG1655.MD010.oxidative.na_WT	2010-02-13	One	Agilent	GSE20305	GSM509001	1	GPL10041	20461071	MG1655	exponential (predicted)	600	unknown	unknown	MD010	MOPS	Glu	20m	oxidative	37	7	WT	na	no	Aerobic	none	na	Jozefczuk	GSE20305-29
T0803	MG1655.MD010.oxidative.na_WT	2010-02-13	One	Agilent	GSE20305	GSM509002	1	GPL10041	20461071	MG1655	exponential (predicted)	600	unknown	unknown	MD010	MOPS	Glu	30m	oxidative	37	7	WT	na	no	Aerobic	none	na	Jozefczuk	GSE20305-30
T0804	MG1655.MD010.oxidative.na_WT	2010-02-13	One	Agilent	GSE20305	GSM509003	1	GPL10041	20461071	MG1655	exponential (predicted)	600	unknown	unknown	MD010	MOPS	Glu	40m	oxidative	37	7	WT	na	no	Aerobic	none	na	Jozefczuk	GSE20305-31
T0805	MG1655.MD010.oxidative.na_WT	2010-02-13	One	Agilent	GSE20305	GSM509004	1	GPL10041	20461071	MG1655	exponential (predicted)	600	unknown	unknown	MD010	MOPS	Glu	90m	oxidative	37	7	WT	na	no	Aerobic	none	na	Jozefczuk	GSE20305-32
T0806	MG1655.MD010.oxidative.na_WT	2010-02-13	One	Agilent	GSE20305	GSM509005	1	GPL10041	20461071	MG1655	exponential (predicted)	600	unknown	unknown	MD010	MOPS	Glu	150m	oxidative	37	7	WT	na	no	Aerobic	none	na	Jozefczuk	GSE20305-33
T0807	MG1655.MD010.oxidative.na_WT	2010-02-13	One	Agilent	GSE20305	GSM509006	1	GPL10041	20461071	MG1655	exponential (predicted)	600	unknown	unknown	MD010	MOPS	Glu	210m	oxidative	37	7	WT	na	no	Aerobic	none	na	Jozefczuk	GSE20305-34
T0808	MG1655.MD010.oxidative.na_WT	2010-02-13	One	Agilent	GSE20305	GSM509007	1	GPL10041	20461071	MG1655	exponential (predicted)	600	unknown	unknown	MD010	MOPS	Glu	235m	oxidative	37	7	WT	na	no	Aerobic	none	na	Jozefczuk	GSE20305-35
T0809	MG1655.MD010.oxidative.na_WT	2010-02-13	One	Agilent	GSE20305	GSM509008	1	GPL10041	20461071	MG1655	exponential (predicted)	600	0.3	unknown	MD010	MOPS	Glu	0m	oxidative	37	7	WT	na	no	Aerobic	none	na	Jozefczuk	GSE20305-25
T0810	MG1655.MD010.oxidative.na_WT	2010-02-13	One	Agilent	GSE20305	GSM509009	1	GPL10041	20461071	MG1655	exponential (predicted)	600	0.5	unknown	MD010	MOPS	Glu	0m	oxidative	37	7	WT	na	no	Aerobic	none	na	Jozefczuk	GSE20305-26
T0811	MG1655.MD010.oxidative.na_WT	2010-02-13	One	Agilent	GSE20305	GSM509010	1	GPL10041	20461071	MG1655	exponential (predicted)	600	0.6	unknown	MD010	MOPS	Glu	0m	oxidative	37	7	WT	na	no	Aerobic	none	na	Jozefczuk	GSE20305-27
T0812	MG1655.MD010.oxidative.na_WT	2010-02-13	One	Agilent	GSE20305	GSM509011	1	GPL10041	20461071	MG1655	exponential (predicted)	600	unknown	unknown	MD010	MOPS	Glu	10m	oxidative	37	7	WT	na	no	Aerobic	none	na	Jozefczuk	GSE20305-28
T0813	MG1655.MD010.oxidative.na_WT	2010-02-13	One	Agilent	GSE20305	GSM509012	1	GPL10041	20461071	MG1655	exponential (predicted)	600	unknown	unknown	MD010	MOPS	Glu	20m	oxidative	37	7	WT	na	no	Aerobic	none	na	Jozefczuk	GSE20305-29
T0814	MG1655.MD010.oxidative.na_WT	2010-02-13	One	Agilent	GSE20305	GSM509013	1	GPL10041	20461071	MG1655	exponential (predicted)	600	unknown	unknown	MD010	MOPS	Glu	30m	oxidative	37	7	WT	na	no	Aerobic	none	na	Jozefczuk	GSE20305-30
T0815	MG1655.MD010.oxidative.na_WT	2010-02-13	One	Agilent	GSE20305	GSM509014	1	GPL10041	20461071	MG1655	exponential (predicted)	600	unknown	unknown	MD010	MOPS	Glu	40m	oxidative	37	7	WT	na	no	Aerobic	none	na	Jozefczuk	GSE20305-31
T0816	MG1655.MD010.oxidative.na_WT	2010-02-13	One	Agilent	GSE20305	GSM509015	1	GPL10041	20461071	MG1655	exponential (predicted)	600	unknown	unknown	MD010	MOPS	Glu	90m	oxidative	37	7	WT	na	no	Aerobic	none	na	Jozefczuk	GSE20305-32
T0817	MG1655.MD010.oxidative.na_WT	2010-02-13	One	Agilent	GSE20305	GSM509016	1	GPL10041	20461071	MG1655	exponential (predicted)	600	unknown	unknown	MD010	MOPS	Glu	150m	oxidative	37	7	WT	na	no	Aerobic	none	na	Jozefczuk	GSE20305-33
T0818	MG1655.MD010.oxidative.na_WT	2010-02-13	One	Agilent	GSE20305	GSM509017	1	GPL10041	20461071	MG1655	exponential (predicted)	600	unknown	unknown	MD010	MOPS	Glu	210m	oxidative	37	7	WT	na	no	Aerobic	none	na	Jozefczuk	GSE20305-34
T0819	MG1655.MD010.oxidative.na_WT	2010-02-13	One	Agilent	GSE20305	GSM509018	1	GPL10041	20461071	MG1655	exponential (predicted)	600	unknown	unknown	MD010	MOPS	Glu	235m	oxidative	37	7	WT	na	no	Aerobic	none	na	Jozefczuk	GSE20305-35
T0820	MG1655.MD010.oxidative.na_WT	2010-02-13	One	Agilent	GSE20305	GSM509019	1	GPL10041	20461071	MG1655	exponential (predicted)	600	unknown	unknown	MD010	MOPS	Glu	260m	oxidative	37	7	WT	na	no	Aerobic	none	na	Jozefczuk	GSE20305-25
T0821	MG1655.MD010.oxidative.na_WT	2010-02-13	One	Agilent	GSE20305	GSM509020	1	GPL10041	20461071	MG1655	exponential (predicted)	600	0.3	unknown	MD010	MOPS	Glu	0m	oxidative	37	7	WT	na	no	Aerobic	none	na	Jozefczuk	GSE20305-26
T0822	MG1655.MD010.oxidative.na_WT	2010-02-13	One	Agilent	GSE20305	GSM509021	1	GPL10041	20461071	MG1655	exponential (predicted)	600	0.5	unknown	MD010	MOPS	Glu	0m	oxidative	37	7	WT	na	no	Aerobic	none	na	Jozefczuk	GSE20305-27
T0823	MG1655.MD010.oxidative.na_WT	2010-02-13	One	Agilent	GSE20305	GSM509022	1	GPL10041	20461071	MG1655	exponential (predicted)	600	0.6	unknown	MD010	MOPS	Glu	0m	oxidative	37	7	WT	na	no	Aerobic	none	na	Jozefczuk	GSE20305-28
T0824	MG1655.MD010.oxidative.na_WT	2010-02-13	One	Agilent	GSE20305	GSM509023	1	GPL10041	20461071	MG1655	exponential (predicted)	600	unknown	unknown	MD010	MOPS	Glu	10m	oxidative	37	7	WT	na	no	Aerobic	none	na	Jozefczuk	GSE20305-29
T0825	MG1655.MD010.oxidative.na_WT	2010-02-13	One	Agilent	GSE20305	GSM509024	1	GPL10041	20461071	MG1655	exponential (predicted)	600	unknown	unknown	MD010	MOPS	Glu	20m	oxidative	37	7	WT	na	no	Aerobic	none	na	Jozefczuk	GSE20305-30
T0826	MG1655.MD010.oxidative.na_WT	2010-02-13	One	Agilent	GSE20305	GSM509025	1	GPL10041	20461071	MG1655	exponential (predicted)	600	unknown	unknown	MD010	MOPS	Glu	30m	oxidative	37	7	WT	na	no	Aerobic	none	na	Jozefczuk	GSE20305-31
T0827	MG1655.MD010.oxidative.na_WT	2010-02-13	One	Agilent	GSE20305	GSM509026	1	GPL10041	20461071	MG1655	exponential (predicted)	600	unknown	unknown	MD010	MOPS	Glu	40m	oxidative	37	7	WT	na	no	Aerobic	none	na	Jozefczuk	GSE20305-32
T0828	MG1655.MD010.oxidative.na_WT	2010-02-13	One	Agilent	GSE20305	GSM509027	1	GPL10041	20461071	MG1655	exponential (predicted)	600	unknown	unknown	MD010	MOPS	Glu	90m	oxidative	37	7	WT	na	no	Aerobic	none	na	Jozefczuk	GSE20305-33
T0829	MG1655.MD010.oxidative.na_WT	2010-02-13	One	Agilent	GSE20305	GSM509028	1	GPL10041	20461071	MG1655	exponential (predicted)	600	unknown	unknown	MD010	MOPS	Glu	150m	oxidative	37	7	WT	na	no	Aerobic	none	na	Jozefczuk	GSE20305-34
T0830	MG1655.MD010.oxidative.na_WT	2010-02-13	One	Agilent	GSE20305	GSM509029	1	GPL10041	20461071	MG1655	exponential (predicted)	600	unknown	unknown	MD010	MOPS	Glu	210m	oxidative	37	7	WT	na	no	Aerobic	none	na	Jozefczuk	GSE20305-35
T0831	MG1655.MD010.oxidative.na_WT	2010-02-13	One	Agilent	GSE20305	GSM509030	1	GPL10041	20461071	MG1655	exponential (predicted)	600	unknown	unknown	MD010	MOPS	Glu	235m	oxidative	37	7	WT	na	no	Aerobic	none	na	Jozefczuk	GSE20305-36
T0832	MG1655.MD010.none.na_WT	2010-02-13	One	Agilent	GSE20305	GSM509031	1	GPL10041	20461071	MG1655	exponential (predicted)	600	0.6	unknown	MD010	MOPS	Glu	0m	none	37	7	WT	na	no	Aerobic	none	na	Jozefczuk	GSE20305-37
T0833	MG1655.MD010.none.na_WT	2010-02-13	One	Agilent	GSE20305	GSM509032	1	GPL10041	20461071	MG1655	exponential (predicted)	600	0.7	unknown	MD010	MOPS	Glu	0m	none	37	7	WT	na	no	Aerobic	none	na	Jozefczuk	GSE20305-37
T0834	MG1655.MD010.lactate-shift.na_WT	2010-02-13	One	Agilent	GSE20305	GSM509033	1	GPL10041	20461071	MG1655	exponential (predicted)	600	unknown	unknown	MD010	MOPS	Glu	10m	lactate-shift	37	7	WT	na	no	Aerobic	Lac	0.0015	Jozefczuk	GSE20305-38
T0835	MG1655.MD010.lactate-shift.na_WT	2010-02-13	One	Agilent	GSE20305	GSM509034	1	GPL10041	20461071	MG1655	non-exponential (predicted)	600	unknown	unknown	MD010	MOPS	Glu	20m	lactate-shift	37	7	WT	na	no	Aerobic	Lac	0.0015	Jozefczuk	GSE20305-39
T0836	MG1655.MD010.lactate-shift.na_WT	2010-02-13	One	Agilent	GSE20305	GSM509035	1	GPL10041	20461071	MG1655	exponential (predicted)	600	unknown	unknown	MD010	MOPS	Glu	30m	lactate-shift	37	7	WT	na	no	Aerobic	Lac	0.0015	Jozefczuk	GSE20305-40
T0837	MG1655.MD010.lactate-shift.na_WT	2010-02-13	One	Agilent	GSE20305	GSM509036	1	GPL10041	20461071	MG1655	non-exponential (predicted)	600	unknown	unknown	MD010	MOPS	Glu	40m	lactate-shift	37	7	WT	na	no	Aerobic	Lac	0.0015	Jozefczuk	GSE20305-41
T0838	MG1655.MD010.none.na_WT	2010-02-13	One	Agilent	GSE20305	GSM509037	1	GPL10041	20461071	MG1655	exponential (predicted)	600	0.6	unknown	MD010	MOPS	Glu	0m	none	37	7	WT	na	no	Aerobic	none	na	Jozefczuk	GSE20305-37
T0839	MG1655.MD010.lactate-shift.na_WT	2010-02-13	One	Agilent	GSE20305	GSM509038	1	GPL10041	20461071	MG1655	exponential (predicted)	600	unknown	unknown	MD010	MOPS	Glu	10m	lactate-shift	37	7	WT	na	no	Aerobic	Lac	0.0015	Jozefczuk	GSE20305-38
T0840	MG1655.MD010.lactate-shift.na_WT	2010-02-13	One	Agilent	GSE20305	GSM509039	1	GPL10041	20461071	MG1655	exponential (predicted)	600	unknown	unknown	MD010	MOPS	Glu	20m	lactate-shift	37	7	WT	na	no	Aerobic	Lac	0.0015	Jozefczuk	GSE20305-39
T0841	MG1655.MD010.lactate-shift.na_WT	2010-02-13	One	Agilent	GSE20305	GSM509040	1	GPL10041	20461071	MG1655	exponential (predicted)	600	unknown	unknown	MD010	MOPS	Glu	30m	lactate-shift	37	7	WT	na	no	Aerobic	Lac	0.0015	Jozefczuk	GSE20305-40
T0842	MG1655.MD010.lactate-shift.na_WT	2010-02-13	One	Agilent	GSE20305	GSM509041	1	GPL10041	20461071	MG1655	exponential (predicted)	600	unknown	unknown	MD010	MOPS	Glu	40m	lactate-shift	37	7	WT	na	no	Aerobic	Lac	0.0015	Jozefczuk	GSE20305-41
T0843	MG1655.MD010.none.na_WT	2010-02-13	One	Agilent	GSE20305	GSM509042	1	GPL10041	20461071	MG1655	exponential (predicted)	600	0.6	unknown	MD010	MOPS	Glu	0m	none	37	7	WT	na	no	Aerobic	none	na	Jozefczuk	GSE20305-37
T0844	MG1655.MD010.none.na_WT	2010-02-13	One	Agilent	GSE20305	GSM509043	1	GPL10041	20461071	MG1655	exponential (predicted)	600	0.7	unknown	MD010	MOPS	Glu	0m	none	37	7	WT	na	no	Aerobic	none	na	Jozefczuk	GSE20305-37
T0845	MG1655.MD010.lactate-shift.na_WT	2010-02-13	One	Agilent	GSE20305	GSM509044	1	GPL10041	20461071	MG1655	exponential (predicted)	600	unknown	unknown	MD010	MOPS	Glu	10m	lactate-shift	37	7	WT	na	no	Aerobic	Lac	0.0015	Jozefczuk	GSE20305-38
T0846	MG1655.MD010.lactate-shift.na_WT	2010-02-13	One	Agilent	GSE20305	GSM509045	1	GPL10041	20461071	MG1655	exponential (predicted)	600	unknown	unknown	MD010	MOPS	Glu	20m	lactate-shift	37	7	WT	na	no	Aerobic	Lac	0.0015	Jozefczuk	GSE20305-39
T0847	MG1655.MD010.lactate-shift.na_WT	2010-02-13	One	Agilent	GSE20305	GSM509046	1	GPL10041	20461071	MG1655	exponential (predicted)	600	unknown	unknown	MD010	MOPS	Glu	30m	lactate-shift	37	7	WT	na	no	Aerobic	Lac	0.0015	Jozefczuk	GSE20305-40
T0848	MG1655.MD001.none.na_WT	2010-08-20	One	NimbleGen	GSE20326	GSM509263	1	GPL10046	unknown	MG1655	exponential	600	unknown	unknown	MD001	M9	Glu	na	none	37	7	WT	na	no	Aerobic	none	na	Martin	GSE20326-1
T0849	MG1655.MD001.nano-particle.na_WT	2010-08-20	One	NimbleGen	GSE20326	GSM509264	1	GPL10046	unknown	MG1655	exponential	600	unknown	unknown	MD001	M9	Glu	na	nano-particle	37	7	WT	na	no	Aerobic	CeO2	50mg/mL	Martin	GSE20326-2
T0850	MG1655.MD001.nano-particle.na_WT	2010-08-20	One	NimbleGen	GSE20326	GSM509265	1	GPL10046	unknown	MG1655	exponential	600	unknown	unknown	MD001	M9	Glu	na	nano-particle	37	7	WT	na	no	Aerobic	CeCl3	50mg/mL	Martin	GSE20326-3
T0851	MG1655.MD001.none.na_WT	2010-08-20	One	NimbleGen	GSE20326	GSM509266	1	GPL10046	unknown	MG1655	exponential	600	unknown	unknown	MD001	M9	Glu	na	none	37	7	WT	na	no	Aerobic	none	na	Martin	GSE20326-1
T0852	MG1655.MD001.nano-particle.na_WT	2010-08-20	One	NimbleGen	GSE20326	GSM509267	1	GPL10046	unknown	MG1655	exponential	600	unknown	unknown	MD001	M9	Glu	na	nano-particle	37	7	WT	na	no	Aerobic	CeO2	50mg/mL	Martin	GSE20326-2
T0853	MG1655.MD001.nano-particle.na_WT	2010-08-20	One	NimbleGen	GSE20326	GSM509268	1	GPL10046	unknown	MG1655	exponential	600	unknown	unknown	MD001	M9	Glu	na	nano-particle	37	7	WT	na	no	Aerobic	CeCl3	50mg/mL	Martin	GSE20326-3
T0854	MG1655.MD001.none.na_WT	2010-08-20	One	NimbleGen	GSE20326	GSM509269	1	GPL10046	unknown	MG1655	exponential	600	unknown	unknown	MD001	M9	Glu	na	none	37	7	WT	na	no	Aerobic	none	na	Martin	GSE20326-1
T0855	MG1655.MD001.nano-particle.na_WT	2010-08-20	One	NimbleGen	GSE20326	GSM509270	1	GPL10046	unknown	MG1655	exponential	600	unknown	unknown	MD001	M9	Glu	na	nano-particle	37	7	WT	na	no	Aerobic	CeO2	50mg/mL	Martin	GSE20326-2
T0856	MG1655.MD001.nano-particle.na_WT	2010-08-20	One	NimbleGen	GSE20326	GSM509271	1	GPL10046	unknown	MG1655	exponential	600	unknown	unknown	MD001	M9	Glu	na	nano-particle	37	7	WT	na	no	Aerobic	CeCl3	50mg/mL	Martin	GSE20326-3
T0857	MG1655.MD001.none.na_WT	2010-08-20	One	NimbleGen	GSE20326	GSM509272	1	GPL10046	unknown	MG1655	exponential	600	unknown	unknown	MD001	M9	Glu	na	none	37	7	WT	na	no	Aerobic	none	na	Martin	GSE20326-1
T0858	MG1655.MD001.nano-particle.na_WT	2010-08-20	One	NimbleGen	GSE20326	GSM509273	1	GPL10046	unknown	MG1655	exponential	600	unknown	unknown	MD001	M9	Glu	na	nano-particle	37	7	WT	na	no	Aerobic	CeO2	50mg/mL	Martin	GSE20326-2
T0859	MG1655.MD001.nano-particle.na_WT	2010-08-20	One	NimbleGen	GSE20326	GSM509274	1	GPL10046	unknown	MG1655	exponential	600	unknown	unknown	MD001	M9	Glu	na	nano-particle	37	7	WT	na	no	Aerobic	CeCl3	50mg/mL	Martin	GSE20326-3
T0860	MG1655.MD067.none.na_WT	2005-03-11	One	Affymetrix	GSE2037	GSM37063	1	GPL199	15705577	MG1655	exponential	600	0.2	unknown	MD067	MOPS	Glu	na	none	37	7	WT	na	no	Aerobic	none	na	Blattner	GSE2037-1
T0861	MG1655.MD067.none.na_WT	2005-03-11	One	Affymetrix	GSE2037	GSM37064	1	GPL199	15705577	MG1655	exponential	600	0.2	unknown	MD067	MOPS	Glu	na	none	37	7	WT	na	no	Aerobic	none	na	Blattner	GSE2037-1
T0862	MG1655.MD067.none.na_WT	2005-03-11	One	Affymetrix	GSE2037	GSM37065	1	GPL199	15705577	MG1655	exponential	600	0.2	unknown	MD067	MOPS	Glu	na	none	37	7	WT	na	no	Aerobic	none	na	Blattner	GSE2037-1
T0863	MG1655.MD067.none.na_WT	2005-03-11	One	Affymetrix	GSE2037	GSM37066	1	GPL199	15705577	MG1655	exponential	600	0.2	unknown	MD067	MOPS	Glu	na	none	37	7	WT	na	no	Aerobic	none	na	Blattner	GSE2037-1
T0864	MG1655.MD067.none.na_WT	2005-03-11	One	Affymetrix	GSE2037	GSM37067	1	GPL199	15705577	MG1655	exponential	600	0.2	unknown	MD067	MOPS	Glu	na	none	37	7	WT	na	no	Aerobic	none	na	Blattner	GSE2037-1
T0865	MG1655.MD068.none.na_WT	2005-03-11	One	Affymetrix	GSE2037	GSM37068	1	GPL199	15705577	MG1655	exponential	600	0.2	unknown	MD068	MOPS	Gly	na	none	37	7	WT	na	no	Aerobic	none	na	Blattner	GSE2037-2
T0866	MG1655.MD068.none.na_WT	2005-03-11	One	Affymetrix	GSE2037	GSM37069	1	GPL199	15705577	MG1655	exponential	600	0.2	unknown	MD068	MOPS	Gly	na	none	37	7	WT	na	no	Aerobic	none	na	Blattner	GSE2037-2
T0867	MG1655.MD069.none.na_WT	2005-03-11	One	Affymetrix	GSE2037	GSM37070	1	GPL199	15705577	MG1655	exponential	600	0.2	0.5	MD069	MOPS	Succ	na	none	37	7	WT	na	no	Aerobic	none	na	Blattner	GSE2037-3
T0868	MG1655.MD069.none.na_WT	2005-03-11	One	Affymetrix	GSE2037	GSM37071	1	GPL199	15705577	MG1655	exponential	600	0.2	0.5	MD069	MOPS	Succ	na	none	37	7	WT	na	no	Aerobic	none	na	Blattner	GSE2037-3
T0869	MG1655.MD070.none.na_WT	2005-03-11	One	Affymetrix	GSE2037	GSM37072	1	GPL199	15705577	MG1655	exponential	600	0.2	unknown	MD070	MOPS	Ala	na	none	37	7	WT	na	no	Aerobic	none	na	Blattner	GSE2037-4
T0870	MG1655.MD070.none.na_WT	2005-03-11	One	Affymetrix	GSE2037	GSM37073	1	GPL199	15705577	MG1655	exponential	600	0.2	unknown	MD070	MOPS	Ala	na	none	37	7	WT	na	no	Aerobic	none	na	Blattner	GSE2037-4
T0871	MG1655.MD071.none.na_WT	2005-03-11	One	Affymetrix	GSE2037	GSM37074	1	GPL199	15705577	MG1655	exponential	600	0.2	unknown	MD071	MOPS	Ace	na	none	37	7	WT	na	no	Aerobic	none	na	Blattner	GSE2037-5
T0872	MG1655.MD071.none.na_WT	2005-03-11	One	Affymetrix	GSE2037	GSM37075	1	GPL199	15705577	MG1655	exponential	600	0.2	unknown	MD071	MOPS	Ace	na	none	37	7	WT	na	no	Aerobic	none	na	Blattner	GSE2037-5
T0873	MG1655.MD072.none.na_WT	2005-03-11	One	Affymetrix	GSE2037	GSM37076	1	GPL199	15705577	MG1655	exponential	600	0.2	unknown	MD072	MOPS	Pro	na	none	37	7	WT	na	no	Aerobic	none	na	Blattner	GSE2037-6
T0874	MG1655.MD072.none.na_WT	2005-03-11	One	Affymetrix	GSE2037	GSM37077	1	GPL199	15705577	MG1655	exponential	600	0.2	unknown	MD072	MOPS	Pro	na	none	37	7	WT	na	no	Aerobic	none	na	Blattner	GSE2037-6
T0875	MG1655.MD004.none.na_WT	2010-02-18	One	Affymetrix	GSE20374	GSM510322	1	GPL3154	20299454	MG1655	exponential	600	unknown	unknown	MD004	MOPS	Glu	na	none	37	7	WT	na	pAK80	Aerobic	none	na	Blattner	TG0177
T0876	MG1655.MD004.none.na_WT	2010-02-18	One	Affymetrix	GSE20374	GSM510323	1	GPL3154	20299454	MG1655	exponential	600	unknown	unknown	MD004	MOPS	Glu	na	none	37	7	WT	na	pAK80	Aerobic	none	na	Blattner	TG0177
T0877	MG1655.MD004.none.na_WT	2010-02-18	One	Affymetrix	GSE20374	GSM510324	1	GPL3154	20299454	MG1655	exponential	600	unknown	unknown	MD004	MOPS	Glu	na	none	37	7	WT	na	pAK80	Aerobic	none	na	Blattner	TG0177
T0878	MG1655.MD004.NADH-limitation.na_WT	2010-02-18	One	Affymetrix	GSE20374	GSM510325	1	GPL3154	20299454	MG1655	exponential	600	unknown	unknown	MD004	MOPS	Glu	na	NADH-limitation	37	7	WT	na	pAC06	Aerobic	none	na	Blattner	TG0178
T0879	MG1655.MD004.NADH-limitation.na_WT	2010-02-18	One	Affymetrix	GSE20374	GSM510326	1	GPL3154	20299454	MG1655	exponential	600	unknown	unknown	MD004	MOPS	Glu	na	NADH-limitation	37	7	WT	na	pAC06	Aerobic	none	na	Blattner	TG0178
T0880	MG1655.MD004.NADH-limitation.na_WT	2010-02-18	One	Affymetrix	GSE20374	GSM510327	1	GPL3154	20299454	MG1655	exponential	600	unknown	unknown	MD004	MOPS	Glu	na	NADH-limitation	37	7	WT	na	pAC06	Aerobic	none	na	Blattner	TG0178
T0881	MG1655.MD004.ATP-limitation.na_WT	2010-02-18	One	Affymetrix	GSE20374	GSM510328	1	GPL3154	20299454	MG1655	exponential	600	unknown	unknown	MD004	MOPS	Glu	na	ATP-limitation	37	7	WT	na	pCP41	Aerobic	none	na	Blattner	TG0179
T0882	MG1655.MD004.ATP-limitation.na_WT	2010-02-18	One	Affymetrix	GSE20374	GSM510329	1	GPL3154	20299454	MG1655	exponential	600	unknown	unknown	MD004	MOPS	Glu	na	ATP-limitation	37	7	WT	na	pCP41	Aerobic	none	na	Blattner	TG0179
T0883	MG1655.MD004.ATP-limitation.na_WT	2010-02-18	One	Affymetrix	GSE20374	GSM510330	1	GPL3154	20299454	MG1655	exponential	600	unknown	unknown	MD004	MOPS	Glu	na	ATP-limitation	37	7	WT	na	pCP41	Aerobic	none	na	Blattner	TG0179
T0892	BW25113.MD063.none.na_WT	2010-03-01	One	Affymetrix	GSE20413	GSM511649	1	GPL3154	20494990	BW25113	exponential	600	1	unknown	MD063	DMEM	Glu	na	none	37	7	WT	na	no	Aerobic	none	na	Sperandio	TG0180
T0893	BW25113.MD063.none.qseD_KO	2010-03-01	One	Affymetrix	GSE20413	GSM511650	1	GPL3154	20494990	BW25113	exponential	600	1	unknown	MD063	DMEM	Glu	na	none	37	7	KO	qseD	no	Aerobic	none	na	Sperandio	TG0181
T0894	BW25113.MD018.none.na_WT	2010-03-01	One	Affymetrix	GSE20413	GSM511651	1	GPL3154	20494990	BW25113	exponential	600	1	unknown	MD018	LB	none	na	none	37	7	WT	na	no	Aerobic	none	na	Sperandio	TG0180
T0895	BW25113.MD018.none.qseD_KO	2010-03-01	One	Affymetrix	GSE20413	GSM511652	1	GPL3154	20494990	BW25113	exponential	600	1	unknown	MD018	LB	none	na	none	37	7	KO	qseD	no	Aerobic	none	na	Sperandio	TG0181
T0896	MG1655.MD073.none.na_WT	2007-08-01	One	Affymetrix	GSE2140	GSM38696	1	GPL199	15757896	MG1655	exponential (predicted)	600	0.2	unknown	MD073	MOPS	Glu	0m	none	37	7	WT	na	no	Aerobic	none	na	Burgess	GSE2140-1
T0897	MG1655.MD073.none.b3461_OE	2007-08-01	One	Affymetrix	GSE2140	GSM38697	1	GPL199	15757896	MG1655	non-exponential (predicted)	600	0.2	unknown	MD073	MOPS	Glu	5m	none	37	7	OE	b3461	yes	Aerobic	AHTC	100ng/mL	Burgess	GSE2140-2
T0898	MG1655.MD073.none.b3461_OE	2007-08-01	One	Affymetrix	GSE2140	GSM38698	1	GPL199	15757896	MG1655	exponential (predicted)	600	0.2	unknown	MD073	MOPS	Glu	10m	none	37	7	OE	b3461	yes	Aerobic	AHTC	100ng/mL	Burgess	GSE2140-3
T0899	MG1655.MD073.none.b3461_OE	2007-08-01	One	Affymetrix	GSE2140	GSM38699	1	GPL199	15757896	MG1655	exponential (predicted)	600	0.2	unknown	MD073	MOPS	Glu	15m	none	37	7	OE	b3461	yes	Aerobic	AHTC	100ng/mL	Burgess	GSE2140-4
T0900	MG1655.MD073.none.na_WT	2007-08-01	One	Affymetrix	GSE2140	GSM38700	1	GPL199	15757896	MG1655	exponential (predicted)	600	0.2	unknown	MD073	MOPS	Glu	0m	none	37	7	WT	na	no	Aerobic	none	na	Burgess	GSE2140-1
T0901	MG1655.MD073.none.b3461_OE	2007-08-01	One	Affymetrix	GSE2140	GSM38701	1	GPL199	15757896	MG1655	exponential (predicted)	600	0.2	unknown	MD073	MOPS	Glu	5m	none	37	7	OE	b3461	yes	Aerobic	AHTC	100ng/mL	Burgess	GSE2140-2
T0902	MG1655.MD073.none.b3461_OE	2007-08-01	One	Affymetrix	GSE2140	GSM38702	1	GPL199	15757896	MG1655	exponential (predicted)	600	0.2	unknown	MD073	MOPS	Glu	10m	none	37	7	OE	b3461	yes	Aerobic	AHTC	100ng/mL	Burgess	GSE2140-3
T0903	MG1655.MD073.none.b3461_OE	2007-08-01	One	Affymetrix	GSE2140	GSM38703	1	GPL199	15757896	MG1655	exponential (predicted)	600	0.2	unknown	MD073	MOPS	Glu	15m	none	37	7	OE	b3461	yes	Aerobic	AHTC	100ng/mL	Burgess	GSE2140-4
T0904	MG1655.MD018.none.na_WT	2010-05-01	One	Affymetrix	GSE21551	GSM538619	1	GPL3154	21169565	MG1655	exponential	600	0.5	unknown	MD018	LB	none	na	none	37	7	WT	na	no	Aerobic	none	na	Strader	TG0186
T0905	MG1655.MD018.none.na_WT	2010-05-01	One	Affymetrix	GSE21551	GSM538620	1	GPL3154	21169565	MG1655	exponential	600	0.5	unknown	MD018	LB	none	na	none	37	7	WT	na	no	Aerobic	none	na	Strader	TG0186
T0906	MG1655.MD018.none.rimO_KO	2010-05-01	One	Affymetrix	GSE21551	GSM538621	1	GPL3154	21169565	MG1655	exponential	600	0.5	unknown	MD018	LB	none	na	none	37	7	KO	rimO	no	Aerobic	none	na	Strader	TG0187
T0907	MG1655.MD018.none.rimO_KO	2010-05-01	One	Affymetrix	GSE21551	GSM538622	1	GPL3154	21169565	MG1655	exponential	600	0.5	unknown	MD018	LB	none	na	none	37	7	KO	rimO	no	Aerobic	none	na	Strader	TG0187
T0908	MG1655.MD018.none.rimO_KO	2010-05-01	One	Affymetrix	GSE21551	GSM538623	1	GPL3154	21169565	MG1655	exponential	600	0.5	unknown	MD018	LB	none	na	none	37	7	KO	rimO	no	Aerobic	none	na	Strader	TG0188
T0909	MG1655.MD018.none.rimO_KO	2010-05-01	One	Affymetrix	GSE21551	GSM538624	1	GPL3154	21169565	MG1655	exponential	600	0.5	unknown	MD018	LB	none	na	none	37	7	KO	rimO	no	Aerobic	none	na	Strader	TG0188
T0910	MG1655.MD018.none.ycaO_KO	2010-05-01	One	Affymetrix	GSE21551	GSM538625	1	GPL3154	21169565	MG1655	exponential	600	0.5	unknown	MD018	LB	none	na	none	37	7	KO	ycaO	no	Aerobic	none	na	Strader	TG0189
T0911	MG1655.MD018.none.ycaO_KO	2010-05-01	One	Affymetrix	GSE21551	GSM538626	1	GPL3154	21169565	MG1655	exponential	600	0.5	unknown	MD018	LB	none	na	none	37	7	KO	ycaO	no	Aerobic	none	na	Strader	TG0189
T0912	BW25113.MD018.none.b0460_OE	2010-10-01	One	Affymetrix	GSE21604	GSM539342	1	GPL3154	21255366	BW25113	exponential (predicted)	600	unknown	unknown	MD018	LB	Glu	16h	none	37	7	OE	b0460	pCA24N-hha	Aerobic	IPTG	1mM	Wood	TG0190
T0913	BW25113.MD018.none.b0460_VAR	2010-10-01	One	Affymetrix	GSE21604	GSM539343	1	GPL3154	21255366	BW25113	exponential (predicted)	600	unknown	unknown	MD018	LB	Glu	16h	none	37	7	VAR	b0460	pCA24N-hha13D6	Aerobic	IPTG	1mM	Wood	TG0191
T0916	P2.MD062.none.na_WT	2012-09-01	One	Affymetrix	GSE21652	GSM540096	1	GPL3154	22869698	P2	exponential	600	0.4	0.617	MD062	MOPS	Glu	na	none	37	7	WT	na	no	Aerobic	none	na	Santos	TG0192
T0917	P2.MD062.none.na_WT	2012-09-01	One	Affymetrix	GSE21652	GSM540097	1	GPL3154	22869698	P2	exponential	600	0.4	0.617	MD062	MOPS	Glu	na	none	37	7	WT	na	no	Aerobic	none	na	Santos	TG0192
T0918	P2.MD062.none.na_WT	2012-09-01	One	Affymetrix	GSE21652	GSM540098	1	GPL3154	22869698	P2	exponential	600	0.4	0.617	MD062	MOPS	Glu	na	none	37	7	WT	na	no	Aerobic	none	na	Santos	TG0192
T0919	rpoD3.MD062.none.na_WT	2012-09-01	One	Affymetrix	GSE21652	GSM540099	1	GPL3154	22869698	rpoD3	exponential	600	0.4	0.29	MD062	MOPS	Glu	na	none	37	7	WT	na	no	Aerobic	none	na	Santos	TG0195
T0920	rpoD3.MD062.none.na_WT	2012-09-01	One	Affymetrix	GSE21652	GSM540100	1	GPL3154	22869698	rpoD3	exponential	600	0.4	0.29	MD062	MOPS	Glu	na	none	37	7	WT	na	no	Aerobic	none	na	Santos	TG0195
T0921	rpoD3.MD062.none.na_WT	2012-09-01	One	Affymetrix	GSE21652	GSM540101	1	GPL3154	22869698	rpoD3	exponential	600	0.4	0.29	MD062	MOPS	Glu	na	none	37	7	WT	na	no	Aerobic	none	na	Santos	TG0195
T0922	rpoA14.MD062.none.na_WT	2012-09-01	One	Affymetrix	GSE21652	GSM540102	1	GPL3154	22869698	rpoA14	exponential	600	0.4	0.296	MD062	MOPS	Glu	na	none	37	7	WT	na	no	Aerobic	none	na	Santos	TG0193
T0923	rpoA14.MD062.none.na_WT	2012-09-01	One	Affymetrix	GSE21652	GSM540103	1	GPL3154	22869698	rpoA14	exponential	600	0.4	0.296	MD062	MOPS	Glu	na	none	37	7	WT	na	no	Aerobic	none	na	Santos	TG0193
T0924	rpoA14.MD062.none.na_WT	2012-09-01	One	Affymetrix	GSE21652	GSM540104	1	GPL3154	22869698	rpoA14	exponential	600	0.4	0.296	MD062	MOPS	Glu	na	none	37	7	WT	na	no	Aerobic	none	na	Santos	TG0193
T0925	rpoA27.MD062.none.na_WT	2012-09-01	One	Affymetrix	GSE21652	GSM540105	1	GPL3154	22869698	rpoA27	exponential	600	0.4	0.249	MD062	MOPS	Glu	na	none	37	7	WT	na	no	Aerobic	none	na	Santos	TG0194
T0926	rpoA27.MD062.none.na_WT	2012-09-01	One	Affymetrix	GSE21652	GSM540106	1	GPL3154	22869698	rpoA27	exponential	600	0.4	0.249	MD062	MOPS	Glu	na	none	37	7	WT	na	no	Aerobic	none	na	Santos	TG0194
T0927	rpoA27.MD062.none.na_WT	2012-09-01	One	Affymetrix	GSE21652	GSM540107	1	GPL3154	22869698	rpoA27	exponential	600	0.4	0.249	MD062	MOPS	Glu	na	none	37	7	WT	na	no	Aerobic	none	na	Santos	TG0194
T0928	MG1655.MD001.none.na_WT	2010-10-01	One	Affymetrix	GSE21839	GSM543453	1	GPL3154	20709841	MG1655	exponential	600	unknown	unknown	MD001	M9	Glu	na	none	37	7	WT	na	no	Aerobic	none	na	Palsson	TG0198
T0929	MG1655.MD001.none.na_WT	2010-10-01	One	Affymetrix	GSE21839	GSM543454	1	GPL3154	20709841	MG1655	exponential	600	unknown	unknown	MD001	M9	Glu	na	none	37	7	WT	na	no	Aerobic	none	na	Palsson	TG0198
T0930	MG1655.MD001.none.na_WT	2010-10-01	One	Affymetrix	GSE21839	GSM543455	1	GPL3154	20709841	MG1655	exponential	600	unknown	unknown	MD001	M9	Glu	na	none	37	7	WT	na	no	Aerobic	none	na	Palsson	TG0198
T0931	MG1655.MD001.O2-starvation.na_WT	2010-10-01	One	Affymetrix	GSE21839	GSM543456	1	GPL3154	20709841	MG1655	exponential	600	unknown	unknown	MD001	M9	Glu	na	O2-starvation	37	7	WT	na	no	Anaerobic	none	na	Palsson	TG0199
T0932	MG1655.MD001.O2-starvation.na_WT	2010-10-01	One	Affymetrix	GSE21839	GSM543457	1	GPL3154	20709841	MG1655	exponential	600	unknown	unknown	MD001	M9	Glu	na	O2-starvation	37	7	WT	na	no	Anaerobic	none	na	Palsson	TG0199
T0933	MG1655.MD001.O2-starvation.na_WT	2010-10-01	One	Affymetrix	GSE21839	GSM543458	1	GPL3154	20709841	MG1655	exponential	600	unknown	unknown	MD001	M9	Glu	na	O2-starvation	37	7	WT	na	no	Anaerobic	none	na	Palsson	TG0199
T0934	ECOM4.MD001.none.na_WT	2010-10-01	One	Affymetrix	GSE21839	GSM543459	1	GPL3154	20709841	ECOM4	exponential	600	unknown	unknown	MD001	M9	Glu	na	none	37	7	WT	na	no	Aerobic	none	na	Palsson	TG0196
T0935	ECOM4.MD001.none.na_WT	2010-10-01	One	Affymetrix	GSE21839	GSM543460	1	GPL3154	20709841	ECOM4	exponential	600	unknown	unknown	MD001	M9	Glu	na	none	37	7	WT	na	no	Aerobic	none	na	Palsson	TG0196
T0936	ECOM4.MD001.none.na_WT	2010-10-01	One	Affymetrix	GSE21839	GSM543461	1	GPL3154	20709841	ECOM4	exponential	600	unknown	unknown	MD001	M9	Glu	na	none	37	7	WT	na	no	Aerobic	none	na	Palsson	TG0196
T0937	ECOM4.MD001.O2-starvation.na_WT	2010-10-01	One	Affymetrix	GSE21839	GSM543462	1	GPL3154	20709841	ECOM4	exponential	600	unknown	unknown	MD001	M9	Glu	na	O2-starvation	37	7	WT	na	no	Anaerobic	none	na	Palsson	TG0197
T0938	ECOM4.MD001.O2-starvation.na_WT	2010-10-01	One	Affymetrix	GSE21839	GSM543463	1	GPL3154	20709841	ECOM4	exponential	600	unknown	unknown	MD001	M9	Glu	na	O2-starvation	37	7	WT	na	no	Anaerobic	none	na	Palsson	TG0197
T0939	ECOM4.MD001.O2-starvation.na_WT	2010-10-01	One	Affymetrix	GSE21839	GSM543464	1	GPL3154	20709841	ECOM4	exponential	600	unknown	unknown	MD001	M9	Glu	na	O2-starvation	37	7	WT	na	no	Anaerobic	none	na	Palsson	TG0197
T0940	YA027.MD017.none.na_WT	2011-07-01	One	Affymetrix	GSE21869	GSM543896	1	GPL199	21785135	YA027	exponential	660	0.1	unknown	MD017	Davis	none	na	none	37	7	WT	na	no	Aerobic	none	na	Asakura	GSE23920-12
T0941	YA027.MD017.none.na_WT	2011-07-01	One	Affymetrix	GSE21869	GSM543897	1	GPL199	21785135	YA027	exponential	660	0.1	unknown	MD017	Davis	none	na	none	37	7	WT	na	no	Aerobic	none	na	Asakura	TG0612
T0942	YA027.MD017.none.na_WT	2011-07-01	One	Affymetrix	GSE21869	GSM543898	1	GPL199	21785135	YA027	exponential	660	0.1	unknown	MD017	Davis	none	na	none	37	7	WT	na	no	Aerobic	none	na	Asakura	TG0612
T0943	YA074.MD017.none.na_WT	2011-07-01	One	Affymetrix	GSE21869	GSM543899	1	GPL199	21785135	YA074	exponential	660	0.1	unknown	MD017	Davis	none	na	none	37	7	WT	na	no	Aerobic	none	na	Asakura	TG0613
T0944	YA074.MD017.none.na_WT	2011-07-01	One	Affymetrix	GSE21869	GSM543900	1	GPL199	21785135	YA074	exponential	660	0.1	unknown	MD017	Davis	none	na	none	37	7	WT	na	no	Aerobic	none	na	Asakura	TG0613
T0945	YA074.MD017.none.na_WT	2011-07-01	One	Affymetrix	GSE21869	GSM543901	1	GPL199	21785135	YA074	exponential	660	0.1	unknown	MD017	Davis	none	na	none	37	7	WT	na	no	Aerobic	none	na	Asakura	TG0613
T0977	BW25113.MD001.none.na_WT	2010-05-01	One	Affymetrix	GSE21995	GSM546949	1	GPL199	20581184	BW25113	exponential	600	unknown	unknown	MD001	M9	Glu	na	none	37	7	WT	na	no	Aerobic	none	na	Gill	TG0200
T0978	BW25113.MD001.none.ldhA_KO;pflB_KO	2010-05-01	One	Affymetrix	GSE21995	GSM546950	1	GPL199	20581184	BW25113	exponential	600	unknown	unknown	MD001	M9	Glu	na	none	37	7	KO;KO	ldhA;pflB	no	Aerobic	none	na	Gill	TG0201
T0979	BW25113.MD018.none.na_WT	2010-05-01	One	Affymetrix	GSE22057	GSM548528	1	GPL3154	21059164	BW25113	exponential	600	unknown	unknown	MD018	LB	none	na	none	37	7	WT	na	no	Aerobic	none	na	Wood	TG0202
T0980	BW25113.MD018.none.yjgI_KO	2010-05-01	One	Affymetrix	GSE22057	GSM548529	1	GPL3154	21059164	BW25113	exponential	600	unknown	unknown	MD018	LB	none	na	none	37	7	KO	yjgI	no	Aerobic	none	na	Wood	TG0203
T0989	AB1157.MD018.none.na_WT	2010-07-01	One	Affymetrix	GSE22829	GSM564421	1	GPL199	20696893	AB1157	exponential	600	unknown	unknown	MD018	LB	none	na	none	30	7	WT	na	no	Aerobic	none	na	Camacho	TG0205
T0990	AB1157.MD018.none.na_WT	2010-07-01	One	Affymetrix	GSE22829	GSM564422	1	GPL199	20696893	AB1157	exponential	600	unknown	unknown	MD018	LB	none	na	none	30	7	WT	na	no	Aerobic	none	na	Camacho	TG0205
T0991	AB1157.MD018.none.na_WT	2010-07-01	One	Affymetrix	GSE22829	GSM564423	1	GPL199	20696893	AB1157	exponential	600	unknown	unknown	MD018	LB	none	na	none	30	7	WT	na	no	Aerobic	none	na	Camacho	TG0205
T0992	AB1157.MD018.none.nusA_VAR	2010-07-01	One	Affymetrix	GSE22829	GSM564424	1	GPL199	20696893	AB1157	exponential	600	unknown	unknown	MD018	LB	none	na	none	30	7	VAR	nusA	no	Aerobic	none	na	Camacho	TG0206
T0993	AB1157.MD018.none.nusA_VAR	2010-07-01	One	Affymetrix	GSE22829	GSM564425	1	GPL199	20696893	AB1157	exponential	600	unknown	unknown	MD018	LB	none	na	none	30	7	VAR	nusA	no	Aerobic	none	na	Camacho	TG0206
T0994	AB1157.MD018.none.nusA_VAR	2010-07-01	One	Affymetrix	GSE22829	GSM564426	1	GPL199	20696893	AB1157	exponential	600	unknown	unknown	MD018	LB	none	na	none	30	7	VAR	nusA	no	Aerobic	none	na	Camacho	TG0206
T0995	MG1655.MD018.Nx.tnaA_KO	2010-09-01	One	Affymetrix	GSE22833	GSM564477	1	GPL199	20811456	MG1655	exponential	600	unknown	0.48	MD018	LB	none	na	Nx	30	7	KO	tnaA	no	Aerobic	Nx	50ng/mL	Lee	TG0207
T0996	MG1655.MD018.Indole;Nx.tnaA_KO	2010-09-01	One	Affymetrix	GSE22833	GSM564478	1	GPL199	20811456	MG1655	exponential	600	unknown	0.48	MD018	LB	none	na	Indole;Nx	30	7	KO	tnaA	no	Aerobic	Nx;Indole	50ng/mL;200uM	Lee	TG0208
T0997	MG1655.MD018.Nx.tnaA_KO	2010-09-01	One	Affymetrix	GSE22833	GSM564479	1	GPL199	20811456	MG1655	exponential	600	unknown	0.48	MD018	LB	none	na	Nx	30	7	KO	tnaA	no	Aerobic	Nx	50ng/mL	Lee	TG0209
T0998	BW25113.MD018.NADH-limitation.na_WT	2011-07-01	One	Affymetrix	GSE23359	GSM573253	1	GPL3154	21266997	BW25113	exponential (predicted)	600	0.8	unknown	MD018	LB	none	90m	NADH-limitation	30	7	WT	na	no	Aerobic	NA	2ug/mL	Wood	TG0210
T0999	BW25113.MD018.none.na_WT	2011-07-01	One	Affymetrix	GSE23359	GSM573254	1	GPL3154	21266997	BW25113	non-exponential (predicted)	600	0.8	unknown	MD018	LB	none	90m	none	30	7	WT	na	no	Aerobic	none	na	Wood	TG0211
T1000	BW25113.MD018.Azlocillin.na_WT	2011-07-01	One	Affymetrix	GSE23359	GSM573255	1	GPL3154	21266997	BW25113	exponential (predicted)	600	0.8	unknown	MD018	LB	none	90m	Azlocillin	30	7	WT	na	no	Aerobic	Azlocillin	10ug/mL	Wood	TG0212
T1007	MG1655.MD001.none.na_WT	2010-08-01	One	Custom	GSE23526	GSM576634	1	GPL10751	21435272	MG1655	exponential	600	unknown	unknown	MD001	M9	Glu	na	none	30	7	WT	na	no	Aerobic	none	na	Chen	GSE23526-1
T1008	MG1655.MD001.none.na_WT	2010-08-01	One	Custom	GSE23526	GSM576635	1	GPL10751	21435272	MG1655	exponential	600	unknown	unknown	MD001	M9	Glu	na	none	30	7	WT	na	no	Aerobic	none	na	Chen	GSE23526-1
T1009	MG1655.MD001.none.na_WT	2010-08-01	One	Custom	GSE23526	GSM576636	1	GPL10751	21435272	MG1655	exponential	600	unknown	unknown	MD001	M9	Glu	na	none	30	7	WT	na	no	Aerobic	none	na	Chen	GSE23526-1
T1010	MG1655.MD001.butanol.na_WT	2010-08-01	One	Custom	GSE23526	GSM576637	1	GPL10751	21435272	MG1655	exponential	600	unknown	unknown	MD001	M9	Glu	na	butanol	30	7	WT	na	no	Aerobic	isobutanol	0.005	Chen	GSE23526-2
T1011	MG1655.MD001.butanol.na_WT	2010-08-01	One	Custom	GSE23526	GSM576638	1	GPL10751	21435272	MG1655	exponential	600	unknown	unknown	MD001	M9	Glu	na	butanol	30	7	WT	na	no	Aerobic	isobutanol	0.005	Chen	GSE23526-2
T1012	MG1655.MD001.butanol.na_WT	2010-08-01	One	Custom	GSE23526	GSM576639	1	GPL10751	21435272	MG1655	exponential	600	unknown	unknown	MD001	M9	Glu	na	butanol	30	7	WT	na	no	Aerobic	isobutanol	0.005	Chen	GSE23526-2
T1067	MG1655.MD052.O2-starvation.na_WT	2012-05-01	One	Affymetrix	GSE24524	GSM604756	1	GPL3154	22539721	MG1655	exponential	600	0.35	unknown	MD052	MOPS	Glu	na	O2-starvation	37	7	WT	na	no	Anaerobic	none	na	Seth	TG0213
T1068	MG1655.MD052.O2-starvation.na_WT	2012-05-01	One	Affymetrix	GSE24524	GSM604757	1	GPL3154	22539721	MG1655	exponential	600	0.35	unknown	MD052	MOPS	Glu	na	O2-starvation	37	7	WT	na	no	Anaerobic	none	na	Seth	TG0213
T1069	MG1655.MD053.O2-starvation.na_WT	2012-05-01	One	Affymetrix	GSE24524	GSM604758	1	GPL3154	22539721	MG1655	exponential	600	0.35	unknown	MD053	MOPS	Glu	na	O2-starvation	37	7	WT	na	no	Anaerobic	none	na	Seth	TG0214
T1070	MG1655.MD053.O2-starvation.na_WT	2012-05-01	One	Affymetrix	GSE24524	GSM604759	1	GPL3154	22539721	MG1655	exponential	600	0.35	unknown	MD053	MOPS	Glu	na	O2-starvation	37	7	WT	na	no	Anaerobic	none	na	Seth	TG0214
T1071	MG1655.MD052.O2-starvation.oxyR_KO	2012-05-01	One	Affymetrix	GSE24524	GSM604760	1	GPL3154	22539721	MG1655	exponential	600	0.35	unknown	MD052	MOPS	Glu	na	O2-starvation	37	7	KO	oxyR	no	Anaerobic	none	na	Seth	TG0215
T1072	MG1655.MD052.O2-starvation.oxyR_KO	2012-05-01	One	Affymetrix	GSE24524	GSM604761	1	GPL3154	22539721	MG1655	exponential	600	0.35	unknown	MD052	MOPS	Glu	na	O2-starvation	37	7	KO	oxyR	no	Anaerobic	none	na	Seth	TG0215
T1073	MG1655.MD053.O2-starvation.oxyR_KO	2012-05-01	One	Affymetrix	GSE24524	GSM604762	1	GPL3154	22539721	MG1655	exponential	600	0.35	unknown	MD053	MOPS	Glu	na	O2-starvation	37	7	KO	oxyR	no	Anaerobic	none	na	Seth	TG0216
T1074	MG1655.MD053.O2-starvation.oxyR_KO	2012-05-01	One	Affymetrix	GSE24524	GSM604763	1	GPL3154	22539721	MG1655	exponential	600	0.35	unknown	MD053	MOPS	Glu	na	O2-starvation	37	7	KO	oxyR	no	Anaerobic	none	na	Seth	TG0216
T1075	MG1655.MD018.none.na_WT	2012-05-01	One	Affymetrix	GSE24875	GSM611680	1	GPL3154	21292161	MG1655	exponential	600	0.35	unknown	MD018	LB	none	na	none	37	7	WT	na	pBRplac	Aerobic	IPTG	1mM	Beisel	TG0217
T1076	MG1655.MD018.none.spf_OE	2012-05-01	One	Affymetrix	GSE24875	GSM611681	1	GPL3154	21292161	MG1655	exponential	600	0.35	unknown	MD018	LB	none	na	none	37	7	OE	spf	pSpot42	Aerobic	IPTG	1mM	Beisel	TG0218
T1077	MG1655.MD018.none.na_WT	2012-05-01	One	Affymetrix	GSE24875	GSM611682	1	GPL3154	21292161	MG1655	exponential	600	0.35	unknown	MD018	LB	none	na	none	37	7	WT	na	pBRplac	Aerobic	IPTG	1mM	Beisel	TG0217
T1078	MG1655.MD018.none.spf_OE	2012-05-01	One	Affymetrix	GSE24875	GSM611683	1	GPL3154	21292161	MG1655	exponential	600	0.35	unknown	MD018	LB	none	na	none	37	7	OE	spf	pSpot42	Aerobic	IPTG	1mM	Beisel	TG0218
T1079	MG1655.MD018.none.na_WT	2012-05-01	One	Affymetrix	GSE24875	GSM611684	1	GPL3154	21292161	MG1655	exponential	600	0.35	unknown	MD018	LB	none	na	none	37	7	WT	na	pBRplac	Aerobic	IPTG	1mM	Beisel	TG0217
T1080	MG1655.MD018.none.spf_OE	2012-05-01	One	Affymetrix	GSE24875	GSM611685	1	GPL3154	21292161	MG1655	exponential	600	0.35	unknown	MD018	LB	none	na	none	37	7	OE	spf	pSpot42	Aerobic	IPTG	1mM	Beisel	TG0218
T1081	MG1655.MD004.none.na_WT	2010-11-01	One	Affymetrix	GSE25106	GSM617014	1	GPL6702	21422176	MG1655	exponential	600	0.4	unknown	MD004	MOPS	Glu	na	none	37	7	WT	na	no	Aerobic	none	na	Conway	TG0219
T1082	MG1655.MD004.none.na_WT	2010-11-01	One	Affymetrix	GSE25106	GSM617015	1	GPL6702	21422176	MG1655	exponential	600	0.4	unknown	MD004	MOPS	Glu	na	none	37	7	WT	na	no	Aerobic	none	na	Conway	TG0219
T1083	MG1655.MD004.none.na_WT	2010-11-01	One	Affymetrix	GSE25106	GSM617016	1	GPL6702	21422176	MG1655	exponential	600	0.4	unknown	MD004	MOPS	Glu	na	none	37	7	WT	na	no	Aerobic	none	na	Conway	TG0219
T1084	MG1655.MD004.none.b1892_KO	2010-11-01	One	Affymetrix	GSE25106	GSM617017	1	GPL6702	21422176	MG1655	exponential	600	0.4	unknown	MD004	MOPS	Glu	na	none	37	7	KO	b1892	no	Aerobic	none	na	Conway	TG0220
T1085	MG1655.MD051.none.na_WT	2010-11-01	One	Affymetrix	GSE25106	GSM617018	1	GPL6702	21422176	MG1655	exponential	600	0.4	unknown	MD051	MOPS	Man	na	none	37	7	WT	na	no	Aerobic	none	na	Conway	TG0221
T1086	MG1655.MD051.none.na_WT	2010-11-01	One	Affymetrix	GSE25106	GSM617019	1	GPL6702	21422176	MG1655	exponential	600	0.4	unknown	MD051	MOPS	Man	na	none	37	7	WT	na	no	Aerobic	none	na	Conway	TG0221
T1087	MG1655.MD051.none.b1892_KO	2010-11-01	One	Affymetrix	GSE25106	GSM617020	1	GPL6702	21422176	MG1655	exponential	600	0.4	unknown	MD051	MOPS	Man	na	none	37	7	KO	b1892	no	Aerobic	none	na	Conway	TG0222
T1088	MG1655.MD124.none.na_WT	2010-11-01	One	Affymetrix	GSE25106	GSM617021	1	GPL6702	21422176	MG1655	mid-exponential	600	0.2	unknown	MD124	MOPS	mucus	na	none	37	7	WT	na	no	Aerobic	none	na	Conway	T7368
T1089	MG1655str.MD124.none.na_WT	2010-11-01	One	Affymetrix	GSE25106	GSM617022	1	GPL6702	21422176	MG1655str	mid-exponential	600	0.2	unknown	MD124	MOPS	mucus	na	none	37	7	WT	na	no	Aerobic	none	na	Conway	T7367
T1090	MG1655.MD124.none.flhD_KO	2010-11-01	One	Affymetrix	GSE25106	GSM617023	1	GPL6702	21422176	MG1655	mid-exponential	600	0.2	unknown	MD124	MOPS	mucus	na	none	37	7	KO	flhD	no	Aerobic	none	na	Conway	T7370
T1091	MG1655.MD124.none.na_WT	2010-11-01	One	Affymetrix	GSE25106	GSM617024	1	GPL6702	21422176	MG1655	mid-exponential	600	0.5	unknown	MD124	MOPS	mucus	na	none	37	7	WT	na	no	Aerobic	none	na	Conway	T7369
T1092	MG1655str.MD124.none.na_WT	2010-11-01	One	Affymetrix	GSE25106	GSM617025	1	GPL6702	21422176	MG1655str	mid-exponential	600	0.5	unknown	MD124	MOPS	mucus	na	none	37	7	WT	na	no	Aerobic	none	na	Conway	T7372
T1093	MG1655.MD124.none.flhD_KO	2010-11-01	One	Affymetrix	GSE25106	GSM617026	1	GPL6702	21422176	MG1655	mid-exponential	600	0.5	unknown	MD124	MOPS	mucus	na	none	37	7	KO	flhD	no	Aerobic	none	na	Conway	T7371
T1094	MG1655.MD033.none.na_WT	2011-12-01	One	Affymetrix	GSE25318	GSM622787	1	GPL3154	21908668	MG1655	exponential (predicted)	600	0.4	unknown	MD033	M9	Glu	60m	none	37	7	WT	na	no	Aerobic	none	na	Waters	TG0225
T1095	MG1655.MD033.none.mntR_KO	2011-12-01	One	Affymetrix	GSE25318	GSM622788	1	GPL3154	21908668	MG1655	exponential (predicted)	600	0.4	unknown	MD033	M9	Glu	60m	none	37	7	KO	mntR	no	Aerobic	none	na	Waters	TG0226
T1096	MG1655.MD033.none.na_WT	2011-12-01	One	Affymetrix	GSE25318	GSM622789	1	GPL3154	21908668	MG1655	exponential (predicted)	600	0.4	unknown	MD033	M9	Glu	10m	none	37	7	WT	na	no	Aerobic	none	na	Waters	TG0227
T1097	MG1655.MD033.none.mntR_KO	2011-12-01	One	Affymetrix	GSE25318	GSM622790	1	GPL3154	21908668	MG1655	exponential (predicted)	600	0.4	unknown	MD033	M9	Glu	10m	none	37	7	KO	mntR	no	Aerobic	none	na	Waters	TG0228
T1129	MG1655.MD001.none.na_WT	2011-06-01	One	Affymetrix	GSE26591	GSM654474	1	GPL3154	21572102	MG1655	exponential	600	unknown	unknown	MD001	M9	Glu	na	none	37	7	WT	na	no	Aerobic	none	na	Palsson	TG0232
T1130	MG1655.MD001.none.na_WT	2011-06-01	One	Affymetrix	GSE26591	GSM654475	1	GPL3154	21572102	MG1655	exponential	600	unknown	unknown	MD001	M9	Glu	na	none	37	7	WT	na	no	Aerobic	none	na	Palsson	TG0232
T1131	MG1655.MD001.none.purR_KO	2011-06-01	One	Affymetrix	GSE26591	GSM654476	1	GPL3154	21572102	MG1655	exponential	600	unknown	unknown	MD001	M9	Glu	na	none	37	7	KO	purR	no	Aerobic	none	na	Palsson	TG0233
T1132	MG1655.MD001.none.purR_KO	2011-06-01	One	Affymetrix	GSE26591	GSM654477	1	GPL3154	21572102	MG1655	exponential	600	unknown	unknown	MD001	M9	Glu	na	none	37	7	KO	purR	no	Aerobic	none	na	Palsson	TG0233
T1133	MG1655.MD031.none.na_WT	2011-06-01	One	Affymetrix	GSE26591	GSM654478	1	GPL3154	21572102	MG1655	exponential	600	unknown	unknown	MD031	M9	Glu	na	none	37	7	WT	na	no	Aerobic	none	na	Palsson	TG0234
T1134	MG1655.MD031.none.na_WT	2011-06-01	One	Affymetrix	GSE26591	GSM654479	1	GPL3154	21572102	MG1655	exponential	600	unknown	unknown	MD031	M9	Glu	na	none	37	7	WT	na	no	Aerobic	none	na	Palsson	TG0234
T1135	MG1655.MD031.none.purR_KO	2011-06-01	One	Affymetrix	GSE26591	GSM654480	1	GPL3154	21572102	MG1655	exponential	600	unknown	unknown	MD031	M9	Glu	na	none	37	7	KO	purR	no	Aerobic	none	na	Palsson	TG0235
T1136	MG1655.MD031.none.purR_KO	2011-06-01	One	Affymetrix	GSE26591	GSM654481	1	GPL3154	21572102	MG1655	exponential	600	unknown	unknown	MD031	M9	Glu	na	none	37	7	KO	purR	no	Aerobic	none	na	Palsson	TG0235
T1163	DH1.MD078.none.na_WT	2011-03-01	One	Affymetrix	GSE28210	GSM698488	1	GPL13336	21613982	DH1	exponential	600	unknown	unknown	MD078	M63	Glu	na	none	37	7	WT	na	no	Aerobic	none	na	Ying	GSE28210-1
T1164	DH1.MD078.none.na_WT	2011-03-01	One	Affymetrix	GSE28210	GSM698489	1	GPL13336	21613982	DH1	exponential	600	unknown	unknown	MD078	M63	Glu	na	none	37	7	WT	na	no	Aerobic	none	na	Ying	GSE28210-1
T1165	DH1.MD078.none.na_WT	2011-03-01	One	Affymetrix	GSE28210	GSM698490	1	GPL13336	21613982	DH1	exponential	600	unknown	unknown	MD078	M63	Glu	na	none	37	7	WT	na	no	Aerobic	none	na	Ying	GSE28210-1
T1166	DH1.MD077.none.na_WT	2011-03-01	One	Affymetrix	GSE28210	GSM698491	1	GPL13336	21613982	DH1	exponential	600	unknown	unknown	MD077	M63	Glu	na	none	37	7	WT	na	no	Aerobic	none	na	Ying	GSE28210-2
T1167	DH1.MD077.none.na_WT	2011-03-01	One	Affymetrix	GSE28210	GSM698492	1	GPL13336	21613982	DH1	exponential	600	unknown	unknown	MD077	M63	Glu	na	none	37	7	WT	na	no	Aerobic	none	na	Ying	GSE28210-2
T1168	DH1.MD077.none.na_WT	2011-03-01	One	Affymetrix	GSE28210	GSM698493	1	GPL13336	21613982	DH1	exponential	600	unknown	unknown	MD077	M63	Glu	na	none	37	7	WT	na	no	Aerobic	none	na	Ying	GSE28210-2
T1169	DH1.MD078.none.b2021_KO	2011-03-01	One	Affymetrix	GSE28210	GSM698494	1	GPL13336	21613982	DH1	exponential	600	unknown	unknown	MD078	M63	Glu	na	none	37	7	KO	b2021	no	Aerobic	none	na	Ying	GSE28210-3
T1170	DH1.MD078.none.b2021_KO	2011-03-01	One	Affymetrix	GSE28210	GSM698495	1	GPL13336	21613982	DH1	exponential	600	unknown	unknown	MD078	M63	Glu	na	none	37	7	KO	b2021	no	Aerobic	none	na	Ying	GSE28210-3
T1171	DH1.MD078.none.b2021_KO	2011-03-01	One	Affymetrix	GSE28210	GSM698496	1	GPL13336	21613982	DH1	exponential	600	unknown	unknown	MD078	M63	Glu	na	none	37	7	KO	b2021	no	Aerobic	none	na	Ying	GSE28210-3
T1172	DH1.MD077.none.b2021_KO	2011-03-01	One	Affymetrix	GSE28210	GSM698497	1	GPL13336	21613982	DH1	exponential	600	unknown	unknown	MD077	M63	Glu	na	none	37	7	KO	b2021	no	Aerobic	none	na	Ying	GSE28210-4
T1173	DH1.MD077.none.b2021_KO	2011-03-01	One	Affymetrix	GSE28210	GSM698498	1	GPL13336	21613982	DH1	exponential	600	unknown	unknown	MD077	M63	Glu	na	none	37	7	KO	b2021	no	Aerobic	none	na	Ying	GSE28210-4
T1174	DH1.MD077.none.b2021_KO	2011-03-01	One	Affymetrix	GSE28210	GSM698499	1	GPL13336	21613982	DH1	exponential	600	unknown	unknown	MD077	M63	Glu	na	none	37	7	KO	b2021	no	Aerobic	none	na	Ying	GSE28210-4
T1175	W3110.MD018.none.na_WT	2006-02-01	One	Sigma-Genosys	GSE2827	GSM62194	1	GPL2568	16549663	W3110	exponential (predicted)	600	0.2	unknown	MD018	LB	none	3.75h	none	37	7	WT	na	no	Aerobic	none	na	Allen	GSE2827-1
T1176	W3110.MD018.none.na_WT	2006-02-01	One	Sigma-Genosys	GSE2827	GSM62195	1	GPL2568	16549663	W3110	exponential (predicted)	600	0.2	unknown	MD018	LB	none	3.75h	none	37	7	WT	na	no	Aerobic	none	na	Allen	GSE2827-1
T1177	W3110.MD018.none.na_WT	2006-02-01	One	Sigma-Genosys	GSE2827	GSM62196	1	GPL2568	16549663	W3110	exponential (predicted)	600	0.2	unknown	MD018	LB	none	3.75h	none	37	7	WT	na	no	Aerobic	none	na	Allen	GSE2827-1
T1178	W3110.MD018.PHMB.na_WT	2006-02-01	One	Sigma-Genosys	GSE2827	GSM62197	1	GPL2568	16549663	W3110	exponential (predicted)	600	0.2	unknown	MD018	LB	none	3.75h	PHMB	37	7	WT	na	no	Aerobic	PHMB	7.5mg/L	Allen	GSE2827-2
T1179	W3110.MD018.PHMB.na_WT	2006-02-01	One	Sigma-Genosys	GSE2827	GSM62198	1	GPL2568	16549663	W3110	exponential (predicted)	600	0.2	unknown	MD018	LB	none	3.75h	PHMB	37	7	WT	na	no	Aerobic	PHMB	7.5mg/L	Allen	GSE2827-2
T1180	W3110.MD018.PHMB.na_WT	2006-02-01	One	Sigma-Genosys	GSE2827	GSM62199	1	GPL2568	16549663	W3110	exponential (predicted)	600	0.2	unknown	MD018	LB	none	3.75h	PHMB	37	7	WT	na	no	Aerobic	PHMB	7.5mg/L	Allen	GSE2827-2
T1205	BW25113.MD001.PolymyxinB.na_WT	2011-10-01	One	Agilent	GSE28630	GSM709412	1	GPL13359	21980417	BW25113	exponential	600	unknown	unknown	MD001	M9	Glu	na	PolymyxinB	37	7	WT	na	no	Aerobic	none	na	Zhao	GSE28630-1
T1206	BW25113.MD001.PolymyxinB.na_WT	2011-10-01	One	Agilent	GSE28630	GSM709533	1	GPL13359	21980417	BW25113	exponential	600	unknown	unknown	MD001	M9	Glu	na	PolymyxinB	37	7	WT	na	no	Aerobic	none	na	Zhao	GSE28630-1
T1207	BW25113.MD001.PolymyxinB.ybjN_KO	2011-10-01	One	Agilent	GSE28630	GSM709568	1	GPL13359	21980417	BW25113	exponential	600	unknown	unknown	MD001	M9	Glu	na	PolymyxinB	37	7	KO	ybjN	no	Aerobic	none	na	Zhao	GSE28630-2
T1208	BW25113.MD001.PMX-10070.ybjN_KO	2011-10-01	One	Agilent	GSE28630	GSM709578	1	GPL13359	21980417	BW25113	exponential	600	unknown	unknown	MD001	M9	Glu	na	PMX-10070	37	7	KO	ybjN	no	Aerobic	none	na	Zhao	GSE28630-2
T1209	BW25113.MD001.PMX-10070.ybjN_KO	2011-10-01	One	Agilent	GSE28630	GSM709579	1	GPL13359	21980417	BW25113	exponential	600	unknown	unknown	MD001	M9	Glu	na	PMX-10070	37	7	KO	ybjN	no	Aerobic	none	na	Zhao	GSE28630-2
T1210	BW25113.MD001.PMX-10070.ybjN_OE	2011-10-01	One	Agilent	GSE28630	GSM709580	1	GPL13359	21980417	BW25113	exponential	600	unknown	unknown	MD001	M9	Glu	na	PMX-10070	37	7	OE	ybjN	pYbjN1	Aerobic	none	na	Zhao	GSE28630-3
T1211	BW25113.MD001.PolymyxinB.ybjN_OE	2011-10-01	One	Agilent	GSE28630	GSM709599	1	GPL13359	21980417	BW25113	exponential	600	unknown	unknown	MD001	M9	Glu	na	PolymyxinB	37	7	OE	ybjN	pYbjN1	Aerobic	none	na	Zhao	GSE28630-3
T1212	BW25113.MD001.PolymyxinB.ybjN_OE	2011-10-01	One	Agilent	GSE28630	GSM709600	1	GPL13359	21980417	BW25113	exponential	600	unknown	unknown	MD001	M9	Glu	na	PolymyxinB	37	7	OE	ybjN	pYbjN1	Aerobic	none	na	Zhao	GSE28630-3
T1240	AB1157.MD018.PolymyxinB.na_WT	2005-07-01	One	Affymetrix	GSE2928	GSM63885	1	GPL73	16199573	AB1157	exponential	600	unknown	unknown	MD018	LB	none	na	PolymyxinB	37	7	WT	na	no	Aerobic	none	na	Essigmann	TG0246
T1241	AB1157.MD018.none.na_WT	2005-07-01	One	Affymetrix	GSE2928	GSM63886	1	GPL73	16199573	AB1157	exponential	600	unknown	unknown	MD018	LB	none	na	none	37	7	WT	na	no	Aerobic	none	na	Essigmann	TG0246
T1242	AB1157.MD018.none.na_WT	2005-07-01	One	Affymetrix	GSE2928	GSM63887	1	GPL73	16199573	AB1157	exponential	600	unknown	unknown	MD018	LB	none	na	none	37	7	WT	na	no	Aerobic	none	na	Essigmann	TG0246
T1243	AB1157.MD018.none.b3387_KO	2005-07-01	One	Affymetrix	GSE2928	GSM63888	1	GPL73	16199573	AB1157	exponential	600	unknown	unknown	MD018	LB	none	na	none	37	7	KO	b3387	no	Aerobic	none	na	Essigmann	TG0247
T1244	AB1157.MD018.none.b3387_KO	2005-07-01	One	Affymetrix	GSE2928	GSM63889	1	GPL73	16199573	AB1157	exponential	600	unknown	unknown	MD018	LB	none	na	none	37	7	KO	b3387	no	Aerobic	none	na	Essigmann	TG0247
T1245	AB1157.MD018.none.b3387_KO	2005-07-01	One	Affymetrix	GSE2928	GSM63890	1	GPL73	16199573	AB1157	exponential	600	unknown	unknown	MD018	LB	none	na	none	37	7	KO	b3387	no	Aerobic	none	na	Essigmann	TG0247
T1246	AB1157.MD018.none.b3387_KO;b2733_KO	2005-07-01	One	Affymetrix	GSE2928	GSM63891	1	GPL73	16199573	AB1157	exponential	600	unknown	unknown	MD018	LB	none	na	none	37	7	KO;KO	b3387;b2733	no	Aerobic	none	na	Essigmann	TG0248
T1247	AB1157.MD018.none.b3387_KO;b2733_KO	2005-07-01	One	Affymetrix	GSE2928	GSM63892	1	GPL73	16199573	AB1157	exponential	600	unknown	unknown	MD018	LB	none	na	none	37	7	KO;KO	b3387;b2733	no	Aerobic	none	na	Essigmann	TG0248
T1248	AB1157.MD018.none.b3387_KO;b2733_KO	2005-07-01	One	Affymetrix	GSE2928	GSM63893	1	GPL73	16199573	AB1157	exponential	600	unknown	unknown	MD018	LB	none	na	none	37	7	KO;KO	b3387;b2733	no	Aerobic	none	na	Essigmann	TG0248
T1249	AB1157.MD018.none.mutS_KO	2005-07-01	One	Affymetrix	GSE2928	GSM63894	1	GPL73	16199573	AB1157	exponential	600	unknown	unknown	MD018	LB	none	na	none	37	7	KO	mutS	no	Aerobic	none	na	Essigmann	TG0249
T1250	AB1157.MD018.none.mutS_KO	2005-07-01	One	Affymetrix	GSE2928	GSM63895	1	GPL73	16199573	AB1157	exponential	600	unknown	unknown	MD018	LB	none	na	none	37	7	KO	mutS	no	Aerobic	none	na	Essigmann	TG0249
T1251	AB1157.MD018.none.mutS_KO	2005-07-01	One	Affymetrix	GSE2928	GSM63896	1	GPL73	16199573	AB1157	exponential	600	unknown	unknown	MD018	LB	none	na	none	37	7	KO	mutS	no	Aerobic	none	na	Essigmann	TG0249
T1252	MG1655.MD088.none.b1805_KO;b0063_KO;b0062_KO;b0061_KO	2011-05-01	One	NimbleGen	GSE29424	GSM727615	1	GPL13634	21948837	MG1655	exponential	600	unknown	unknown	MD088	EZ	Glu	na	none	37	7	KO;KO;KO;KO	b1805;b0063;b0062;b0061	pTrc99A-BTE-H204A	Aerobic	none	na	Pfleger	GSE29424-1
T1253	MG1655.MD088.none.b1805_KO;b0063_KO;b0062_KO;b0061_KO	2011-05-01	One	NimbleGen	GSE29424	GSM727616	1	GPL13634	21948837	MG1655	exponential	600	unknown	unknown	MD088	EZ	Glu	na	none	37	7	KO;KO;KO;KO	b1805;b0063;b0062;b0061	pTrc99A-BTE-H204A	Aerobic	none	na	Pfleger	GSE29424-1
T1254	MG1655.MD088.none.b1805_KO;b0063_KO;b0062_KO;b0061_KO	2011-05-01	One	NimbleGen	GSE29424	GSM727617	1	GPL13634	21948837	MG1655	exponential	600	unknown	unknown	MD088	EZ	Glu	na	none	37	7	KO;KO;KO;KO	b1805;b0063;b0062;b0061	pTrc99A-BTE-H204A	Aerobic	none	na	Pfleger	GSE29424-1
T1255	MG1655.MD088.FA-overexpress.b1805_KO;b0063_KO;b0062_KO;b0061_KO	2011-05-01	One	NimbleGen	GSE29424	GSM727618	1	GPL13634	21948837	MG1655	exponential	600	unknown	unknown	MD088	EZ	Glu	na	FA-overexpress	37	7	KO;KO;KO;KO	b1805;b0063;b0062;b0061	pTrc99A-BTE	Aerobic	none	na	Pfleger	GSE29424-2
T1256	MG1655.MD088.FA-overexpress.b1805_KO;b0063_KO;b0062_KO;b0061_KO	2011-05-01	One	NimbleGen	GSE29424	GSM727619	1	GPL13634	21948837	MG1655	exponential	600	unknown	unknown	MD088	EZ	Glu	na	FA-overexpress	37	7	KO;KO;KO;KO	b1805;b0063;b0062;b0061	pTrc99A-BTE	Aerobic	none	na	Pfleger	GSE29424-2
T1257	MG1655.MD088.FA-overexpress.b1805_KO;b0063_KO;b0062_KO;b0061_KO	2011-05-01	One	NimbleGen	GSE29424	GSM727620	1	GPL13634	21948837	MG1655	exponential	600	unknown	unknown	MD088	EZ	Glu	na	FA-overexpress	37	7	KO;KO;KO;KO	b1805;b0063;b0062;b0061	pTrc99A-BTE	Aerobic	none	na	Pfleger	GSE29424-2
T1258	MG1655.MD088.none.b1805_KO;b0063_KO;b0062_KO;b0061_KO	2011-05-01	One	NimbleGen	GSE29424	GSM727621	1	GPL13634	21948837	MG1655	early-stationary	unknown	unknown	unknown	MD088	EZ	Glu	na	none	37	7	KO;KO;KO;KO	b1805;b0063;b0062;b0061	pTrc99A-BTE-H204A	Aerobic	none	na	Pfleger	GSE29424-3
T1259	MG1655.MD088.none.b1805_KO;b0063_KO;b0062_KO;b0061_KO	2011-05-01	One	NimbleGen	GSE29424	GSM727622	1	GPL13634	21948837	MG1655	early-stationary	unknown	unknown	unknown	MD088	EZ	Glu	na	none	37	7	KO;KO;KO;KO	b1805;b0063;b0062;b0061	pTrc99A-BTE-H204A	Aerobic	none	na	Pfleger	GSE29424-3
T1260	MG1655.MD088.none.b1805_KO;b0063_KO;b0062_KO;b0061_KO	2011-05-01	One	NimbleGen	GSE29424	GSM727623	1	GPL13634	21948837	MG1655	early-stationary	unknown	unknown	unknown	MD088	EZ	Glu	na	none	37	7	KO;KO;KO;KO	b1805;b0063;b0062;b0061	pTrc99A-BTE-H204A	Aerobic	none	na	Pfleger	GSE29424-3
T1261	MG1655.MD088.FA-overexpress.b1805_KO;b0063_KO;b0062_KO;b0061_KO	2011-05-01	One	NimbleGen	GSE29424	GSM727624	1	GPL13634	21948837	MG1655	early-stationary	unknown	unknown	unknown	MD088	EZ	Glu	na	FA-overexpress	37	7	KO;KO;KO;KO	b1805;b0063;b0062;b0061	pTrc99A-BTE	Aerobic	none	na	Pfleger	GSE29424-4
T1262	MG1655.MD088.FA-overexpress.b1805_KO;b0063_KO;b0062_KO;b0061_KO	2011-05-01	One	NimbleGen	GSE29424	GSM727625	1	GPL13634	21948837	MG1655	early-stationary	unknown	unknown	unknown	MD088	EZ	Glu	na	FA-overexpress	37	7	KO;KO;KO;KO	b1805;b0063;b0062;b0061	pTrc99A-BTE	Aerobic	none	na	Pfleger	GSE29424-4
T1263	MG1655.MD088.FA-overexpress.b1805_KO;b0063_KO;b0062_KO;b0061_KO	2011-05-01	One	NimbleGen	GSE29424	GSM727626	1	GPL13634	21948837	MG1655	early-stationary	unknown	unknown	unknown	MD088	EZ	Glu	na	FA-overexpress	37	7	KO;KO;KO;KO	b1805;b0063;b0062;b0061	pTrc99A-BTE	Aerobic	none	na	Pfleger	GSE29424-4
T1264	MG1655.MD088.none.b1805_KO;b0063_KO;b0062_KO;b0061_KO	2011-05-01	One	NimbleGen	GSE29424	GSM727627	1	GPL13634	21948837	MG1655	stationary	unknown	unknown	unknown	MD088	EZ	Glu	na	none	37	7	KO;KO;KO;KO	b1805;b0063;b0062;b0061	pTrc99A-BTE-H204A	Aerobic	none	na	Pfleger	GSE29424-5
T1265	MG1655.MD088.none.b1805_KO;b0063_KO;b0062_KO;b0061_KO	2011-05-01	One	NimbleGen	GSE29424	GSM727628	1	GPL13634	21948837	MG1655	stationary	unknown	unknown	unknown	MD088	EZ	Glu	na	none	37	7	KO;KO;KO;KO	b1805;b0063;b0062;b0061	pTrc99A-BTE-H204A	Aerobic	none	na	Pfleger	GSE29424-5
T1266	MG1655.MD088.FA-overexpress.b1805_KO;b0063_KO;b0062_KO;b0061_KO	2011-05-01	One	NimbleGen	GSE29424	GSM727629	1	GPL13634	21948837	MG1655	stationary	unknown	unknown	unknown	MD088	EZ	Glu	na	FA-overexpress	37	7	KO;KO;KO;KO	b1805;b0063;b0062;b0061	pTrc99A-BTE	Aerobic	none	na	Pfleger	GSE29424-6
T1267	MG1655.MD088.FA-overexpress.b1805_KO;b0063_KO;b0062_KO;b0061_KO	2011-05-01	One	NimbleGen	GSE29424	GSM727630	1	GPL13634	21948837	MG1655	stationary	unknown	unknown	unknown	MD088	EZ	Glu	na	FA-overexpress	37	7	KO;KO;KO;KO	b1805;b0063;b0062;b0061	pTrc99A-BTE	Aerobic	none	na	Pfleger	GSE29424-6
T1268	MG1655.MD088.FA-overexpress.b1805_KO;b0063_KO;b0062_KO;b0061_KO	2011-05-01	One	NimbleGen	GSE29424	GSM727631	1	GPL13634	21948837	MG1655	stationary	unknown	unknown	unknown	MD088	EZ	Glu	na	FA-overexpress	37	7	KO;KO;KO;KO	b1805;b0063;b0062;b0061	pTrc99A-BTE	Aerobic	none	na	Pfleger	GSE29424-6
T1269	MG1655.MD089.none.b1805_KO;b0063_KO;b0062_KO;b0061_KO	2011-05-01	One	NimbleGen	GSE29424	GSM727632	1	GPL13634	21948837	MG1655	exponential	600	unknown	unknown	MD089	EZ	Gly	na	none	37	7	KO;KO;KO;KO	b1805;b0063;b0062;b0061	pBAD35-BTE-H204A;pBAD33	Aerobic	none	na	Pfleger	GSE29424-3
T1270	MG1655.MD089.none.b1805_KO;b0063_KO;b0062_KO;b0061_KO	2011-05-01	One	NimbleGen	GSE29424	GSM727633	1	GPL13634	21948837	MG1655	exponential	600	unknown	unknown	MD089	EZ	Gly	na	none	37	7	KO;KO;KO;KO	b1805;b0063;b0062;b0061	pBAD35-BTE-H204A;pBAD33	Aerobic	none	na	Pfleger	GSE29424-3
T1271	MG1655.MD089.none.b1805_KO;b0063_KO;b0062_KO;b0061_KO	2011-05-01	One	NimbleGen	GSE29424	GSM727634	1	GPL13634	21948837	MG1655	exponential	600	unknown	unknown	MD089	EZ	Gly	na	none	37	7	KO;KO;KO;KO	b1805;b0063;b0062;b0061	pBAD35-BTE-H204A;pBAD33	Aerobic	none	na	Pfleger	GSE29424-3
T1272	MG1655.MD089.none.b1805_KO;b0063_KO;b0062_KO;b0061_KO	2011-05-01	One	NimbleGen	GSE29424	GSM727635	1	GPL13634	21948837	MG1655	exponential	600	unknown	unknown	MD089	EZ	Gly	na	none	37	7	KO;KO;KO;KO	b1805;b0063;b0062;b0061	pBAD35-BTE;pBAD33-ACC	Aerobic	none	na	Pfleger	GSE29424-4
T1273	MG1655.MD089.none.b1805_KO;b0063_KO;b0062_KO;b0061_KO	2011-05-01	One	NimbleGen	GSE29424	GSM727636	1	GPL13634	21948837	MG1655	exponential	600	unknown	unknown	MD089	EZ	Gly	na	none	37	7	KO;KO;KO;KO	b1805;b0063;b0062;b0061	pBAD35-BTE;pBAD33-ACC	Aerobic	none	na	Pfleger	GSE29424-4
T1274	MG1655.MD089.FA-overexpress.b1805_KO;b0063_KO;b0062_KO;b0061_KO	2011-05-01	One	NimbleGen	GSE29424	GSM727637	1	GPL13634	21948837	MG1655	stationary	unknown	unknown	unknown	MD089	EZ	Gly	na	FA-overexpress	37	7	KO;KO;KO;KO	b1805;b0063;b0062;b0061	pBAD35-BTE;pBAD33-ACC	Aerobic	none	na	Pfleger	GSE29424-5
T1275	MG1655.MD089.FA-overexpress.b1805_KO;b0063_KO;b0062_KO;b0061_KO	2011-05-01	One	NimbleGen	GSE29424	GSM727638	1	GPL13634	21948837	MG1655	stationary	unknown	unknown	unknown	MD089	EZ	Gly	na	FA-overexpress	37	7	KO;KO;KO;KO	b1805;b0063;b0062;b0061	pBAD35-BTE;pBAD33-ACC	Aerobic	none	na	Pfleger	GSE29424-5
T1276	MG1655.MD089.FA-overexpress.b1805_KO;b0063_KO;b0062_KO;b0061_KO	2011-05-01	One	NimbleGen	GSE29424	GSM727639	1	GPL13634	21948837	MG1655	stationary	unknown	unknown	unknown	MD089	EZ	Gly	na	FA-overexpress	37	7	KO;KO;KO;KO	b1805;b0063;b0062;b0061	pBAD35-BTE;pBAD33-ACC	Aerobic	none	na	Pfleger	GSE29424-5
T1277	MG1655.MD089.none.b1805_KO;b0063_KO;b0062_KO;b0061_KO	2011-05-01	One	NimbleGen	GSE29424	GSM727640	1	GPL13634	21948837	MG1655	stationary	unknown	unknown	unknown	MD089	EZ	Gly	na	none	37	7	KO;KO;KO;KO	b1805;b0063;b0062;b0061	pBAD35-BTEH204A;pBAD33	Aerobic	none	na	Pfleger	GSE29424-6
T1278	MG1655.MD089.none.b1805_KO;b0063_KO;b0062_KO;b0061_KO	2011-05-01	One	NimbleGen	GSE29424	GSM727641	1	GPL13634	21948837	MG1655	stationary	unknown	unknown	unknown	MD089	EZ	Gly	na	none	37	7	KO;KO;KO;KO	b1805;b0063;b0062;b0061	pBAD35-BTEH204A;pBAD33	Aerobic	none	na	Pfleger	GSE29424-6
T1279	MG1655.MD089.none.b1805_KO;b0063_KO;b0062_KO;b0061_KO	2011-05-01	One	NimbleGen	GSE29424	GSM727642	1	GPL13634	21948837	MG1655	stationary	unknown	unknown	unknown	MD089	EZ	Gly	na	none	37	7	KO;KO;KO;KO	b1805;b0063;b0062;b0061	pBAD35-BTEH204A;pBAD33	Aerobic	none	na	Pfleger	GSE29424-6
T1280	MG1655.MD089.FA-overexpress.b1805_KO;b0063_KO;b0062_KO;b0061_KO	2011-05-01	One	NimbleGen	GSE29424	GSM727643	1	GPL13634	21948837	MG1655	stationary	unknown	unknown	unknown	MD089	EZ	Gly	na	FA-overexpress	37	7	KO;KO;KO;KO	b1805;b0063;b0062;b0061	pBAD35-BTE;pBAD33	Aerobic	none	na	Pfleger	GSE29424-7
T1281	MG1655.MD089.FA-overexpress.b1805_KO;b0063_KO;b0062_KO;b0061_KO	2011-05-01	One	NimbleGen	GSE29424	GSM727644	1	GPL13634	21948837	MG1655	stationary	unknown	unknown	unknown	MD089	EZ	Gly	na	FA-overexpress	37	7	KO;KO;KO;KO	b1805;b0063;b0062;b0061	pBAD35-BTE;pBAD33	Aerobic	none	na	Pfleger	GSE29424-7
T1282	MG1655.MD089.FA-overexpress.b1805_KO;b0063_KO;b0062_KO;b0061_KO	2011-05-01	One	NimbleGen	GSE29424	GSM727645	1	GPL13634	21948837	MG1655	stationary	unknown	unknown	unknown	MD089	EZ	Gly	na	FA-overexpress	37	7	KO;KO;KO;KO	b1805;b0063;b0062;b0061	pBAD35-BTE;pBAD33-ACC	Aerobic	none	na	Pfleger	GSE29424-8
T1283	MG1655.MD089.FA-overexpress.b1805_KO;b0063_KO;b0062_KO;b0061_KO	2011-05-01	One	NimbleGen	GSE29424	GSM727646	1	GPL13634	21948837	MG1655	stationary	unknown	unknown	unknown	MD089	EZ	Gly	na	FA-overexpress	37	7	KO;KO;KO;KO	b1805;b0063;b0062;b0061	pBAD35-BTE;pBAD33-ACC	Aerobic	none	na	Pfleger	GSE29424-8
T1284	MG1655.MD089.FA-overexpress.b1805_KO;b0063_KO;b0062_KO;b0061_KO	2011-05-01	One	NimbleGen	GSE29424	GSM727647	1	GPL13634	21948837	MG1655	stationary	unknown	unknown	unknown	MD089	EZ	Gly	na	FA-overexpress	37	7	KO;KO;KO;KO	b1805;b0063;b0062;b0061	pBAD35-BTE;pBAD33-ACC	Aerobic	none	na	Pfleger	GSE29424-8
T1285	MG1655.MD089.none.b1805_KO;b0063_KO;b0062_KO;b0061_KO	2011-05-01	One	NimbleGen	GSE29424	GSM727648	1	GPL13634	21948837	MG1655	stationary	unknown	unknown	unknown	MD089	EZ	Gly	na	none	37	7	KO;KO;KO;KO	b1805;b0063;b0062;b0061	pBAD35-BTEH204A;pBAD33	Aerobic	none	na	Pfleger	GSE29424-9
T1286	MG1655.MD089.none.b1805_KO;b0063_KO;b0062_KO;b0061_KO	2011-05-01	One	NimbleGen	GSE29424	GSM727649	1	GPL13634	21948837	MG1655	stationary	unknown	unknown	unknown	MD089	EZ	Gly	na	none	37	7	KO;KO;KO;KO	b1805;b0063;b0062;b0061	pBAD35-BTEH204A;pBAD33	Aerobic	none	na	Pfleger	GSE29424-9
T1287	MG1655.MD089.none.b1805_KO;b0063_KO;b0062_KO;b0061_KO	2011-05-01	One	NimbleGen	GSE29424	GSM727650	1	GPL13634	21948837	MG1655	stationary	unknown	unknown	unknown	MD089	EZ	Gly	na	none	37	7	KO;KO;KO;KO	b1805;b0063;b0062;b0061	pBAD35-BTEH204A;pBAD33	Aerobic	none	na	Pfleger	GSE29424-9
T1288	MG1655.MD089.none.b1805_KO;b0063_KO;b0062_KO;b0061_KO	2011-05-01	One	NimbleGen	GSE29424	GSM727651	1	GPL13634	21948837	MG1655	stationary	unknown	unknown	unknown	MD089	EZ	Gly	na	none	37	7	KO;KO;KO;KO	b1805;b0063;b0062;b0061	pBAD35-BTEH204A;pBAD33	Aerobic	none	na	Pfleger	GSE29424-9
T1289	MG1655.MD089.FA-overexpress.b1805_KO;b0063_KO;b0062_KO;b0061_KO	2011-05-01	One	NimbleGen	GSE29424	GSM727652	1	GPL13634	21948837	MG1655	stationary	unknown	unknown	unknown	MD089	EZ	Gly	na	FA-overexpress	37	7	KO;KO;KO;KO	b1805;b0063;b0062;b0061	pBAD35-BTE;pBAD33	Aerobic	none	na	Pfleger	GSE29424-10
T1290	MG1655.MD089.FA-overexpress.b1805_KO;b0063_KO;b0062_KO;b0061_KO	2011-05-01	One	NimbleGen	GSE29424	GSM727653	1	GPL13634	21948837	MG1655	stationary	unknown	unknown	unknown	MD089	EZ	Gly	na	FA-overexpress	37	7	KO;KO;KO;KO	b1805;b0063;b0062;b0061	pBAD35-BTE;pBAD33	Aerobic	none	na	Pfleger	GSE29424-10
T1291	MG1655.MD089.FA-overexpress.b1805_KO;b0063_KO;b0062_KO;b0061_KO	2011-05-01	One	NimbleGen	GSE29424	GSM727654	1	GPL13634	21948837	MG1655	stationary	unknown	unknown	unknown	MD089	EZ	Gly	na	FA-overexpress	37	7	KO;KO;KO;KO	b1805;b0063;b0062;b0061	pBAD35-BTE;pBAD33-ACC	Aerobic	none	na	Pfleger	GSE29424-11
T1292	MG1655.MD089.FA-overexpress.b1805_KO;b0063_KO;b0062_KO;b0061_KO	2011-05-01	One	NimbleGen	GSE29424	GSM727655	1	GPL13634	21948837	MG1655	stationary	unknown	unknown	unknown	MD089	EZ	Gly	na	FA-overexpress	37	7	KO;KO;KO;KO	b1805;b0063;b0062;b0061	pBAD35-BTE;pBAD33-ACC	Aerobic	none	na	Pfleger	GSE29424-11
T1293	MG1655.MD089.FA-overexpress.b1805_KO;b0063_KO;b0062_KO;b0061_KO	2011-05-01	One	NimbleGen	GSE29424	GSM727656	1	GPL13634	21948837	MG1655	stationary	unknown	unknown	unknown	MD089	EZ	Gly	na	FA-overexpress	37	7	KO;KO;KO;KO	b1805;b0063;b0062;b0061	pBAD35-BTE;pBAD33-ACC	Aerobic	none	na	Pfleger	GSE29424-11
T1297	DH5alpha.MD064.none.na_WT	2011-05-01	One	Affymetrix	GSE29440	GSM728732	1	GPL3154	22018139	DH5alpha	exponential (predicted)	600	unknown	0.3	MD064	TB	Gly	0h	none	37	7.2	WT	na	pBAD33-GFP	Aerobic	none	na	Mukherjee	TG0250
T1298	DH5alpha.MD064.RP-overexpress.na_WT	2011-05-01	One	Affymetrix	GSE29440	GSM728733	1	GPL3154	22018139	DH5alpha	exponential (predicted)	600	unknown	0.3	MD064	TB	Gly	2h	RP-overexpress	37	7.2	WT	na	pBAD33-GFP	Aerobic	none	na	Mukherjee	TG0251
T1299	DH5alpha.MD064.RP-overexpress.na_WT	2011-05-01	One	Affymetrix	GSE29440	GSM728734	1	GPL3154	22018139	DH5alpha	exponential (predicted)	600	unknown	0.3	MD064	TB	Gly	4h	RP-overexpress	37	7.2	WT	na	pBAD33-GFP	Aerobic	none	na	Mukherjee	TG0252
T1300	DH5alpha.MD064.RP-overexpress.na_WT	2011-05-01	One	Affymetrix	GSE29440	GSM728735	1	GPL3154	22018139	DH5alpha	exponential (predicted)	600	unknown	0.3	MD064	TB	Gly	6h	RP-overexpress	37	7.2	WT	na	pBAD33-GFP	Aerobic	none	na	Mukherjee	TG0253
T1301	CG2.MD064.none.na_WT	2011-05-01	One	Affymetrix	GSE29440	GSM728736	1	GPL3154	22018139	CG2	exponential (predicted)	600	unknown	0.3	MD064	TB	Gly	0h	none	37	7.2	WT	na	pBAD33-GFP	Aerobic	none	na	Mukherjee	TG0250
T1302	CG2.MD064.RP-overexpress.na_WT	2011-05-01	One	Affymetrix	GSE29440	GSM728737	1	GPL3154	22018139	CG2	exponential (predicted)	600	unknown	0.3	MD064	TB	Gly	2h	RP-overexpress	37	7.2	WT	na	pBAD33-GFP	Aerobic	none	na	Mukherjee	TG0251
T1303	CG2.MD064.RP-overexpress.na_WT	2011-05-01	One	Affymetrix	GSE29440	GSM728738	1	GPL3154	22018139	CG2	exponential (predicted)	600	unknown	0.3	MD064	TB	Gly	4h	RP-overexpress	37	7.2	WT	na	pBAD33-GFP	Aerobic	none	na	Mukherjee	TG0252
T1304	CG2.MD064.RP-overexpress.na_WT	2011-05-01	One	Affymetrix	GSE29440	GSM728739	1	GPL3154	22018139	CG2	exponential (predicted)	600	unknown	0.3	MD064	TB	Gly	6h	RP-overexpress	37	7.2	WT	na	pBAD33-GFP	Aerobic	none	na	Mukherjee	TG0253
T1305	CG2.MD064.none.na_WT	2011-05-01	One	Affymetrix	GSE29440	GSM728740	1	GPL3154	22018139	CG2	exponential (predicted)	600	unknown	0.6	MD064	TB	Gly	0h	none	37	7.2	WT	na	pBAD33-GFP	Aerobic	none	na	Mukherjee	TG0250
T1306	CG2.MD064.RP-overexpress.na_WT	2011-05-01	One	Affymetrix	GSE29440	GSM728741	1	GPL3154	22018139	CG2	exponential (predicted)	600	unknown	0.6	MD064	TB	Gly	2h	RP-overexpress	37	7.2	WT	na	pBAD33-GFP	Aerobic	none	na	Mukherjee	TG0251
T1307	CG2.MD064.RP-overexpress.na_WT	2011-05-01	One	Affymetrix	GSE29440	GSM728742	1	GPL3154	22018139	CG2	exponential (predicted)	600	unknown	0.6	MD064	TB	Gly	4h	RP-overexpress	37	7.2	WT	na	pBAD33-GFP	Aerobic	none	na	Mukherjee	TG0252
T1308	CG2.MD064.RP-overexpress.na_WT	2011-05-01	One	Affymetrix	GSE29440	GSM728743	1	GPL3154	22018139	CG2	exponential (predicted)	600	unknown	0.6	MD064	TB	Gly	6h	RP-overexpress	37	7.2	WT	na	pBAD33-GFP	Aerobic	none	na	Mukherjee	TG0253
T1309	W3110.MD001.none.hns(delete)93-1_VAR	2011-05-01	One	Affymetrix	GSE29486	GSM729401	1	GPL3154	unknown	W3110	non-exponential (predicted)	600	unknown	0.5	MD001	M9	Glu	0h	none	37	7	VAR	hns(delete)93-1	no	Aerobic	none	na	Mukherjee	GSE29486-1
T1310	W3110.MD001.none.hns(delete)93-1_VAR	2011-05-01	One	Affymetrix	GSE29486	GSM729406	1	GPL3154	unknown	W3110	exponential (predicted)	600	unknown	0.5	MD001	M9	Glu	6h	none	37	7	VAR	hns(delete)93-1	no	Aerobic	none	na	Mukherjee	GSE29486-2
T1311	W3110.MD001.none.hns(delete)93-1_VAR	2011-05-01	One	Affymetrix	GSE29486	GSM729407	1	GPL3154	unknown	W3110	exponential (predicted)	600	unknown	0.5	MD001	M9	Glu	8h	none	37	7	VAR	hns(delete)93-1	no	Aerobic	none	na	Mukherjee	GSE29486-3
T1312	W3110.MD001.none.hns(delete)93-1_VAR	2011-05-01	One	Affymetrix	GSE29486	GSM729408	1	GPL3154	unknown	W3110	exponential (predicted)	600	unknown	0.5	MD001	M9	Glu	10h	none	37	7	VAR	hns(delete)93-1	no	Aerobic	none	na	Mukherjee	GSE29486-4
T1313	W3110.MD001.none.hns(delete)93-1_VAR	2011-05-01	One	Affymetrix	GSE29486	GSM729409	1	GPL3154	unknown	W3110	non-exponential (predicted)	600	unknown	0.5	MD001	M9	Glu	16h	none	37	7	VAR	hns(delete)93-1	no	Aerobic	none	na	Mukherjee	GSE29486-5
T1314	W3110.MD001.none.hns(delete)93-1_VAR	2011-05-01	One	Affymetrix	GSE29486	GSM729410	1	GPL3154	unknown	W3110	exponential (predicted)	600	unknown	0.5	MD001	M9	Glu	20h	none	37	7	VAR	hns(delete)93-1	no	Aerobic	none	na	Mukherjee	GSE29486-6
T1315	W3110.MD001.Indole.hns(delete)93-1_VAR	2011-05-01	One	Affymetrix	GSE29486	GSM729411	1	GPL3154	unknown	W3110	exponential (predicted)	600	unknown	0.5	MD001	M9	Glu	0h	Indole	37	7	VAR	hns(delete)93-1	no	Aerobic	Indole	0.5M	Mukherjee	GSE29486-7
T1316	W3110.MD001.Indole.hns(delete)93-1_VAR	2011-05-01	One	Affymetrix	GSE29486	GSM729424	1	GPL3154	unknown	W3110	exponential (predicted)	600	unknown	0.5	MD001	M9	Glu	5h	Indole	37	7	VAR	hns(delete)93-1	no	Aerobic	Indole	0.5M	Mukherjee	GSE29486-8
T1317	W3110.MD001.Indole.hns(delete)93-1_VAR	2011-05-01	One	Affymetrix	GSE29486	GSM729425	1	GPL3154	unknown	W3110	exponential (predicted)	600	unknown	0.5	MD001	M9	Glu	8h	Indole	37	7	VAR	hns(delete)93-1	no	Aerobic	Indole	0.5M	Mukherjee	GSE29486-9
T1318	W3110.MD001.Indole.hns(delete)93-1_VAR	2011-05-01	One	Affymetrix	GSE29486	GSM729426	1	GPL3154	unknown	W3110	exponential (predicted)	600	unknown	0.5	MD001	M9	Glu	10h	Indole	37	7	VAR	hns(delete)93-1	no	Aerobic	Indole	0.5M	Mukherjee	GSE29486-10
T1319	W3110.MD001.Indole.hns(delete)93-1_VAR	2011-05-01	One	Affymetrix	GSE29486	GSM729427	1	GPL3154	unknown	W3110	exponential (predicted)	600	unknown	0.5	MD001	M9	Glu	16h	Indole	37	7	VAR	hns(delete)93-1	no	Aerobic	Indole	0.5M	Mukherjee	GSE29486-11
T1320	BW25113.MD018.oxidative.na_WT	2011-05-01	One	Affymetrix	GSE29803	GSM738726	1	GPL3154	21703240	BW25113	non-exponential (predicted)	600	unknown	unknown	MD018	LB	none	2h	oxidative	37	7	WT	na	pCA24N	Aerobic	h2o2	20mM	Ma	TG0265
T1321	BW25113.MD018.oxidative.cobB_OE	2011-05-01	One	Affymetrix	GSE29803	GSM738735	1	GPL3154	21703240	BW25113	non-exponential (predicted)	600	unknown	unknown	MD018	LB	none	2h	oxidative	37	7	OE	cobB	pCA24N-cobB	Aerobic	h2o2	20mM	Ma	TG0266
T1322	GM3819.MD018.none.na_WT	2005-07-01	One	Affymetrix	GSE2999	GSM65588	1	GPL73	16199573	GM3819	exponential	600	unknown	unknown	MD018	LB	none	na	none	37	7	WT	na	no	Aerobic	none	na	Essigmann	GSE2999-1
T1323	GM3819.MD018.none.na_WT	2005-07-01	One	Affymetrix	GSE2999	GSM65589	1	GPL73	16199573	GM3819	exponential	600	unknown	unknown	MD018	LB	none	na	none	37	7	WT	na	no	Aerobic	none	na	Essigmann	GSE2999-1
T1324	GM3819.MD018.none.na_WT	2005-07-01	One	Affymetrix	GSE2999	GSM65590	1	GPL73	16199573	GM3819	exponential	600	unknown	unknown	MD018	LB	none	na	none	37	7	WT	na	no	Aerobic	none	na	Essigmann	GSE2999-1
T1325	GM5556.MD018.none.na_WT	2005-07-01	One	Affymetrix	GSE2999	GSM65591	1	GPL73	16199573	GM5556	exponential	600	unknown	unknown	MD018	LB	none	na	none	37	7	WT	na	no	Aerobic	none	na	Essigmann	GSE2999-2
T1326	GM5556.MD018.none.na_WT	2005-07-01	One	Affymetrix	GSE2999	GSM65593	1	GPL73	16199573	GM5556	exponential	600	unknown	unknown	MD018	LB	none	na	none	37	7	WT	na	no	Aerobic	none	na	Essigmann	GSE2999-2
T1327	GM5556.MD018.none.na_WT	2005-07-01	One	Affymetrix	GSE2999	GSM65594	1	GPL73	16199573	GM5556	exponential	600	unknown	unknown	MD018	LB	none	na	none	37	7	WT	na	no	Aerobic	none	na	Essigmann	GSE2999-2
T1328	GM5555.MD018.none.na_WT	2005-07-01	One	Affymetrix	GSE2999	GSM65596	1	GPL73	16199573	GM5555	exponential	600	unknown	unknown	MD018	LB	none	na	none	37	7	WT	na	no	Aerobic	none	na	Essigmann	GSE2999-3
T1329	GM5555.MD018.none.na_WT	2005-07-01	One	Affymetrix	GSE2999	GSM65597	1	GPL73	16199573	GM5555	exponential	600	unknown	unknown	MD018	LB	none	na	none	37	7	WT	na	no	Aerobic	none	na	Essigmann	GSE2999-3
T1330	GM5555.MD018.none.na_WT	2005-07-01	One	Affymetrix	GSE2999	GSM65598	1	GPL73	16199573	GM5555	exponential	600	unknown	unknown	MD018	LB	none	na	none	37	7	WT	na	no	Aerobic	none	na	Essigmann	GSE2999-3
T1331	AB1157.MD018.none.na_WT	2005-07-01	One	Affymetrix	GSE2999	GSM65600	1	GPL73	16199573	AB1157	exponential	600	unknown	unknown	MD018	LB	none	na	none	37	7	WT	na	no	Aerobic	none	na	Essigmann	GSE2999-4
T1332	AB1157.MD018.none.na_WT	2005-07-01	One	Affymetrix	GSE2999	GSM65601	1	GPL73	16199573	AB1157	exponential	600	unknown	unknown	MD018	LB	none	na	none	37	7	WT	na	no	Aerobic	none	na	Essigmann	GSE2999-4
T1333	AB1157.MD018.none.na_WT	2005-07-01	One	Affymetrix	GSE2999	GSM65622	1	GPL73	16199573	AB1157	exponential	600	unknown	unknown	MD018	LB	none	na	none	37	7	WT	na	no	Aerobic	none	na	Essigmann	GSE2999-4
T1334	GM5556.MD018.dna-damage.na_WT	2005-07-01	One	Affymetrix	GSE2999	GSM65623	1	GPL73	16199573	GM5556	exponential	600	unknown	unknown	MD018	LB	none	na	dna-damage	37	7	WT	na	no	Aerobic	Cisplatin	150uM	Essigmann	GSE2999-5
T1335	GM5556.MD018.dna-damage.na_WT	2005-07-01	One	Affymetrix	GSE2999	GSM65624	1	GPL73	16199573	GM5556	exponential	600	unknown	unknown	MD018	LB	none	na	dna-damage	37	7	WT	na	no	Aerobic	Cisplatin	150uM	Essigmann	GSE2999-5
T1336	GM5556.MD018.dna-damage.na_WT	2005-07-01	One	Affymetrix	GSE2999	GSM65626	1	GPL73	16199573	GM5556	exponential	600	unknown	unknown	MD018	LB	none	na	dna-damage	37	7	WT	na	no	Aerobic	Cisplatin	150uM	Essigmann	GSE2999-5
T1337	GM3819.MD018.dna-damage.na_WT	2005-07-01	One	Affymetrix	GSE2999	GSM65628	1	GPL73	16199573	GM3819	exponential	600	unknown	unknown	MD018	LB	none	na	dna-damage	37	7	WT	na	no	Aerobic	Cisplatin	150uM	Essigmann	GSE2999-6
T1338	GM3819.MD018.dna-damage.na_WT	2005-07-01	One	Affymetrix	GSE2999	GSM65629	1	GPL73	16199573	GM3819	exponential	600	unknown	unknown	MD018	LB	none	na	dna-damage	37	7	WT	na	no	Aerobic	Cisplatin	150uM	Essigmann	GSE2999-6
T1339	GM3819.MD018.dna-damage.na_WT	2005-07-01	One	Affymetrix	GSE2999	GSM65630	1	GPL73	16199573	GM3819	exponential	600	unknown	unknown	MD018	LB	none	na	dna-damage	37	7	WT	na	no	Aerobic	Cisplatin	150uM	Essigmann	GSE2999-6
T1340	GM5555.MD018.dna-damage.na_WT	2005-07-01	One	Affymetrix	GSE2999	GSM65632	1	GPL73	16199573	GM5555	exponential	600	unknown	unknown	MD018	LB	none	na	dna-damage	37	7	WT	na	no	Aerobic	Cisplatin	150uM	Essigmann	GSE2999-7
T1341	GM5555.MD018.dna-damage.na_WT	2005-07-01	One	Affymetrix	GSE2999	GSM65634	1	GPL73	16199573	GM5555	exponential	600	unknown	unknown	MD018	LB	none	na	dna-damage	37	7	WT	na	no	Aerobic	Cisplatin	150uM	Essigmann	GSE2999-7
T1342	GM5555.MD018.dna-damage.na_WT	2005-07-01	One	Affymetrix	GSE2999	GSM65636	1	GPL73	16199573	GM5555	exponential	600	unknown	unknown	MD018	LB	none	na	dna-damage	37	7	WT	na	no	Aerobic	Cisplatin	150uM	Essigmann	GSE2999-7
T1343	AB1157.MD018.dna-damage.na_WT	2005-07-01	One	Affymetrix	GSE2999	GSM65638	1	GPL73	16199573	AB1157	exponential	600	unknown	unknown	MD018	LB	none	na	dna-damage	37	7	WT	na	no	Aerobic	Cisplatin	150uM	Essigmann	GSE2999-8
T1344	AB1157.MD018.dna-damage.na_WT	2005-07-01	One	Affymetrix	GSE2999	GSM65639	1	GPL73	16199573	AB1157	exponential	600	unknown	unknown	MD018	LB	none	na	dna-damage	37	7	WT	na	no	Aerobic	Cisplatin	150uM	Essigmann	GSE2999-8
T1345	AB1157.MD018.dna-damage.na_WT	2005-07-01	One	Affymetrix	GSE2999	GSM65641	1	GPL73	16199573	AB1157	exponential	600	unknown	unknown	MD018	LB	none	na	dna-damage	37	7	WT	na	no	Aerobic	Cisplatin	150uM	Essigmann	GSE2999-8
T1348	DH5alpha.MD018.ethanol.E1_VAR	2012-05-01	One	Affymetrix	GSE30441	GSM754995	1	GPL3154	22792156	DH5alpha	exponential	600	unknown	unknown	MD018	LB	none	na	ethanol	37	7	VAR	E1	no	Aerobic	ethanol	0.015	Chen	TG0267
T1349	DH5alpha.MD018.ethanol.E1_VAR	2012-05-01	One	Affymetrix	GSE30441	GSM754996	1	GPL3154	22792156	DH5alpha	exponential	600	unknown	unknown	MD018	LB	none	na	ethanol	37	7	VAR	E1	no	Aerobic	ethanol	0.015	Chen	TG0267
T1350	DH5alpha.MD018.ethanol.E1_VAR	2012-05-01	One	Affymetrix	GSE30441	GSM754997	1	GPL3154	22792156	DH5alpha	exponential	600	unknown	unknown	MD018	LB	none	na	ethanol	37	7	VAR	E1	no	Aerobic	ethanol	0.015	Chen	TG0267
T1351	DH5alpha.MD018.ethanol.na_WT	2012-05-01	One	Affymetrix	GSE30441	GSM754998	1	GPL3154	22792156	DH5alpha	exponential	600	unknown	unknown	MD018	LB	none	na	ethanol	37	7	WT	na	no	Aerobic	ethanol	0.015	Chen	TG0268
T1352	DH5alpha.MD018.ethanol.na_WT	2012-05-01	One	Affymetrix	GSE30441	GSM754999	1	GPL3154	22792156	DH5alpha	exponential	600	unknown	unknown	MD018	LB	none	na	ethanol	37	7	WT	na	no	Aerobic	ethanol	0.015	Chen	TG0268
T1353	DH5alpha.MD018.ethanol.na_WT	2012-05-01	One	Affymetrix	GSE30441	GSM755000	1	GPL3154	22792156	DH5alpha	exponential	600	unknown	unknown	MD018	LB	none	na	ethanol	37	7	WT	na	no	Aerobic	ethanol	0.015	Chen	TG0268
T1393	BW25113.MD001.none.gss-1_VAR	2012-05-01	One	Affymetrix	GSE30679	GSM760800	1	GPL3154	23106382	BW25113	exponential	600	0.75	unknown	MD001	M9	Glu	na	none	37	7	VAR	gss-1	no	Aerobic	none	na	Chen	TG0269
T1394	BW25113.MD001.none.gss-1_VAR	2012-05-01	One	Affymetrix	GSE30679	GSM760801	1	GPL3154	23106382	BW25113	exponential	600	0.75	unknown	MD001	M9	Glu	na	none	37	7	VAR	gss-1	no	Aerobic	none	na	Chen	TG0269
T1395	BW25113.MD001.none.gss-1_VAR	2012-05-01	One	Affymetrix	GSE30679	GSM760802	1	GPL3154	23106382	BW25113	exponential	600	0.75	unknown	MD001	M9	Glu	na	none	37	7	VAR	gss-1	no	Aerobic	none	na	Chen	TG0269
T1396	BW25113.MD001.none.na_WT	2012-05-01	One	Affymetrix	GSE30679	GSM760803	1	GPL3154	23106382	BW25113	exponential	600	0.75	unknown	MD001	M9	Glu	na	none	37	7	WT	na	no	Aerobic	none	na	Chen	TG0270
T1397	BW25113.MD001.none.na_WT	2012-05-01	One	Affymetrix	GSE30679	GSM760804	1	GPL3154	23106382	BW25113	exponential	600	0.75	unknown	MD001	M9	Glu	na	none	37	7	WT	na	no	Aerobic	none	na	Chen	TG0270
T1398	BW25113.MD001.none.na_WT	2012-05-01	One	Affymetrix	GSE30679	GSM760805	1	GPL3154	23106382	BW25113	exponential	600	0.75	unknown	MD001	M9	Glu	na	none	37	7	WT	na	no	Aerobic	none	na	Chen	TG0270
T1399	delta6.MD018.none.b0226_OE	2012-05-01	One	Affymetrix	GSE30692	GSM761209	1	GPL3154	22026739	delta6	exponential	600	1	unknown	MD018	LB	none	na	none	37	7	OE	b0226	pCA24N-dinJ	Aerobic	Em	75ug/mL	Wood	TG0271
T1400	delta6.MD018.none.na_WT	2012-05-01	One	Affymetrix	GSE30692	GSM761210	1	GPL3154	22026739	delta6	exponential	600	1	unknown	MD018	LB	none	na	none	37	7	WT	na	pCA24N	Aerobic	Em	75ug/mL	Wood	TG0272
T1401	JM109.MD018.none.na_WT	2012-05-01	One	Affymetrix	GSE30838	GSM765279	1	GPL3154	23247721	JM109	exponential	600	0.5	unknown	MD018	LB	none	na	none	37	7	WT	na	no	Aerobic	none	na	Li	TG0273
T1402	JM109.MD018.none.na_WT	2012-05-01	One	Affymetrix	GSE30838	GSM765280	1	GPL3154	23247721	JM109	exponential	600	0.5	unknown	MD018	LB	none	na	none	37	7	WT	na	no	Aerobic	none	na	Li	TG0273
T1403	JM109.MD018.none.na_WT	2012-05-01	One	Affymetrix	GSE30838	GSM765281	1	GPL3154	23247721	JM109	exponential	600	0.5	unknown	MD018	LB	none	na	none	37	7	WT	na	no	Aerobic	none	na	Li	TG0273
T1404	JM109.MD018.glyphosate.na_WT	2012-05-01	One	Affymetrix	GSE30838	GSM765282	1	GPL3154	23247721	JM109	exponential	600	0.5	unknown	MD018	LB	none	na	glyphosate	37	7	WT	na	no	Aerobic	glyphosate	200mM	Li	TG0274
T1405	JM109.MD018.glyphosate.na_WT	2012-05-01	One	Affymetrix	GSE30838	GSM765283	1	GPL3154	23247721	JM109	exponential	600	0.5	unknown	MD018	LB	none	na	glyphosate	37	7	WT	na	no	Aerobic	glyphosate	200mM	Li	TG0274
T1406	JM109.MD018.glyphosate.na_WT	2012-05-01	One	Affymetrix	GSE30838	GSM765284	1	GPL3154	23247721	JM109	exponential	600	0.5	unknown	MD018	LB	none	na	glyphosate	37	7	WT	na	no	Aerobic	glyphosate	200mM	Li	TG0274
T1415	EM1453.MD018.none.b4451_OE	2005-08-01	One	Affymetrix	GSE3105	GSM67647	1	GPL199	16199566	EM1453	exponential	600	0.5	unknown	MD018	LB	none	na	none	37	7	OE	b4451	pBAD-ryhB	Aerobic	Ab	0.001	Masse	GSE3105-1
T1416	EM1453.MD018.none.b4451_OE	2005-08-01	One	Affymetrix	GSE3105	GSM67648	1	GPL199	16199566	EM1453	exponential	600	0.5	unknown	MD018	LB	none	na	none	37	7	OE	b4451	pBAD-ryhB	Aerobic	Ab	0.001	Masse	GSE3105-1
T1417	EM1453.MD018.none.na_WT	2005-08-01	One	Affymetrix	GSE3105	GSM67651	1	GPL199	16199566	EM1453	exponential	600	0.5	unknown	MD018	LB	none	na	none	37	7	WT	na	pNM12	Aerobic	Ab	0.001	Masse	GSE3105-2
T1418	EM1453.MD018.none.na_WT	2005-08-01	One	Affymetrix	GSE3105	GSM67652	1	GPL199	16199566	EM1453	exponential	600	0.5	unknown	MD018	LB	none	na	none	37	7	WT	na	pNM12	Aerobic	Ab	0.001	Masse	GSE3105-2
T1419	EM1453.MD018.none.b0683_KO;b4451_OE	2005-08-01	One	Affymetrix	GSE3105	GSM67655	1	GPL199	16199566	EM1453	exponential	600	0.5	unknown	MD018	LB	none	na	none	37	7	KO;OE	b0683;b4451	pBAD-ryhB	Aerobic	Ab	0.001	Masse	GSE3105-3
T1420	EM1453.MD018.none.b0683_KO;b4451_OE	2005-08-01	One	Affymetrix	GSE3105	GSM67656	1	GPL199	16199566	EM1453	exponential	600	0.5	unknown	MD018	LB	none	na	none	37	7	KO;OE	b0683;b4451	pBAD-ryhB	Aerobic	Ab	0.001	Masse	GSE3105-3
T1421	EM1453.MD087.none.b0683_KO	2005-08-01	One	Affymetrix	GSE3105	GSM67657	1	GPL199	16199566	EM1453	exponential	600	0.5	unknown	MD087	LB	none	na	none	37	7	KO	b0683	pNM12	Aerobic	Ab	0.001	Masse	GSE3105-4
T1422	EM1453.MD087.none.b0683_KO	2005-08-01	One	Affymetrix	GSE3105	GSM67658	1	GPL199	16199566	EM1453	exponential	600	0.5	unknown	MD087	LB	none	na	none	37	7	KO	b0683	pNM12	Aerobic	Ab	0.001	Masse	GSE3105-4
T1423	EM1453.MD087.none.b4451_OE	2005-08-01	One	Affymetrix	GSE3105	GSM67659	1	GPL199	16199566	EM1453	exponential	600	0.5	unknown	MD087	LB	none	na	none	37	7	OE	b4451	pBAD-ryhB	Aerobic	Ab	0.001	Masse	GSE3105-5
T1424	EM1453.MD087.none.b4451_OE	2005-08-01	One	Affymetrix	GSE3105	GSM67660	1	GPL199	16199566	EM1453	exponential	600	0.5	unknown	MD087	LB	none	na	none	37	7	OE	b4451	pBAD-ryhB	Aerobic	Ab	0.001	Masse	GSE3105-5
T1425	EM1453.MD087.none.na_WT	2005-08-01	One	Affymetrix	GSE3105	GSM67663	1	GPL199	16199566	EM1453	exponential	600	0.5	unknown	MD087	LB	none	na	none	37	7	WT	na	pNM12	Aerobic	Ab	0.001	Masse	GSE3105-6
T1426	EM1453.MD087.none.na_WT	2005-08-01	One	Affymetrix	GSE3105	GSM67665	1	GPL199	16199566	EM1453	exponential	600	0.5	unknown	MD087	LB	none	na	none	37	7	WT	na	pNM12	Aerobic	Ab	0.001	Masse	GSE3105-6
T1427	BW25113.MD018.none.mqsR_OE	2012-04-01	One	Affymetrix	GSE31054	GSM769217	1	GPL3154	22221537	BW25113	exponential	600	1	unknown	MD018	LB	none	na	none	37	7	OE	mqsR	pBS(Kan)-mqsR	Aerobic	Am;IPTG	20ug/mL;1mM	Wood	TG0275
T1428	BW25113.MD018.none.mqsR_VAR	2012-04-01	One	Affymetrix	GSE31054	GSM769219	1	GPL3154	22221537	BW25113	exponential	600	1	unknown	MD018	LB	none	na	none	37	7	VAR	mqsR	pBS(Kan)-mqsR 2-1	Aerobic	Am;IPTG	20ug/mL;1mM	Wood	TG0276
T1429	D31.MD018.none.na_WT	2011-08-01	One	Affymetrix	GSE31140	GSM770862	1	GPL3154	21844313	D31	exponential (predicted)	600	unknown	unknown	MD018	LB	none	20m	none	37	7	WT	na	no	Aerobic	none	na	Mensa	TG0277
T1430	D31.MD018.none.na_WT	2011-08-01	One	Affymetrix	GSE31140	GSM770863	1	GPL3154	21844313	D31	exponential (predicted)	600	unknown	unknown	MD018	LB	none	20m	none	37	7	WT	na	no	Aerobic	none	na	Mensa	TG0277
T1431	D31.MD018.none.na_WT	2011-08-01	One	Affymetrix	GSE31140	GSM770864	1	GPL3154	21844313	D31	exponential (predicted)	600	unknown	unknown	MD018	LB	none	20m	none	37	7	WT	na	no	Aerobic	none	na	Mensa	TG0277
T1432	D31.MD018.PMX-10070.na_WT	2011-08-01	One	Affymetrix	GSE31140	GSM770865	1	GPL3154	21844313	D31	exponential (predicted)	600	unknown	unknown	MD018	LB	none	20m	PMX-10070	37	7	WT	na	no	Aerobic	PMX-10070	8.75ug/mL	Mensa	TG0278
T1433	D31.MD018.PMX-10070.na_WT	2011-08-01	One	Affymetrix	GSE31140	GSM770866	1	GPL3154	21844313	D31	exponential (predicted)	600	unknown	unknown	MD018	LB	none	20m	PMX-10070	37	7	WT	na	no	Aerobic	PMX-10070	8.75ug/mL	Mensa	TG0278
T1434	D31.MD018.PMX-10070.na_WT	2011-08-01	One	Affymetrix	GSE31140	GSM770867	1	GPL3154	21844313	D31	exponential (predicted)	600	unknown	unknown	MD018	LB	none	20m	PMX-10070	37	7	WT	na	no	Aerobic	PMX-10070	8.75ug/mL	Mensa	TG0278
T1435	D31.MD018.PolymyxinB.na_WT	2011-08-01	One	Affymetrix	GSE31140	GSM770868	1	GPL3154	21844313	D31	exponential (predicted)	600	unknown	unknown	MD018	LB	none	20m	PolymyxinB	37	7	WT	na	no	Aerobic	PolymyxinB	0.78ug/mL	Mensa	TG0279
T1436	D31.MD018.PolymyxinB.na_WT	2011-08-01	One	Affymetrix	GSE31140	GSM770869	1	GPL3154	21844313	D31	exponential (predicted)	600	unknown	unknown	MD018	LB	none	20m	PolymyxinB	37	7	WT	na	no	Aerobic	PolymyxinB	0.78ug/mL	Mensa	TG0279
T1437	D31.MD018.PolymyxinB.na_WT	2011-08-01	One	Affymetrix	GSE31140	GSM770870	1	GPL3154	21844313	D31	exponential (predicted)	600	unknown	unknown	MD018	LB	none	20m	PolymyxinB	37	7	WT	na	no	Aerobic	PolymyxinB	0.78ug/mL	Mensa	TG0279
T1438	D31.MD018.none.na_WT	2011-08-01	One	Affymetrix	GSE31140	GSM770871	1	GPL3154	21844313	D31	exponential (predicted)	600	unknown	unknown	MD018	LB	none	60m	none	37	7	WT	na	no	Aerobic	none	na	Mensa	TG0280
T1439	D31.MD018.none.na_WT	2011-08-01	One	Affymetrix	GSE31140	GSM770872	1	GPL3154	21844313	D31	exponential (predicted)	600	unknown	unknown	MD018	LB	none	60m	none	37	7	WT	na	no	Aerobic	none	na	Mensa	TG0280
T1440	D31.MD018.none.na_WT	2011-08-01	One	Affymetrix	GSE31140	GSM770873	1	GPL3154	21844313	D31	exponential (predicted)	600	unknown	unknown	MD018	LB	none	60m	none	37	7	WT	na	no	Aerobic	none	na	Mensa	TG0280
T1441	D31.MD018.PMX-10070.na_WT	2011-08-01	One	Affymetrix	GSE31140	GSM770874	1	GPL3154	21844313	D31	exponential (predicted)	600	unknown	unknown	MD018	LB	none	60m	PMX-10070	37	7	WT	na	no	Aerobic	PMX-10070	8.75ug/mL	Mensa	TG0281
T1442	D31.MD018.PMX-10070.na_WT	2011-08-01	One	Affymetrix	GSE31140	GSM770875	1	GPL3154	21844313	D31	exponential (predicted)	600	unknown	unknown	MD018	LB	none	60m	PMX-10070	37	7	WT	na	no	Aerobic	PMX-10070	8.75ug/mL	Mensa	TG0281
T1443	D31.MD018.PMX-10070.na_WT	2011-08-01	One	Affymetrix	GSE31140	GSM770876	1	GPL3154	21844313	D31	exponential (predicted)	600	unknown	unknown	MD018	LB	none	60m	PMX-10070	37	7	WT	na	no	Aerobic	PMX-10070	8.75ug/mL	Mensa	TG0281
T1444	D31.MD018.PolymyxinB.na_WT	2011-08-01	One	Affymetrix	GSE31140	GSM770877	1	GPL3154	21844313	D31	exponential (predicted)	600	unknown	unknown	MD018	LB	none	60m	PolymyxinB	37	7	WT	na	no	Aerobic	PolymyxinB	0.78ug/mL	Mensa	TG0282
T1445	D31.MD018.PolymyxinB.na_WT	2011-08-01	One	Affymetrix	GSE31140	GSM770878	1	GPL3154	21844313	D31	exponential (predicted)	600	unknown	unknown	MD018	LB	none	60m	PolymyxinB	37	7	WT	na	no	Aerobic	PolymyxinB	0.78ug/mL	Mensa	TG0282
T1446	D31.MD018.PolymyxinB.na_WT	2011-08-01	One	Affymetrix	GSE31140	GSM770879	1	GPL3154	21844313	D31	exponential (predicted)	600	unknown	unknown	MD018	LB	none	60m	PolymyxinB	37	7	WT	na	no	Aerobic	PolymyxinB	0.78ug/mL	Mensa	TG0282
T1447	LJ110.MD018.none.na_WT	2011-12-01	One	Agilent	GSE31333	GSM777101	1	GPL13359	22168595	LJ110	exponential	600	1	unknown	MD018	LB	none	na	none	37	7	WT	na	no	Aerobic	none	na	Kaleta	GSE31333-1
T1448	LJ110.MD018.none.pdhR_KO	2011-12-01	One	Agilent	GSE31333	GSM777102	1	GPL13359	22168595	LJ110	exponential	600	1	unknown	MD018	LB	none	na	none	37	7	KO	pdhR	no	Aerobic	none	na	Kaleta	GSE31333-2
T1449	LJ110.MD018.none.na_WT	2011-12-01	One	Agilent	GSE31333	GSM777103	1	GPL13359	22168595	LJ110	exponential	600	1	unknown	MD018	LB	none	na	none	37	7	WT	na	pTM30	Aerobic	IPTG	1mM	Kaleta	GSE31333-3
T1450	LJ110.MD018.none.pdhR_OE	2011-12-01	One	Agilent	GSE31333	GSM777104	1	GPL13359	22168595	LJ110	exponential	600	1	unknown	MD018	LB	none	na	none	37	7	OE	pdhR	pTM30PdhR	Aerobic	IPTG	1mM	Kaleta	GSE31333-4
T1451	LJ110.MD086.none.na_WT	2011-12-01	One	Agilent	GSE31333	GSM777105	1	GPL13359	22168595	LJ110	exponential	420	0.5	unknown	MD086	phosphate minimal	Glu;Pyr	na	none	37	7	WT	na	no	Aerobic	none	na	Kaleta	GSE31333-5
T1452	LJ110.MD086.none.pdhR_KO	2011-12-01	One	Agilent	GSE31333	GSM777106	1	GPL13359	22168595	LJ110	exponential	420	0.5	unknown	MD086	phosphate minimal	Glu;Pyr	na	none	37	7	KO	pdhR	no	Aerobic	none	na	Kaleta	GSE31333-6
T1453	LJ110.MD086.none.na_WT	2011-12-01	One	Agilent	GSE31333	GSM777107	1	GPL13359	22168595	LJ110	exponential	420	0.5	unknown	MD086	phosphate minimal	Glu;Pyr	na	none	37	7	WT	na	pTM30	Aerobic	IPTG	1mM	Kaleta	GSE31333-7
T1454	LJ110.MD086.none.pdhR_OE	2011-12-01	One	Agilent	GSE31333	GSM777108	1	GPL13359	22168595	LJ110	exponential	420	0.5	unknown	MD086	phosphate minimal	Glu;Pyr	na	none	37	7	OE	pdhR	pTM30PdhR	Aerobic	IPTG	1mM	Kaleta	GSE31333-8
T1455	LJ110.MD085.none.na_WT	2011-12-01	One	Agilent	GSE31333	GSM777109	1	GPL13359	22168595	LJ110	exponential	420	0.5	unknown	MD085	phosphate minimal	Glu;Ace	na	none	37	7	WT	na	no	Aerobic	none	na	Kaleta	GSE31333-9
T1456	LJ110.MD085.none.pdhR_KO	2011-12-01	One	Agilent	GSE31333	GSM777110	1	GPL13359	22168595	LJ110	exponential	420	0.5	unknown	MD085	phosphate minimal	Glu;Ace	na	none	37	7	KO	pdhR	no	Aerobic	none	na	Kaleta	GSE31333-10
T1457	LJ110.MD085.none.na_WT	2011-12-01	One	Agilent	GSE31333	GSM777111	1	GPL13359	22168595	LJ110	exponential	420	0.5	unknown	MD085	phosphate minimal	Glu;Ace	na	none	37	7	WT	na	pTM30	Aerobic	IPTG	1mM	Kaleta	GSE31333-11
T1458	LJ110.MD085.none.pdhR_OE	2011-12-01	One	Agilent	GSE31333	GSM777112	1	GPL13359	22168595	LJ110	exponential	420	0.5	unknown	MD085	phosphate minimal	Glu;Ace	na	none	37	7	OE	pdhR	pTM30PdhR	Aerobic	IPTG	1mM	Kaleta	GSE31333-12
T1459	LJ110.MD018.none.na_WT	2011-12-01	One	Agilent	GSE31333	GSM777113	1	GPL13359	22168595	LJ110	exponential	600	1	unknown	MD018	LB	none	na	none	37	7	WT	na	no	Aerobic	none	na	Kaleta	GSE31333-1
T1460	LJ110.MD018.none.pdhR_KO	2011-12-01	One	Agilent	GSE31333	GSM777114	1	GPL13359	22168595	LJ110	exponential	600	1	unknown	MD018	LB	none	na	none	37	7	KO	pdhR	no	Aerobic	none	na	Kaleta	GSE31333-2
T1461	LJ110.MD018.none.na_WT	2011-12-01	One	Agilent	GSE31333	GSM777115	1	GPL13359	22168595	LJ110	exponential	600	1	unknown	MD018	LB	none	na	none	37	7	WT	na	pTM30	Aerobic	IPTG	1mM	Kaleta	GSE31333-3
T1462	LJ110.MD018.none.pdhR_OE	2011-12-01	One	Agilent	GSE31333	GSM777116	1	GPL13359	22168595	LJ110	exponential	600	1	unknown	MD018	LB	none	na	none	37	7	OE	pdhR	pTM30PdhR	Aerobic	IPTG	1mM	Kaleta	GSE31333-4
T1463	LJ110.MD086.none.na_WT	2011-12-01	One	Agilent	GSE31333	GSM777117	1	GPL13359	22168595	LJ110	exponential	420	0.5	unknown	MD086	phosphate minimal	Glu;Pyr	na	none	37	7	WT	na	no	Aerobic	none	na	Kaleta	GSE31333-5
T1464	LJ110.MD086.none.pdhR_KO	2011-12-01	One	Agilent	GSE31333	GSM777118	1	GPL13359	22168595	LJ110	exponential	420	0.5	unknown	MD086	phosphate minimal	Glu;Pyr	na	none	37	7	KO	pdhR	no	Aerobic	none	na	Kaleta	GSE31333-6
T1465	LJ110.MD086.none.na_WT	2011-12-01	One	Agilent	GSE31333	GSM777119	1	GPL13359	22168595	LJ110	exponential	420	0.5	unknown	MD086	phosphate minimal	Glu;Pyr	na	none	37	7	WT	na	pTM30	Aerobic	IPTG	1mM	Kaleta	GSE31333-7
T1466	LJ110.MD086.none.pdhR_OE	2011-12-01	One	Agilent	GSE31333	GSM777120	1	GPL13359	22168595	LJ110	exponential	420	0.5	unknown	MD086	phosphate minimal	Glu;Pyr	na	none	37	7	OE	pdhR	pTM30PdhR	Aerobic	IPTG	1mM	Kaleta	GSE31333-8
T1467	LJ110.MD085.none.na_WT	2011-12-01	One	Agilent	GSE31333	GSM777121	1	GPL13359	22168595	LJ110	exponential	420	0.5	unknown	MD085	phosphate minimal	Glu;Ace	na	none	37	7	WT	na	no	Aerobic	none	na	Kaleta	GSE31333-9
T1468	LJ110.MD085.none.pdhR_KO	2011-12-01	One	Agilent	GSE31333	GSM777122	1	GPL13359	22168595	LJ110	exponential	420	0.5	unknown	MD085	phosphate minimal	Glu;Ace	na	none	37	7	KO	pdhR	no	Aerobic	none	na	Kaleta	GSE31333-10
T1469	LJ110.MD085.none.na_WT	2011-12-01	One	Agilent	GSE31333	GSM777123	1	GPL13359	22168595	LJ110	exponential	420	0.5	unknown	MD085	phosphate minimal	Glu;Ace	na	none	37	7	WT	na	pTM30	Aerobic	IPTG	1mM	Kaleta	GSE31333-11
T1470	LJ110.MD085.none.pdhR_OE	2011-12-01	One	Agilent	GSE31333	GSM777124	1	GPL13359	22168595	LJ110	exponential	420	0.5	unknown	MD085	phosphate minimal	Glu;Ace	na	none	37	7	OE	pdhR	pTM30PdhR	Aerobic	IPTG	1mM	Kaleta	GSE31333-12
T1494	DH1.MD084.none.b0221_KO	2012-01-01	One	NimbleGen	GSE32561	GSM807119	1	GPL14649	22038610	DH1	exponential	600	unknown	unknown	MD084	TSB	Glu	na	none	37	7	KO	b0221	no	Aerobic	none	na	Goh	GSE32561-1
T1495	DH1.MD084.none.b0221_KO	2012-01-01	One	NimbleGen	GSE32561	GSM807120	1	GPL14649	22038610	DH1	exponential	600	unknown	unknown	MD084	TSB	Glu	na	none	37	7	KO	b0221	no	Aerobic	none	na	Goh	GSE32561-1
T1496	DH1.MD084.none.b0221_KO	2012-01-01	One	NimbleGen	GSE32561	GSM807121	1	GPL14649	22038610	DH1	exponential	600	unknown	unknown	MD084	TSB	Glu	na	none	37	7	KO	b0221	no	Aerobic	none	na	Goh	GSE32561-1
T1497	DH1.MD084.none.b0221_KO	2012-01-01	One	NimbleGen	GSE32561	GSM807122	1	GPL14649	22038610	DH1	exponential	600	unknown	unknown	MD084	TSB	Glu	na	none	37	7	KO	b0221	no	Aerobic	none	na	Goh	GSE32561-1
T1498	DH1.MD084.none.b0221_KO	2012-01-01	One	NimbleGen	GSE32561	GSM807123	1	GPL14649	22038610	DH1	exponential	600	unknown	unknown	MD084	TSB	Glu	na	none	37	7	KO	b0221	no	Aerobic	none	na	Goh	GSE32561-1
T1499	DH1.MD084.none.b0221_KO;b1091_OE	2012-01-01	One	NimbleGen	GSE32561	GSM807124	1	GPL14649	22038610	DH1	exponential	600	unknown	unknown	MD084	TSB	Glu	na	none	37	7	KO;OE	b0221;b1091	no	Aerobic	IPTG	0.5mM	Goh	GSE32561-2
T1500	DH1.MD084.none.b0221_KO;b1091_OE	2012-01-01	One	NimbleGen	GSE32561	GSM807125	1	GPL14649	22038610	DH1	exponential	600	unknown	unknown	MD084	TSB	Glu	na	none	37	7	KO;OE	b0221;b1091	no	Aerobic	IPTG	0.5mM	Goh	GSE32561-2
T1501	DH1.MD084.none.b0221_KO;b1091_OE	2012-01-01	One	NimbleGen	GSE32561	GSM807126	1	GPL14649	22038610	DH1	exponential	600	unknown	unknown	MD084	TSB	Glu	na	none	37	7	KO;OE	b0221;b1091	no	Aerobic	IPTG	0.5mM	Goh	GSE32561-2
T1502	DH1.MD084.none.b0221_KO;b1091_OE	2012-01-01	One	NimbleGen	GSE32561	GSM807127	1	GPL14649	22038610	DH1	exponential	600	unknown	unknown	MD084	TSB	Glu	na	none	37	7	KO;OE	b0221;b1091	no	Aerobic	IPTG	0.5mM	Goh	GSE32561-2
T1503	DH1.MD084.none.b0221_KO;b1091_OE	2012-01-01	One	NimbleGen	GSE32561	GSM807128	1	GPL14649	22038610	DH1	exponential	600	unknown	unknown	MD084	TSB	Glu	na	none	37	7	KO;OE	b0221;b1091	no	Aerobic	IPTG	0.5mM	Goh	GSE32561-2
T1504	DH1.MD084.none.b0221_KO;b1091_OE	2012-01-01	One	NimbleGen	GSE32561	GSM807129	1	GPL14649	22038610	DH1	exponential	600	unknown	unknown	MD084	TSB	Glu	na	none	37	7	KO;OE	b0221;b1091	no	Aerobic	IPTG	0.5mM	Goh	GSE32561-2
T1505	W3110.MD018.none.na_WT	2002-02-01	One	Custom	GSE33	GSM1367	1	GPL102	11967071	W3110	exponential (predicted)	600	0.3	unknown	MD018	LB	none	0m	none	37	7	WT	na	no	Aerobic	none	na	Khil	GSE33-1
T1506	W3110.MD018.none.na_WT	2002-02-01	One	Custom	GSE33	GSM1368	1	GPL102	11967071	W3110	exponential (predicted)	600	0.3	unknown	MD018	LB	none	40m	none	37	7	WT	na	no	Aerobic	none	na	Khil	GSE33-1
T1507	W3110.MD018.none.na_WT	2002-02-01	One	Custom	GSE33	GSM1369	1	GPL102	11967071	W3110	exponential (predicted)	600	0.3	unknown	MD018	LB	none	0m	none	37	7	WT	na	no	Aerobic	none	na	Khil	GSE33-1
T1508	W3110.MD018.none.na_WT	2002-02-01	One	Custom	GSE33	GSM1370	1	GPL102	11967071	W3110	exponential (predicted)	600	0.3	unknown	MD018	LB	none	80m	none	37	7	WT	na	no	Aerobic	none	na	Khil	GSE33-1
T1509	W3110.MD018.dna-damage.na_WT	2002-02-01	One	Custom	GSE33	GSM1371	1	GPL102	11967071	W3110	exponential (predicted)	600	0.3	unknown	MD018	LB	none	0m	dna-damage	37	7	WT	na	no	Aerobic	MMC	0.3ug/mL	Khil	GSE33-2
T1510	W3110.MD018.dna-damage.na_WT	2002-02-01	One	Custom	GSE33	GSM1372	1	GPL102	11967071	W3110	exponential (predicted)	600	0.3	unknown	MD018	LB	none	25m	dna-damage	37	7	WT	na	no	Aerobic	MMC	0.3ug/mL	Khil	GSE33-3
T1511	W3110.MD018.dna-damage.na_WT	2002-02-01	One	Custom	GSE33	GSM1373	1	GPL102	11967071	W3110	exponential (predicted)	600	0.3	unknown	MD018	LB	none	10m	dna-damage	37	7	WT	na	no	Aerobic	MMC	0.3ug/mL	Khil	GSE33-4
T1512	W3110.MD018.dna-damage.na_WT	2002-02-01	One	Custom	GSE33	GSM1374	1	GPL102	11967071	W3110	exponential (predicted)	600	0.3	unknown	MD018	LB	none	25m	dna-damage	37	7	WT	na	no	Aerobic	MMC	0.3ug/mL	Khil	GSE33-5
T1513	W3110.MD018.dna-damage.na_WT	2002-02-01	One	Custom	GSE33	GSM1375	1	GPL102	11967071	W3110	exponential (predicted)	600	0.3	unknown	MD018	LB	none	0m	dna-damage	37	7	WT	na	no	Aerobic	MMC	0.3ug/mL	Khil	GSE33-6
T1514	W3110.MD018.dna-damage.na_WT	2002-02-01	One	Custom	GSE33	GSM1376	1	GPL102	11967071	W3110	exponential (predicted)	600	0.3	unknown	MD018	LB	none	40m	dna-damage	37	7	WT	na	no	Aerobic	MMC	0.3ug/mL	Khil	GSE33-7
T1515	W3110.MD018.dna-damage.na_WT	2002-02-01	One	Custom	GSE33	GSM1377	1	GPL102	11967071	W3110	exponential (predicted)	600	0.3	unknown	MD018	LB	none	0m	dna-damage	37	7	WT	na	no	Aerobic	MMC	0.3ug/mL	Khil	GSE33-8
T1516	W3110.MD018.dna-damage.na_WT	2002-02-01	One	Custom	GSE33	GSM1378	1	GPL102	11967071	W3110	exponential (predicted)	600	0.3	unknown	MD018	LB	none	80m	dna-damage	37	7	WT	na	no	Aerobic	MMC	0.3ug/mL	Khil	GSE33-9
T1517	W3110.MD018.dna-damage.na_WT	2002-02-01	One	Custom	GSE33	GSM1379	1	GPL102	11967071	W3110	exponential (predicted)	600	0.3	unknown	MD018	LB	none	0m	dna-damage	37	7	WT	na	no	Aerobic	MMC	3ug/mL	Khil	GSE33-10
T1518	W3110.MD018.dna-damage.na_WT	2002-02-01	One	Custom	GSE33	GSM1380	1	GPL102	11967071	W3110	exponential (predicted)	600	0.3	unknown	MD018	LB	none	50m	dna-damage	37	7	WT	na	no	Aerobic	MMC	3ug/mL	Khil	GSE33-11
T1519	W3110.MD018.dna-damage.na_WT	2002-02-01	One	Custom	GSE33	GSM1381	1	GPL102	11967071	W3110	exponential (predicted)	600	0.3	unknown	MD018	LB	none	0m	dna-damage	37	7	WT	na	no	Aerobic	MMC	3ug/mL	Khil	GSE33-12
T1520	W3110.MD018.dna-damage.na_WT	2002-02-01	One	Custom	GSE33	GSM1382	1	GPL102	11967071	W3110	exponential (predicted)	600	0.3	unknown	MD018	LB	none	70m	dna-damage	37	7	WT	na	no	Aerobic	MMC	3ug/mL	Khil	GSE33-13
T1588	MG1655.MD003.none.na_WT	2011-10-01	One	Affymetrix	GSE33147	GSM820866	1	GPL199	16204189	MG1655	exponential	600	0.5	0.23	MD003	M9	Lac	na	none	37	7	WT	na	no	Aerobic	none	na	Palsson	TG0284
T1589	MG1655.MD003.none.na_WT	2011-10-01	One	Affymetrix	GSE33147	GSM820867	1	GPL199	16204189	MG1655	exponential	600	0.5	0.23	MD003	M9	Lac	na	none	37	7	WT	na	no	Aerobic	none	na	Palsson	TG0284
T1590	MG1655.MD003.none.na_WT	2011-10-01	One	Affymetrix	GSE33147	GSM820868	1	GPL199	16204189	MG1655	exponential	600	0.5	0.23	MD003	M9	Lac	na	none	37	7	WT	na	no	Aerobic	none	na	Palsson	TG0284
T1591	MG1655.MD003.none.na_WT	2011-10-01	One	Affymetrix	GSE33147	GSM820869	1	GPL199	16204189	MG1655	exponential	600	0.5	0.23	MD003	M9	Lac	na	none	37	7	WT	na	no	Aerobic	none	na	Palsson	TG0284
T1592	MG1655.MD003.none.na_WT	2011-10-01	One	Affymetrix	GSE33147	GSM820870	1	GPL199	16204189	MG1655	exponential	600	0.5	0.23	MD003	M9	Lac	na	none	37	7	WT	na	no	Aerobic	none	na	Palsson	TG0284
T1593	MG1655.MD003.none.na_WT	2011-10-01	One	Affymetrix	GSE33147	GSM820871	1	GPL199	16204189	MG1655	exponential	600	0.5	0.23	MD003	M9	Lac	na	none	37	7	WT	na	no	Aerobic	none	na	Palsson	TG0284
T1634	MG1655.MD002.none.na_WT	2011-10-01	One	Affymetrix	GSE33147	GSM820912	1	GPL199	16204189	MG1655	exponential	600	0.5	0.22	MD002	M9	Gly	na	none	37	7	WT	na	no	Aerobic	none	na	Palsson	TG0283
T1635	MG1655.MD002.none.na_WT	2011-10-01	One	Affymetrix	GSE33147	GSM820913	1	GPL199	16204189	MG1655	exponential	600	0.5	0.22	MD002	M9	Gly	na	none	37	7	WT	na	no	Aerobic	none	na	Palsson	TG0283
T1636	MG1655.MD002.none.na_WT	2011-10-01	One	Affymetrix	GSE33147	GSM820914	1	GPL199	16204189	MG1655	exponential	600	0.5	0.22	MD002	M9	Gly	na	none	37	7	WT	na	no	Aerobic	none	na	Palsson	TG0283
T1637	MG1655.MD002.none.na_WT	2011-10-01	One	Affymetrix	GSE33147	GSM820915	1	GPL199	16204189	MG1655	exponential	600	0.5	0.22	MD002	M9	Gly	na	none	37	7	WT	na	no	Aerobic	none	na	Palsson	TG0283
T1638	MG1655.MD002.none.na_WT	2011-10-01	One	Affymetrix	GSE33147	GSM820916	1	GPL199	16204189	MG1655	exponential	600	0.5	0.22	MD002	M9	Gly	na	none	37	7	WT	na	no	Aerobic	none	na	Palsson	TG0283
T1651	MG1655.MD075.none.na_WT	2013-02-01	One	Affymetrix	GSE33212	GSM822256	1	GPL13336	23324527	MG1655	exponential	600	unknown	unknown	MD075	M63	Glu	na	none	37	7	WT	na	no	Aerobic	none	na	Ying	GSE33212-1
T1652	MG1655.MD075.none.na_WT	2013-02-01	One	Affymetrix	GSE33212	GSM822257	1	GPL13336	23324527	MG1655	exponential	600	unknown	unknown	MD075	M63	Glu	na	none	37	7	WT	na	no	Aerobic	none	na	Ying	GSE33212-1
T1653	MG1655.MD075.none.na_WT	2013-02-01	One	Affymetrix	GSE33212	GSM822258	1	GPL13336	23324527	MG1655	exponential	600	unknown	unknown	MD075	M63	Glu	na	none	37	7	WT	na	no	Aerobic	none	na	Ying	GSE33212-1
T1654	MG1655.MD075.none.na_WT	2013-02-01	One	Affymetrix	GSE33212	GSM822259	1	GPL13336	23324527	MG1655	exponential	600	unknown	unknown	MD075	M63	Glu	na	none	37	7	WT	na	no	Aerobic	none	na	Ying	GSE33212-1
T1655	MG1655.MD075.none.na_WT	2013-02-01	One	Affymetrix	GSE33212	GSM822260	1	GPL13336	23324527	MG1655	exponential	600	unknown	unknown	MD075	M63	Glu	na	none	37	7	WT	na	no	Aerobic	none	na	Ying	GSE33212-1
T1656	MG1655.MD075.none.na_WT	2013-02-01	One	Affymetrix	GSE33212	GSM822261	1	GPL13336	23324527	MG1655	exponential	600	unknown	unknown	MD075	M63	Glu	na	none	37	7	WT	na	no	Aerobic	none	na	Ying	GSE33212-1
T1657	MG1655.MD075.none.na_WT	2013-02-01	One	Affymetrix	GSE33212	GSM822262	1	GPL13336	23324527	MG1655	exponential	600	unknown	unknown	MD075	M63	Glu	na	none	37	7	WT	na	no	Aerobic	none	na	Ying	GSE33212-1
T1658	MG1655.MD075.heat.na_WT	2013-02-01	One	Affymetrix	GSE33212	GSM822263	1	GPL13336	23324527	MG1655	exponential	600	unknown	unknown	MD075	M63	Glu	na	heat	45	7	WT	na	no	Aerobic	none	na	Ying	GSE33212-2
T1659	MG1655.MD075.heat.na_WT	2013-02-01	One	Affymetrix	GSE33212	GSM822264	1	GPL13336	23324527	MG1655	exponential	600	unknown	unknown	MD075	M63	Glu	na	heat	45	7	WT	na	no	Aerobic	none	na	Ying	GSE33212-2
T1660	MG1655.MD075.heat.na_WT	2013-02-01	One	Affymetrix	GSE33212	GSM822265	1	GPL13336	23324527	MG1655	exponential	600	unknown	unknown	MD075	M63	Glu	na	heat	45	7	WT	na	no	Aerobic	none	na	Ying	GSE33212-2
T1669	T75.MD018.none.b4366_OE	2012-02-01	One	Affymetrix	GSE34023	GSM840545	1	GPL3154	22295907	T75	exponential	600	0.15	unknown	MD018	LB	none	na	none	37	7	OE	b4366	pKETS1	Aerobic	Km;IPTG	25ug/ml;1mM	Schnetz	TG0289
T1670	T75.MD018.none.b4366_OE	2012-02-01	One	Affymetrix	GSE34023	GSM840546	1	GPL3154	22295907	T75	exponential	600	0.15	unknown	MD018	LB	none	na	none	37	7	OE	b4366	pKETS1	Aerobic	Km;IPTG	25ug/ml;1mM	Schnetz	TG0289
T1671	T75.MD018.none.b4366_OE	2012-02-01	One	Affymetrix	GSE34023	GSM840547	1	GPL3154	22295907	T75	exponential	600	0.15	unknown	MD018	LB	none	na	none	37	7	OE	b4366	pKETS1	Aerobic	Km;IPTG	25ug/ml;1mM	Schnetz	TG0289
T1672	T75.MD018.none.b4366_OE	2012-02-01	One	Affymetrix	GSE34023	GSM840548	1	GPL3154	22295907	T75	exponential	600	0.15	unknown	MD018	LB	none	na	none	37	7	OE	b4366	pKETS1	Aerobic	Km;IPTG	25ug/ml;1mM	Schnetz	TG0289
T1673	T75.MD018.none.na_WT	2012-02-01	One	Affymetrix	GSE34023	GSM840549	1	GPL3154	22295907	T75	exponential	600	0.15	unknown	MD018	LB	none	na	none	37	7	WT	na	pKESK22	Aerobic	Km;IPTG	25ug/ml;1mM	Schnetz	TG0290
T1674	T75.MD018.none.na_WT	2012-02-01	One	Affymetrix	GSE34023	GSM840550	1	GPL3154	22295907	T75	exponential	600	0.15	unknown	MD018	LB	none	na	none	37	7	WT	na	pKESK22	Aerobic	Km;IPTG	25ug/ml;1mM	Schnetz	TG0290
T1675	T75.MD018.none.na_WT	2012-02-01	One	Affymetrix	GSE34023	GSM840551	1	GPL3154	22295907	T75	exponential	600	0.15	unknown	MD018	LB	none	na	none	37	7	WT	na	pKESK22	Aerobic	Km;IPTG	25ug/ml;1mM	Schnetz	TG0290
T1676	T75.MD018.none.na_WT	2012-02-01	One	Affymetrix	GSE34023	GSM840552	1	GPL3154	22295907	T75	exponential	600	0.15	unknown	MD018	LB	none	na	none	37	7	WT	na	pKESK22	Aerobic	Km;IPTG	25ug/ml;1mM	Schnetz	TG0290
T1677	T75.MD018.none.leuO_OE	2012-02-01	One	Affymetrix	GSE34023	GSM840553	1	GPL3154	22295907	T75	exponential	600	0.15	unknown	MD018	LB	none	na	none	37	7	OE	leuO	pKEDR13	Aerobic	Km;IPTG	25ug/ml;1mM	Schnetz	TG0291
T1678	T75.MD018.none.leuO_OE	2012-02-01	One	Affymetrix	GSE34023	GSM840554	1	GPL3154	22295907	T75	exponential	600	0.15	unknown	MD018	LB	none	na	none	37	7	OE	leuO	pKEDR13	Aerobic	Km;IPTG	25ug/ml;1mM	Schnetz	TG0291
T1679	T75.MD018.none.leuO_OE	2012-02-01	One	Affymetrix	GSE34023	GSM840555	1	GPL3154	22295907	T75	exponential	600	0.15	unknown	MD018	LB	none	na	none	37	7	OE	leuO	pKEDR13	Aerobic	Km;IPTG	25ug/ml;1mM	Schnetz	TG0291
T1680	T75.MD018.none.leuO_OE	2012-02-01	One	Affymetrix	GSE34023	GSM840556	1	GPL3154	22295907	T75	exponential	600	0.15	unknown	MD018	LB	none	na	none	37	7	OE	leuO	pKEDR13	Aerobic	Km;IPTG	25ug/ml;1mM	Schnetz	TG0291
T1681	T175.MD018.none.b4366_OE	2012-02-01	One	Affymetrix	GSE34023	GSM840557	1	GPL3154	22295907	T175	exponential	600	0.15	unknown	MD018	LB	none	na	none	37	7	OE	b4366	pKETS1	Aerobic	Km;IPTG	25ug/ml;1mM	Schnetz	TG0285
T1682	T175.MD018.none.b4366_OE	2012-02-01	One	Affymetrix	GSE34023	GSM840558	1	GPL3154	22295907	T175	exponential	600	0.15	unknown	MD018	LB	none	na	none	37	7	OE	b4366	pKETS1	Aerobic	Km;IPTG	25ug/ml;1mM	Schnetz	TG0285
T1683	T175.MD018.none.b4366_OE	2012-02-01	One	Affymetrix	GSE34023	GSM840559	1	GPL3154	22295907	T175	exponential	600	0.15	unknown	MD018	LB	none	na	none	37	7	OE	b4366	pKETS1	Aerobic	Km;IPTG	25ug/ml;1mM	Schnetz	TG0285
T1684	T175.MD018.none.b4366_OE	2012-02-01	One	Affymetrix	GSE34023	GSM840560	1	GPL3154	22295907	T175	exponential	600	0.15	unknown	MD018	LB	none	na	none	37	7	OE	b4366	pKETS1	Aerobic	Km;IPTG	25ug/ml;1mM	Schnetz	TG0285
T1685	T175.MD018.none.na_WT	2012-02-01	One	Affymetrix	GSE34023	GSM840561	1	GPL3154	22295907	T175	exponential	600	0.15	unknown	MD018	LB	none	na	none	37	7	WT	na	pKESK22	Aerobic	Km;IPTG	25ug/ml;1mM	Schnetz	TG0286
T1686	T175.MD018.none.na_WT	2012-02-01	One	Affymetrix	GSE34023	GSM840562	1	GPL3154	22295907	T175	exponential	600	0.15	unknown	MD018	LB	none	na	none	37	7	WT	na	pKESK22	Aerobic	Km;IPTG	25ug/ml;1mM	Schnetz	TG0286
T1687	T175.MD018.none.na_WT	2012-02-01	One	Affymetrix	GSE34023	GSM840563	1	GPL3154	22295907	T175	exponential	600	0.15	unknown	MD018	LB	none	na	none	37	7	WT	na	pKESK22	Aerobic	Km;IPTG	25ug/ml;1mM	Schnetz	TG0286
T1688	T175.MD018.none.na_WT	2012-02-01	One	Affymetrix	GSE34023	GSM840564	1	GPL3154	22295907	T175	exponential	600	0.15	unknown	MD018	LB	none	na	none	37	7	WT	na	pKESK22	Aerobic	Km;IPTG	25ug/ml;1mM	Schnetz	TG0286
T1689	T177.MD018.none.b4366_OE	2012-02-01	One	Affymetrix	GSE34023	GSM840565	1	GPL3154	22295907	T177	exponential	600	0.15	unknown	MD018	LB	none	na	none	37	7	OE	b4366	pKETS1	Aerobic	Km;IPTG	25ug/ml;1mM	Schnetz	TG0287
T1690	T177.MD018.none.b4366_OE	2012-02-01	One	Affymetrix	GSE34023	GSM840566	1	GPL3154	22295907	T177	exponential	600	0.15	unknown	MD018	LB	none	na	none	37	7	OE	b4366	pKETS1	Aerobic	Km;IPTG	25ug/ml;1mM	Schnetz	TG0287
T1691	T177.MD018.none.b4366_OE	2012-02-01	One	Affymetrix	GSE34023	GSM840567	1	GPL3154	22295907	T177	exponential	600	0.15	unknown	MD018	LB	none	na	none	37	7	OE	b4366	pKETS1	Aerobic	Km;IPTG	25ug/ml;1mM	Schnetz	TG0287
T1692	T177.MD018.none.b4366_OE	2012-02-01	One	Affymetrix	GSE34023	GSM840568	1	GPL3154	22295907	T177	exponential	600	0.15	unknown	MD018	LB	none	na	none	37	7	OE	b4366	pKETS1	Aerobic	Km;IPTG	25ug/ml;1mM	Schnetz	TG0287
T1693	T177.MD018.none.na_WT	2012-02-01	One	Affymetrix	GSE34023	GSM840569	1	GPL3154	22295907	T177	exponential	600	0.15	unknown	MD018	LB	none	na	none	37	7	WT	na	pKESK22	Aerobic	Km;IPTG	25ug/ml;1mM	Schnetz	TG0288
T1694	T177.MD018.none.na_WT	2012-02-01	One	Affymetrix	GSE34023	GSM840570	1	GPL3154	22295907	T177	exponential	600	0.15	unknown	MD018	LB	none	na	none	37	7	WT	na	pKESK22	Aerobic	Km;IPTG	25ug/ml;1mM	Schnetz	TG0288
T1695	T177.MD018.none.na_WT	2012-02-01	One	Affymetrix	GSE34023	GSM840571	1	GPL3154	22295907	T177	exponential	600	0.15	unknown	MD018	LB	none	na	none	37	7	WT	na	pKESK22	Aerobic	Km;IPTG	25ug/ml;1mM	Schnetz	TG0288
T1696	T177.MD018.none.na_WT	2012-02-01	One	Affymetrix	GSE34023	GSM840572	1	GPL3154	22295907	T177	exponential	600	0.15	unknown	MD018	LB	none	na	none	37	7	WT	na	pKESK22	Aerobic	Km;IPTG	25ug/ml;1mM	Schnetz	TG0288
T1697	BW25113.MD018.none.b2741_KO	2012-02-01	One	Affymetrix	GSE34028	GSM840577	1	GPL3154	22221537	BW25113	exponential (predicted)	600	1	unknown	MD018	LB	none	5h	none	37	7	KO	b2741	no	Aerobic	Am	20ug/ml	Wood	GSE34028-1
T1698	BW25113.MD018.oxidative.na_WT	2012-02-01	One	Affymetrix	GSE34028	GSM840609	1	GPL3154	22221537	BW25113	non-exponential (predicted)	600	1	unknown	MD018	LB	none	5h	oxidative	37	7	WT	na	no	Aerobic	Am;h2o2	20ug/mL;20mM	Wood	GSE34028-2
T1702	MG1655.MD018.none.na_WT	2011-12-01	One	Affymetrix	GSE34275	GSM846190	1	GPL3154	unknown	MG1655	exponential	600	0.8	unknown	MD018	LB	none	na	none	30	7	WT	na	no	Aerobic	none	na	Arunasri	GSE34275-1
T1703	MG1655.MD018.none.na_WT	2011-12-01	One	Affymetrix	GSE34275	GSM846191	1	GPL3154	unknown	MG1655	exponential	600	0.8	unknown	MD018	LB	none	na	none	30	7	WT	na	no	Aerobic	none	na	Arunasri	GSE34275-1
T1704	MG1655.MD018.none.na_WT	2011-12-01	One	Affymetrix	GSE34275	GSM846192	1	GPL3154	unknown	MG1655	exponential	600	0.8	unknown	MD018	LB	none	na	none	30	7	WT	na	no	Aerobic	none	na	Arunasri	GSE34275-1
T1705	MG1655.MD018.none.na_WT	2011-12-01	One	Affymetrix	GSE34275	GSM846193	1	GPL3154	unknown	MG1655	exponential	600	0.8	unknown	MD018	LB	none	na	none	30	7	WT	na	no	Aerobic	none	na	Arunasri	GSE34275-1
T1706	MG1655.MD018.none.na_WT	2011-12-01	One	Affymetrix	GSE34275	GSM846194	1	GPL3154	unknown	MG1655	exponential	600	0.8	unknown	MD018	LB	none	na	none	30	7	WT	na	no	Aerobic	none	na	Arunasri	GSE34275-1
T1707	MG1655.MD018.none.na_WT	2011-12-01	One	Affymetrix	GSE34275	GSM846195	1	GPL3154	unknown	MG1655	exponential	600	0.8	unknown	MD018	LB	none	na	none	30	7	WT	na	no	Aerobic	none	na	Arunasri	GSE34275-1
T1708	MG1655.MD116.none.na_WT	2011-12-01	One	Affymetrix	GSE34275	GSM846196	1	GPL3154	unknown	MG1655	exponential	600	0.8	unknown	MD116	LB	Gly	na	none	30	7	WT	na	no	Aerobic	none	na	Arunasri	GSE34275-2
T1709	MG1655.MD116.none.na_WT	2011-12-01	One	Affymetrix	GSE34275	GSM846197	1	GPL3154	unknown	MG1655	exponential	600	0.8	unknown	MD116	LB	Gly	na	none	30	7	WT	na	no	Aerobic	none	na	Arunasri	GSE34275-2
T1710	MG1655.MD116.none.na_WT	2011-12-01	One	Affymetrix	GSE34275	GSM846198	1	GPL3154	unknown	MG1655	exponential	600	0.8	unknown	MD116	LB	Gly	na	none	30	7	WT	na	no	Aerobic	none	na	Arunasri	GSE34275-2
T1711	MG1655.MD116.none.na_WT	2011-12-01	One	Affymetrix	GSE34275	GSM846199	1	GPL3154	unknown	MG1655	exponential	600	0.8	unknown	MD116	LB	Gly	na	none	30	7	WT	na	no	Aerobic	none	na	Arunasri	GSE34275-2
T1712	MG1655.MD116.none.na_WT	2011-12-01	One	Affymetrix	GSE34275	GSM846200	1	GPL3154	unknown	MG1655	exponential	600	0.8	unknown	MD116	LB	Gly	na	none	30	7	WT	na	no	Aerobic	none	na	Arunasri	GSE34275-2
T1713	MG1655.MD116.none.na_WT	2011-12-01	One	Affymetrix	GSE34275	GSM846201	1	GPL3154	unknown	MG1655	exponential	600	0.8	unknown	MD116	LB	Gly	na	none	30	7	WT	na	no	Aerobic	none	na	Arunasri	GSE34275-2
T1714	MG1655.MD050.none.na_WT	2012-06-01	One	Affymetrix	GSE34631	GSM852195	1	GPL3154	22936779	MG1655	exponential	600	0.3	unknown	MD050	M9	PPG	na	none	37	7	WT	na	no	Aerobic	none	na	Sperandio	TG0294
T1715	MG1655.MD050.none.na_WT	2012-06-01	One	Affymetrix	GSE34631	GSM852196	1	GPL3154	22936779	MG1655	exponential	600	0.3	unknown	MD050	M9	PPG	na	none	37	7	WT	na	no	Aerobic	none	na	Sperandio	TG0294
T1716	MG1655.MD050.none.na_WT	2012-06-01	One	Affymetrix	GSE34631	GSM852197	1	GPL3154	22936779	MG1655	exponential	600	0.3	unknown	MD050	M9	PPG	na	none	37	7	WT	na	no	Aerobic	none	na	Sperandio	TG0294
T1717	MG1655.MD002.none.na_WT	2012-06-01	One	Affymetrix	GSE34631	GSM852198	1	GPL3154	22936779	MG1655	exponential	600	0.3	unknown	MD002	M9	Gly	na	none	37	7	WT	na	no	Aerobic	none	na	Sperandio	TG0295
T1718	MG1655.MD002.none.na_WT	2012-06-01	One	Affymetrix	GSE34631	GSM852199	1	GPL3154	22936779	MG1655	exponential	600	0.3	unknown	MD002	M9	Gly	na	none	37	7	WT	na	no	Aerobic	none	na	Sperandio	TG0295
T1719	MG1655.MD002.none.na_WT	2012-06-01	One	Affymetrix	GSE34631	GSM852200	1	GPL3154	22936779	MG1655	exponential	600	0.3	unknown	MD002	M9	Gly	na	none	37	7	WT	na	no	Aerobic	none	na	Sperandio	TG0295
T1724	MG1655.MD081.none.na_WT	2012-06-01	One	NimbleGen	GSE35049	GSM861310	1	GPL15122	22389370	MG1655	exponential	600	unknown	unknown	MD081	GMM	Glu	na	none	37	7	WT	na	no	Aerobic	none	na	Schwalbach	GSE35049-1
T1725	MG1655.MD081.none.na_WT	2012-06-01	One	NimbleGen	GSE35049	GSM861311	1	GPL15122	22389370	MG1655	exponential	600	unknown	unknown	MD081	GMM	Glu	na	none	37	7	WT	na	no	Aerobic	none	na	Schwalbach	GSE35049-1
T1726	GLBRCE1.MD081.O2-starvation.na_WT	2012-06-01	One	NimbleGen	GSE35049	GSM861312	1	GPL15122	22389370	GLBRCE1	exponential	600	unknown	unknown	MD081	GMM	Glu	na	O2-starvation	37	7	WT	na	no	Anaerobic	none	na	Schwalbach	GSE35049-2
T1727	GLBRCE1.MD081.O2-starvation.na_WT	2012-06-01	One	NimbleGen	GSE35049	GSM861313	1	GPL15122	22389370	GLBRCE1	exponential	600	unknown	unknown	MD081	GMM	Glu	na	O2-starvation	37	7	WT	na	no	Anaerobic	none	na	Schwalbach	GSE35049-2
T1728	GLBRCE1.MD081.O2-starvation.na_WT	2012-06-01	One	NimbleGen	GSE35049	GSM861314	1	GPL15122	22389370	GLBRCE1	exponential	600	unknown	unknown	MD081	GMM	Glu	na	O2-starvation	37	7	WT	na	no	Anaerobic	none	na	Schwalbach	GSE35049-2
T1731	GLBRCE1.MD080.O2-starvation.na_WT	2012-06-01	One	NimbleGen	GSE35049	GSM861317	1	GPL15122	22389370	GLBRCE1	exponential	600	unknown	unknown	MD080	SynH	Glu;Xyl	na	O2-starvation	37	7	WT	na	no	Anaerobic	none	na	Schwalbach	GSE35049-3
T1732	GLBRCE1.MD080.O2-starvation.na_WT	2012-06-01	One	NimbleGen	GSE35049	GSM861318	1	GPL15122	22389370	GLBRCE1	exponential	600	unknown	unknown	MD080	SynH	Glu;Xyl	na	O2-starvation	37	7	WT	na	no	Anaerobic	none	na	Schwalbach	GSE35049-3
T1738	GLBRCE1.MD082.O2-starvation.na_WT	2012-06-01	One	NimbleGen	GSE35049	GSM861324	1	GPL15122	22389370	GLBRCE1	exponential (predicted)	600	unknown	unknown	MD082	ACSH	Glu;Fuc;Gal;Man,Rha;Fru;Xyl	3h	O2-starvation	37	7	WT	na	no	Anaerobic	none	na	Schwalbach	GSE35049-6
T1739	GLBRCE1.MD082.O2-starvation.na_WT	2012-06-01	One	NimbleGen	GSE35049	GSM861325	1	GPL15122	22389370	GLBRCE1	exponential (predicted)	600	unknown	unknown	MD082	ACSH	Glu;Fuc;Gal;Man,Rha;Fru;Xyl	5h	O2-starvation	37	7	WT	na	no	Anaerobic	none	na	Schwalbach	GSE35049-7
T1740	GLBRCE1.MD082.O2-starvation.na_WT	2012-06-01	One	NimbleGen	GSE35049	GSM861326	1	GPL15122	22389370	GLBRCE1	exponential (predicted)	600	unknown	unknown	MD082	ACSH	Glu;Fuc;Gal;Man,Rha;Fru;Xyl	6h	O2-starvation	37	7	WT	na	no	Anaerobic	none	na	Schwalbach	GSE35049-8
T1750	GLBRCE1.MD082.O2-starvation.na_WT	2012-06-01	One	NimbleGen	GSE35049	GSM861336	1	GPL15122	22389370	GLBRCE1	exponential (predicted)	600	unknown	unknown	MD082	ACSH	Glu;Fuc;Gal;Man,Rha;Fru;Xyl	3h	O2-starvation	37	7	WT	na	no	Anaerobic	none	na	Schwalbach	GSE35049-6
T1751	GLBRCE1.MD082.O2-starvation.na_WT	2012-06-01	One	NimbleGen	GSE35049	GSM861337	1	GPL15122	22389370	GLBRCE1	exponential (predicted)	600	unknown	unknown	MD082	ACSH	Glu;Fuc;Gal;Man,Rha;Fru;Xyl	5h	O2-starvation	37	7	WT	na	no	Anaerobic	none	na	Schwalbach	GSE35049-7
T1752	GLBRCE1.MD082.O2-starvation.na_WT	2012-06-01	One	NimbleGen	GSE35049	GSM861338	1	GPL15122	22389370	GLBRCE1	exponential (predicted)	600	unknown	unknown	MD082	ACSH	Glu;Fuc;Gal;Man,Rha;Fru;Xyl	6h	O2-starvation	37	7	WT	na	no	Anaerobic	none	na	Schwalbach	GSE35049-8
T1762	DH5alpha.MD018.none.irrE_KO	2012-01-01	One	Affymetrix	GSE35100	GSM862032	1	GPL3154	22684885	DH5alpha	exponential	600	unknown	unknown	MD018	LB	none	na	none	37	7	KO	irrE	no	Aerobic	Am	50ug/mL	Lin	TG0296
T1763	DH5alpha.MD018.none.irrE_KO	2012-01-01	One	Affymetrix	GSE35100	GSM862033	1	GPL3154	22684885	DH5alpha	exponential	600	unknown	unknown	MD018	LB	none	na	none	37	7	KO	irrE	no	Aerobic	Am	50ug/mL	Lin	TG0296
T1764	DH5alpha.MD018.none.irrE_KO	2012-01-01	One	Affymetrix	GSE35100	GSM862034	1	GPL3154	22684885	DH5alpha	exponential	600	unknown	unknown	MD018	LB	none	na	none	37	7	KO	irrE	no	Aerobic	Am	50ug/mL	Lin	TG0296
T1765	DH5alpha.MD018.none.na_WT	2012-01-01	One	Affymetrix	GSE35100	GSM862035	1	GPL3154	22684885	DH5alpha	exponential	600	unknown	unknown	MD018	LB	none	na	none	37	7	WT	na	no	Aerobic	Am	50ug/mL	Lin	TG0297
T1766	DH5alpha.MD018.none.na_WT	2012-01-01	One	Affymetrix	GSE35100	GSM862036	1	GPL3154	22684885	DH5alpha	exponential	600	unknown	unknown	MD018	LB	none	na	none	37	7	WT	na	no	Aerobic	Am	50ug/mL	Lin	TG0297
T1767	DH5alpha.MD018.none.na_WT	2012-01-01	One	Affymetrix	GSE35100	GSM862037	1	GPL3154	22684885	DH5alpha	exponential	600	unknown	unknown	MD018	LB	none	na	none	37	7	WT	na	no	Aerobic	Am	50ug/mL	Lin	TG0297
T1770	MG1655.MD049.none.na_WT	2012-01-01	One	Affymetrix	GSE35371	GSM866995	1	GPL3154	22331529	MG1655	exponential	600	unknown	0.4	MD049	defined mineral	Glu	na	none	37	7	WT	na	no	Aerobic	none	na	Fischer	TG0298
T1771	MG1655.MD049.none.na_WT	2012-01-01	One	Affymetrix	GSE35371	GSM866996	1	GPL3154	22331529	MG1655	exponential	600	unknown	0.4	MD049	defined mineral	Glu	na	none	37	7	WT	na	no	Aerobic	none	na	Fischer	TG0298
T1772	MG1655.MD049.none.na_WT	2012-01-01	One	Affymetrix	GSE35371	GSM866997	1	GPL3154	22331529	MG1655	exponential	600	unknown	0.4	MD049	defined mineral	Glu	na	none	37	7	WT	na	no	Aerobic	none	na	Fischer	TG0298
T1773	MG1655.MD049.none.na_WT	2012-01-01	One	Affymetrix	GSE35371	GSM866998	1	GPL3154	22331529	MG1655	exponential	600	unknown	0.4	MD049	defined mineral	Glu	na	none	37	7	WT	na	no	Aerobic	none	na	Fischer	TG0299
T1774	MG1655.MD049.none.na_WT	2012-01-01	One	Affymetrix	GSE35371	GSM866999	1	GPL3154	22331529	MG1655	exponential	600	unknown	0.4	MD049	defined mineral	Glu	na	none	37	7	WT	na	no	Aerobic	none	na	Fischer	TG0299
T1775	MG1655.MD049.none.na_WT	2012-01-01	One	Affymetrix	GSE35371	GSM867000	1	GPL3154	22331529	MG1655	exponential	600	unknown	0.4	MD049	defined mineral	Glu	na	none	37	7	WT	na	no	Aerobic	none	na	Fischer	TG0299
T1776	MG1655.MD049.none.na_WT	2012-01-01	One	Affymetrix	GSE35371	GSM867001	1	GPL3154	22331529	MG1655	exponential	600	unknown	0.4	MD049	defined mineral	Glu	na	none	37	7	WT	na	no	Aerobic	none	na	Fischer	TG0300
T1777	MG1655.MD049.none.na_WT	2012-01-01	One	Affymetrix	GSE35371	GSM867002	1	GPL3154	22331529	MG1655	exponential	600	unknown	0.4	MD049	defined mineral	Glu	na	none	37	7	WT	na	no	Aerobic	none	na	Fischer	TG0300
T1778	MG1655.MD049.none.na_WT	2012-01-01	One	Affymetrix	GSE35371	GSM867003	1	GPL3154	22331529	MG1655	exponential	600	unknown	0.4	MD049	defined mineral	Glu	na	none	37	7	WT	na	no	Aerobic	none	na	Fischer	TG0300
T1779	MG1655.MD049.none.na_WT	2012-01-01	One	Affymetrix	GSE35371	GSM867004	1	GPL3154	22331529	MG1655	exponential	600	unknown	0.4	MD049	defined mineral	Glu	na	none	37	7	WT	na	no	Aerobic	none	na	Fischer	TG0301
T1780	MG1655.MD049.none.na_WT	2012-01-01	One	Affymetrix	GSE35371	GSM867005	1	GPL3154	22331529	MG1655	exponential	600	unknown	0.4	MD049	defined mineral	Glu	na	none	37	7	WT	na	no	Aerobic	none	na	Fischer	TG0301
T1781	MG1655.MD049.none.na_WT	2012-01-01	One	Affymetrix	GSE35371	GSM867006	1	GPL3154	22331529	MG1655	exponential	600	unknown	0.4	MD049	defined mineral	Glu	na	none	37	7	WT	na	no	Aerobic	none	na	Fischer	TG0301
T1782	MG1655.MD049.none.na_WT	2012-01-01	One	Affymetrix	GSE35371	GSM867007	1	GPL3154	22331529	MG1655	exponential	600	unknown	0.4	MD049	defined mineral	Glu	na	none	37	7	WT	na	no	Aerobic	none	na	Fischer	TG0302
T1783	MG1655.MD049.none.na_WT	2012-01-01	One	Affymetrix	GSE35371	GSM867008	1	GPL3154	22331529	MG1655	exponential	600	unknown	0.4	MD049	defined mineral	Glu	na	none	37	7	WT	na	no	Aerobic	none	na	Fischer	TG0302
T1784	MG1655.MD049.none.na_WT	2012-01-01	One	Affymetrix	GSE35371	GSM867009	1	GPL3154	22331529	MG1655	exponential	600	unknown	0.4	MD049	defined mineral	Glu	na	none	37	7	WT	na	no	Aerobic	none	na	Fischer	TG0302
T1785	MG1655.MD049.none.na_WT	2012-01-01	One	Affymetrix	GSE35371	GSM867010	1	GPL3154	22331529	MG1655	exponential	600	unknown	0.4	MD049	defined mineral	Glu	na	none	37	7	WT	na	no	Aerobic	none	na	Fischer	TG0303
T1786	MG1655.MD049.none.na_WT	2012-01-01	One	Affymetrix	GSE35371	GSM867011	1	GPL3154	22331529	MG1655	exponential	600	unknown	0.4	MD049	defined mineral	Glu	na	none	37	7	WT	na	no	Aerobic	none	na	Fischer	TG0303
T1787	MG1655.MD049.none.na_WT	2012-01-01	One	Affymetrix	GSE35371	GSM867012	1	GPL3154	22331529	MG1655	exponential	600	unknown	0.4	MD049	defined mineral	Glu	na	none	37	7	WT	na	no	Aerobic	none	na	Fischer	TG0303
T1788	MG1655.MD049.none.na_WT	2012-01-01	One	Affymetrix	GSE35371	GSM867013	1	GPL3154	22331529	MG1655	exponential	600	unknown	0.4	MD049	defined mineral	Glu	na	none	37	7	WT	na	no	Aerobic	none	na	Fischer	TG0304
T1789	MG1655.MD049.none.na_WT	2012-01-01	One	Affymetrix	GSE35371	GSM867014	1	GPL3154	22331529	MG1655	exponential	600	unknown	0.4	MD049	defined mineral	Glu	na	none	37	7	WT	na	no	Aerobic	none	na	Fischer	TG0304
T1790	MG1655.MD049.none.na_WT	2012-01-01	One	Affymetrix	GSE35371	GSM867015	1	GPL3154	22331529	MG1655	exponential	600	unknown	0.4	MD049	defined mineral	Glu	na	none	37	7	WT	na	no	Aerobic	none	na	Fischer	TG0304
T1791	MG1655.MD049.none.na_WT	2012-01-01	One	Affymetrix	GSE35371	GSM867016	1	GPL3154	22331529	MG1655	exponential	600	unknown	0.4	MD049	defined mineral	Glu	na	none	37	7	WT	na	no	Aerobic	none	na	Fischer	TG0305
T1792	MG1655.MD049.none.na_WT	2012-01-01	One	Affymetrix	GSE35371	GSM867017	1	GPL3154	22331529	MG1655	exponential	600	unknown	0.4	MD049	defined mineral	Glu	na	none	37	7	WT	na	no	Aerobic	none	na	Fischer	TG0305
T1793	MG1655.MD049.none.na_WT	2012-01-01	One	Affymetrix	GSE35371	GSM867018	1	GPL3154	22331529	MG1655	exponential	600	unknown	0.4	MD049	defined mineral	Glu	na	none	37	7	WT	na	no	Aerobic	none	na	Fischer	TG0305
T1794	MG1655.MD049.none.na_WT	2012-01-01	One	Affymetrix	GSE35371	GSM867019	1	GPL3154	22331529	MG1655	exponential	600	unknown	0.4	MD049	defined mineral	Glu	na	none	37	7	WT	na	no	Aerobic	none	na	Fischer	TG0306
T1795	MG1655.MD049.none.na_WT	2012-01-01	One	Affymetrix	GSE35371	GSM867020	1	GPL3154	22331529	MG1655	exponential	600	unknown	0.4	MD049	defined mineral	Glu	na	none	37	7	WT	na	no	Aerobic	none	na	Fischer	TG0306
T1796	MG1655.MD049.none.na_WT	2012-01-01	One	Affymetrix	GSE35371	GSM867021	1	GPL3154	22331529	MG1655	exponential	600	unknown	0.4	MD049	defined mineral	Glu	na	none	37	7	WT	na	no	Aerobic	none	na	Fischer	TG0306
T1797	MG1655.MD049.none.na_WT	2012-01-01	One	Affymetrix	GSE35371	GSM867022	1	GPL3154	22331529	MG1655	exponential	600	unknown	0.4	MD049	defined mineral	Glu	na	none	37	7	WT	na	no	Aerobic	none	na	Fischer	TG0307
T1798	MG1655.MD049.none.na_WT	2012-01-01	One	Affymetrix	GSE35371	GSM867023	1	GPL3154	22331529	MG1655	exponential	600	unknown	0.4	MD049	defined mineral	Glu	na	none	37	7	WT	na	no	Aerobic	none	na	Fischer	TG0307
T1799	MG1655.MD049.none.na_WT	2012-01-01	One	Affymetrix	GSE35371	GSM867024	1	GPL3154	22331529	MG1655	exponential	600	unknown	0.4	MD049	defined mineral	Glu	na	none	37	7	WT	na	no	Aerobic	none	na	Fischer	TG0307
T1800	MG1655.MD049.none.na_WT	2012-01-01	One	Affymetrix	GSE35371	GSM867025	1	GPL3154	22331529	MG1655	exponential	600	unknown	0.4	MD049	defined mineral	Glu	na	none	37	7	WT	na	no	Aerobic	none	na	Fischer	TG0308
T1801	MG1655.MD049.none.na_WT	2012-01-01	One	Affymetrix	GSE35371	GSM867026	1	GPL3154	22331529	MG1655	exponential	600	unknown	0.4	MD049	defined mineral	Glu	na	none	37	7	WT	na	no	Aerobic	none	na	Fischer	TG0308
T1802	MG1655.MD049.none.na_WT	2012-01-01	One	Affymetrix	GSE35371	GSM867027	1	GPL3154	22331529	MG1655	exponential	600	unknown	0.4	MD049	defined mineral	Glu	na	none	37	7	WT	na	no	Aerobic	none	na	Fischer	TG0308
T1803	MG1655.MD049.none.na_WT	2012-01-01	One	Affymetrix	GSE35371	GSM867028	1	GPL3154	22331529	MG1655	exponential	600	unknown	0.4	MD049	defined mineral	Glu	na	none	37	7	WT	na	no	Aerobic	none	na	Fischer	TG0309
T1804	MG1655.MD049.none.na_WT	2012-01-01	One	Affymetrix	GSE35371	GSM867029	1	GPL3154	22331529	MG1655	exponential	600	unknown	0.4	MD049	defined mineral	Glu	na	none	37	7	WT	na	no	Aerobic	none	na	Fischer	TG0309
T1805	MG1655.MD049.none.na_WT	2012-01-01	One	Affymetrix	GSE35371	GSM867030	1	GPL3154	22331529	MG1655	exponential	600	unknown	0.4	MD049	defined mineral	Glu	na	none	37	7	WT	na	no	Aerobic	none	na	Fischer	TG0309
T1806	MG1655.MD049.none.na_WT	2012-01-01	One	Affymetrix	GSE35371	GSM867031	1	GPL3154	22331529	MG1655	exponential	600	unknown	0.4	MD049	defined mineral	Glu	na	none	37	7	WT	na	no	Aerobic	none	na	Fischer	TG0310
T1807	MG1655.MD049.none.na_WT	2012-01-01	One	Affymetrix	GSE35371	GSM867032	1	GPL3154	22331529	MG1655	exponential	600	unknown	0.4	MD049	defined mineral	Glu	na	none	37	7	WT	na	no	Aerobic	none	na	Fischer	TG0310
T1808	MG1655.MD049.none.na_WT	2012-01-01	One	Affymetrix	GSE35371	GSM867033	1	GPL3154	22331529	MG1655	exponential	600	unknown	0.4	MD049	defined mineral	Glu	na	none	37	7	WT	na	no	Aerobic	none	na	Fischer	TG0310
T1809	MG1655.MD049.none.na_WT	2012-01-01	One	Affymetrix	GSE35371	GSM867034	1	GPL3154	22331529	MG1655	exponential	600	unknown	0.4	MD049	defined mineral	Glu	na	none	37	7	WT	na	no	Aerobic	none	na	Fischer	TG0311
T1810	MG1655.MD049.none.na_WT	2012-01-01	One	Affymetrix	GSE35371	GSM867035	1	GPL3154	22331529	MG1655	exponential	600	unknown	0.4	MD049	defined mineral	Glu	na	none	37	7	WT	na	no	Aerobic	none	na	Fischer	TG0311
T1811	MG1655.MD049.none.na_WT	2012-01-01	One	Affymetrix	GSE35371	GSM867036	1	GPL3154	22331529	MG1655	exponential	600	unknown	0.4	MD049	defined mineral	Glu	na	none	37	7	WT	na	no	Aerobic	none	na	Fischer	TG0311
T1812	MG1655.MD049.none.na_WT	2012-01-01	One	Affymetrix	GSE35371	GSM867037	1	GPL3154	22331529	MG1655	exponential	600	unknown	0.4	MD049	defined mineral	Glu	na	none	37	7	WT	na	no	Aerobic	none	na	Fischer	TG0312
T1813	MG1655.MD049.none.na_WT	2012-01-01	One	Affymetrix	GSE35371	GSM867038	1	GPL3154	22331529	MG1655	exponential	600	unknown	0.4	MD049	defined mineral	Glu	na	none	37	7	WT	na	no	Aerobic	none	na	Fischer	TG0312
T1814	MG1655.MD049.none.na_WT	2012-01-01	One	Affymetrix	GSE35371	GSM867039	1	GPL3154	22331529	MG1655	exponential	600	unknown	0.4	MD049	defined mineral	Glu	na	none	37	7	WT	na	no	Aerobic	none	na	Fischer	TG0312
T1815	MG1655.MD049.none.na_WT	2012-01-01	One	Affymetrix	GSE35371	GSM867040	1	GPL3154	22331529	MG1655	exponential	600	unknown	0.4	MD049	defined mineral	Glu	na	none	37	7	WT	na	no	Aerobic	none	na	Fischer	TG0313
T1816	MG1655.MD049.none.na_WT	2012-01-01	One	Affymetrix	GSE35371	GSM867041	1	GPL3154	22331529	MG1655	exponential	600	unknown	0.4	MD049	defined mineral	Glu	na	none	37	7	WT	na	no	Aerobic	none	na	Fischer	TG0313
T1817	MG1655.MD049.none.na_WT	2012-01-01	One	Affymetrix	GSE35371	GSM867042	1	GPL3154	22331529	MG1655	exponential	600	unknown	0.4	MD049	defined mineral	Glu	na	none	37	7	WT	na	no	Aerobic	none	na	Fischer	TG0313
T1818	MG1655.MD049.none.na_WT	2012-01-01	One	Affymetrix	GSE35371	GSM867043	1	GPL3154	22331529	MG1655	exponential	600	unknown	0.4	MD049	defined mineral	Glu	na	none	37	7	WT	na	no	Aerobic	none	na	Fischer	TG0314
T1819	MG1655.MD049.none.na_WT	2012-01-01	One	Affymetrix	GSE35371	GSM867044	1	GPL3154	22331529	MG1655	exponential	600	unknown	0.4	MD049	defined mineral	Glu	na	none	37	7	WT	na	no	Aerobic	none	na	Fischer	TG0314
T1820	MG1655.MD049.none.na_WT	2012-01-01	One	Affymetrix	GSE35371	GSM867045	1	GPL3154	22331529	MG1655	exponential	600	unknown	0.4	MD049	defined mineral	Glu	na	none	37	7	WT	na	no	Aerobic	none	na	Fischer	TG0314
T1821	MG1655.MD049.none.na_WT	2012-01-01	One	Affymetrix	GSE35371	GSM867046	1	GPL3154	22331529	MG1655	exponential	600	unknown	0.4	MD049	defined mineral	Glu	na	none	37	7	WT	na	no	Aerobic	none	na	Fischer	TG0314
T1822	MG1655.MD049.none.na_WT	2012-01-01	One	Affymetrix	GSE35371	GSM867047	1	GPL3154	22331529	MG1655	exponential	600	unknown	0.4	MD049	defined mineral	Glu	na	none	37	7	WT	na	no	Aerobic	none	na	Fischer	TG0314
T1823	MG1655.MD049.none.na_WT	2012-01-01	One	Affymetrix	GSE35371	GSM867048	1	GPL3154	22331529	MG1655	exponential	600	unknown	0.4	MD049	defined mineral	Glu	na	none	37	7	WT	na	no	Aerobic	none	na	Fischer	TG0314
T1824	MG1655.MD049.none.na_WT	2012-01-01	One	Affymetrix	GSE35371	GSM867049	1	GPL3154	22331529	MG1655	exponential	600	unknown	0.4	MD049	defined mineral	Glu	na	none	37	7	WT	na	no	Aerobic	none	na	Fischer	TG0314
T1825	MG1655.MD049.none.na_WT	2012-01-01	One	Affymetrix	GSE35371	GSM867050	1	GPL3154	22331529	MG1655	exponential	600	unknown	0.4	MD049	defined mineral	Glu	na	none	37	7	WT	na	no	Aerobic	none	na	Fischer	TG0314
T1826	MG1655.MD049.none.na_WT	2012-01-01	One	Affymetrix	GSE35371	GSM867051	1	GPL3154	22331529	MG1655	exponential	600	unknown	0.4	MD049	defined mineral	Glu	na	none	37	7	WT	na	no	Aerobic	none	na	Fischer	TG0314
T1827	MG1655.MD049.oxidative.na_WT	2012-01-01	One	Affymetrix	GSE35371	GSM867052	1	GPL3154	22331529	MG1655	exponential	600	unknown	0.4	MD049	defined mineral	Glu	na	oxidative	37	7	WT	na	no	Aerobic	h2o2	1mM	Fischer	TG0315
T1828	MG1655.MD049.oxidative.na_WT	2012-01-01	One	Affymetrix	GSE35371	GSM867053	1	GPL3154	22331529	MG1655	exponential	600	unknown	0.4	MD049	defined mineral	Glu	na	oxidative	37	7	WT	na	no	Aerobic	h2o2	1mM	Fischer	TG0315
T1829	MG1655.MD049.oxidative.na_WT	2012-01-01	One	Affymetrix	GSE35371	GSM867054	1	GPL3154	22331529	MG1655	exponential	600	unknown	0.4	MD049	defined mineral	Glu	na	oxidative	37	7	WT	na	no	Aerobic	h2o2	1mM	Fischer	TG0315
T1830	LT-delta(fadE).MD083.none.na_WT	2012-01-01	One	NimbleGen	GSE35392	GSM867268	1	GPL14649	unknown	LT-delta(fadE)	exponential	600	0.8	unknown	MD083	minimal	Glu	na	none	37	7	WT	na	no	Aerobic	IPTG;Am;Cm	1mM;50mg/L;30mg/L	Keasling	GSE35392-1
T1831	LT-delta(fadE).MD083.none.na_WT	2012-01-01	One	NimbleGen	GSE35392	GSM867269	1	GPL14649	unknown	LT-delta(fadE)	exponential	600	0.8	unknown	MD083	minimal	Glu	na	none	37	7	WT	na	no	Aerobic	IPTG;Am;Cm	1mM;50mg/L;30mg/L	Keasling	GSE35392-1
T1832	LT-delta(fadE).MD083.none.na_WT	2012-01-01	One	NimbleGen	GSE35392	GSM867270	1	GPL14649	unknown	LT-delta(fadE)	exponential	600	0.8	unknown	MD083	minimal	Glu	na	none	37	7	WT	na	no	Aerobic	IPTG;Am;Cm	1mM;50mg/L;30mg/L	Keasling	GSE35392-1
T1833	FRT-delta(fadE).MD083.none.b1187_OE	2012-01-01	One	NimbleGen	GSE35392	GSM867271	1	GPL14649	unknown	FRT-delta(fadE)	exponential	600	0.8	unknown	MD083	minimal	Glu	na	none	37	7	OE	b1187	yes	Aerobic	IPTG;Am;Cm	1mM;50mg/L;30mg/L	Keasling	GSE35392-2
T1834	FRT-delta(fadE).MD083.none.b1187_OE	2012-01-01	One	NimbleGen	GSE35392	GSM867272	1	GPL14649	unknown	FRT-delta(fadE)	exponential	600	0.8	unknown	MD083	minimal	Glu	na	none	37	7	OE	b1187	yes	Aerobic	IPTG;Am;Cm	1mM;50mg/L;30mg/L	Keasling	GSE35392-2
T1835	FRT-delta(fadE).MD083.none.b1187_OE	2012-01-01	One	NimbleGen	GSE35392	GSM867273	1	GPL14649	unknown	FRT-delta(fadE)	exponential	600	0.8	unknown	MD083	minimal	Glu	na	none	37	7	OE	b1187	yes	Aerobic	IPTG;Am;Cm	1mM;50mg/L;30mg/L	Keasling	GSE35392-2
T1836	FRT-delta(fadE).MD083.none.b1187_OE	2012-01-01	One	NimbleGen	GSE35392	GSM867274	1	GPL14649	unknown	FRT-delta(fadE)	exponential	600	0.8	unknown	MD083	minimal	Glu	na	none	37	7	OE	b1187	yes	Aerobic	IPTG;Am;Cm	1mM;50mg/L;30mg/L	Keasling	GSE35392-2
T1841	DH5alpha.MD018.none.etSF_VAR	2007-09-01	One	Affymetrix	GSE3665	GSM85143	1	GPL3154	17292651	DH5alpha	exponential	600	0.45	unknown	MD018	LB	none	na	none	37	7	VAR	etSF	no	Aerobic	none	na	Moxley	TG0598
T1842	DH5alpha.MD018.none.etSF_VAR	2007-09-01	One	Affymetrix	GSE3665	GSM85144	1	GPL3154	17292651	DH5alpha	exponential	600	0.45	unknown	MD018	LB	none	na	none	37	7	VAR	etSF	no	Aerobic	none	na	Moxley	TG0598
T1843	DH5alpha.MD018.none.etSF_VAR	2007-09-01	One	Affymetrix	GSE3665	GSM85145	1	GPL3154	17292651	DH5alpha	exponential	600	0.45	unknown	MD018	LB	none	na	none	37	7	VAR	etSF	no	Aerobic	none	na	Moxley	TG0598
T1844	DH5alpha.MD018.none.na_WT	2007-09-01	One	Affymetrix	GSE3665	GSM85146	1	GPL3154	17292651	DH5alpha	exponential	600	0.45	unknown	MD018	LB	none	na	none	37	7	WT	na	no	Aerobic	none	na	Moxley	TG0599
T1845	DH5alpha.MD018.none.na_WT	2007-09-01	One	Affymetrix	GSE3665	GSM85147	1	GPL3154	17292651	DH5alpha	exponential	600	0.45	unknown	MD018	LB	none	na	none	37	7	WT	na	no	Aerobic	none	na	Moxley	TG0599
T1846	DH5alpha.MD018.none.na_WT	2007-09-01	One	Affymetrix	GSE3665	GSM85148	1	GPL3154	17292651	DH5alpha	exponential	600	0.45	unknown	MD018	LB	none	na	none	37	7	WT	na	no	Aerobic	none	na	Moxley	TG0599
T1847	DH5alpha.MD018.none.na_WT	2007-09-01	One	Affymetrix	GSE3665	GSM85149	1	GPL3154	17292651	DH5alpha	exponential	600	0.45	unknown	MD018	LB	none	na	none	37	7	WT	na	no	Aerobic	none	na	Moxley	TG0600
T1848	DH5alpha.MD018.none.na_WT	2007-09-01	One	Affymetrix	GSE3665	GSM85150	1	GPL3154	17292651	DH5alpha	exponential	600	0.45	unknown	MD018	LB	none	na	none	37	7	WT	na	no	Aerobic	none	na	Moxley	TG0600
T1849	DH5alpha.MD018.none.na_WT	2007-09-01	One	Affymetrix	GSE3665	GSM85151	1	GPL3154	17292651	DH5alpha	exponential	600	0.45	unknown	MD018	LB	none	na	none	37	7	WT	na	no	Aerobic	none	na	Moxley	TG0600
T1850	DH5alpha.MD018.none.na_WT	2007-09-01	One	Affymetrix	GSE3665	GSM85152	1	GPL3154	17292651	DH5alpha	exponential	600	0.45	unknown	MD018	LB	none	na	none	37	7	WT	na	no	Aerobic	none	na	Moxley	TG0601
T1851	DH5alpha.MD018.none.na_WT	2007-09-01	One	Affymetrix	GSE3665	GSM85153	1	GPL3154	17292651	DH5alpha	exponential	600	0.45	unknown	MD018	LB	none	na	none	37	7	WT	na	no	Aerobic	none	na	Moxley	TG0601
T1852	DH5alpha.MD018.ethanol.na_WT	2007-09-01	One	Affymetrix	GSE3665	GSM85154	1	GPL3154	17292651	DH5alpha	exponential	600	0.45	unknown	MD018	LB	none	na	ethanol	37	7	WT	na	no	Aerobic	ethanol	20g/L	Moxley	TG0318
T1853	DH5alpha.MD018.ethanol.na_WT	2007-09-01	One	Affymetrix	GSE3665	GSM85155	1	GPL3154	17292651	DH5alpha	exponential	600	0.45	unknown	MD018	LB	none	na	ethanol	37	7	WT	na	no	Aerobic	ethanol	20g/L	Moxley	TG0318
T1854	DH5alpha.MD018.ethanol.na_WT	2007-09-01	One	Affymetrix	GSE3665	GSM85156	1	GPL3154	17292651	DH5alpha	exponential	600	0.45	unknown	MD018	LB	none	na	ethanol	37	7	WT	na	no	Aerobic	ethanol	20g/L	Moxley	TG0318
T1855	DH5alpha.MD018.ethanol.na_WT	2007-09-01	One	Affymetrix	GSE3665	GSM85157	1	GPL3154	17292651	DH5alpha	exponential	600	0.45	unknown	MD018	LB	none	na	ethanol	37	7	WT	na	no	Aerobic	ethanol	40g/L	Moxley	TG0319
T1856	DH5alpha.MD018.ethanol.na_WT	2007-09-01	One	Affymetrix	GSE3665	GSM85158	1	GPL3154	17292651	DH5alpha	exponential	600	0.45	unknown	MD018	LB	none	na	ethanol	37	7	WT	na	no	Aerobic	ethanol	40g/L	Moxley	TG0319
T1857	DH5alpha.MD018.ethanol.na_WT	2007-09-01	One	Affymetrix	GSE3665	GSM85159	1	GPL3154	17292651	DH5alpha	exponential	600	0.45	unknown	MD018	LB	none	na	ethanol	37	7	WT	na	no	Aerobic	ethanol	40g/L	Moxley	TG0319
T1858	DH5alpha.MD018.ethanol.etSF_VAR	2007-09-01	One	Affymetrix	GSE3665	GSM85160	1	GPL3154	17292651	DH5alpha	exponential	600	0.45	unknown	MD018	LB	none	na	ethanol	37	7	VAR	etSF	no	Aerobic	ethanol	20g/L	Moxley	TG0320
T1859	DH5alpha.MD018.ethanol.etSF_VAR	2007-09-01	One	Affymetrix	GSE3665	GSM85161	1	GPL3154	17292651	DH5alpha	exponential	600	0.45	unknown	MD018	LB	none	na	ethanol	37	7	VAR	etSF	no	Aerobic	ethanol	20g/L	Moxley	TG0320
T1860	DH5alpha.MD018.ethanol.etSF_VAR	2007-09-01	One	Affymetrix	GSE3665	GSM85162	1	GPL3154	17292651	DH5alpha	exponential	600	0.45	unknown	MD018	LB	none	na	ethanol	37	7	VAR	etSF	no	Aerobic	ethanol	20g/L	Moxley	TG0320
T1861	BW25113.MD018.none.na_WT	2012-08-01	One	Affymetrix	GSE36779	GSM900972	1	GPL3154	22941047	BW25113	exponential	600	unknown	unknown	MD018	LB	none	na	none	37	7	WT	na	pCA24N	Aerobic	IPTG	1mM	Wood	TG0321
T1862	BW25113.MD018.none.b4128_OE	2012-08-01	One	Affymetrix	GSE36779	GSM900973	1	GPL3154	22941047	BW25113	exponential	600	unknown	unknown	MD018	LB	none	na	none	37	7	OE	b4128	pCA24N-ghoS	Aerobic	IPTG	1mM	Wood	TG0322
T1863	MG1655.MD018.none.na_WT	2012-11-01	One	Affymetrix	GSE37026	GSM909095	1	GPL3154	23421615	MG1655	exponential (predicted)	600	unknown	unknown	MD018	LB	none	30m	none	37	7	WT	na	no	Aerobic	none	na	Kamensek	TG0651
T1864	MG1655.MD018.ColicinM.na_WT	2012-11-01	One	Affymetrix	GSE37026	GSM909096	1	GPL3154	23421615	MG1655	exponential (predicted)	600	unknown	unknown	MD018	LB	none	30m	ColicinM	37	7	WT	na	no	Aerobic	ColicinM	30ng/mL	Kamensek	TG0652
T1865	MG1655.MD018.none.na_WT	2012-11-01	One	Affymetrix	GSE37026	GSM909097	1	GPL3154	23421615	MG1655	exponential (predicted)	600	unknown	unknown	MD018	LB	none	60m	none	37	7	WT	na	no	Aerobic	none	na	Kamensek	TG0653
T1866	MG1655.MD018.ColicinM.na_WT	2012-11-01	One	Affymetrix	GSE37026	GSM909098	1	GPL3154	23421615	MG1655	exponential (predicted)	600	unknown	unknown	MD018	LB	none	60m	ColicinM	37	7	WT	na	no	Aerobic	ColicinM	30ng/mL	Kamensek	TG0654
T1867	MG1655.MD018.none.na_WT	2012-11-01	One	Affymetrix	GSE37026	GSM909099	1	GPL3154	23421615	MG1655	exponential (predicted)	600	unknown	unknown	MD018	LB	none	30m	none	37	7	WT	na	no	Aerobic	none	na	Kamensek	TG0651
T1868	MG1655.MD018.ColicinM.na_WT	2012-11-01	One	Affymetrix	GSE37026	GSM909100	1	GPL3154	23421615	MG1655	exponential (predicted)	600	unknown	unknown	MD018	LB	none	30m	ColicinM	37	7	WT	na	no	Aerobic	ColicinM	30ng/mL	Kamensek	TG0652
T1869	MG1655.MD018.none.na_WT	2012-11-01	One	Affymetrix	GSE37026	GSM909101	1	GPL3154	23421615	MG1655	exponential (predicted)	600	unknown	unknown	MD018	LB	none	60m	none	37	7	WT	na	no	Aerobic	none	na	Kamensek	TG0653
T1870	MG1655.MD018.ColicinM.na_WT	2012-11-01	One	Affymetrix	GSE37026	GSM909102	1	GPL3154	23421615	MG1655	exponential (predicted)	600	unknown	unknown	MD018	LB	none	60m	ColicinM	37	7	WT	na	no	Aerobic	ColicinM	30ng/mL	Kamensek	TG0654
T1881	BW25113.MD018.none.na_WT	2006-10-01	One	Affymetrix	GSE3905	GSM88916	1	GPL199	17222132	BW25113	non-exponential (predicted)	600	unknown	unknown	MD018	LB	none	4h	none	37	7	WT	na	no	Aerobic	none	na	Wood	GSE3905-1
T1882	BW25113.MD018.none.na_WT	2006-10-01	One	Affymetrix	GSE3905	GSM88917	1	GPL199	17222132	BW25113	non-exponential (predicted)	600	unknown	unknown	MD018	LB	none	7h	none	37	7	WT	na	no	Aerobic	none	na	Wood	GSE3905-1
T1883	BW25113.MD018.none.na_WT	2006-10-01	One	Affymetrix	GSE3905	GSM88918	1	GPL199	17222132	BW25113	non-exponential (predicted)	600	unknown	unknown	MD018	LB	none	15h	none	37	7	WT	na	no	Aerobic	none	na	Wood	GSE3905-1
T1884	BW25113.MD018.none.na_WT	2006-10-01	One	Affymetrix	GSE3905	GSM88919	1	GPL199	17222132	BW25113	non-exponential (predicted)	600	unknown	unknown	MD018	LB	none	24h	none	37	7	WT	na	no	Aerobic	none	na	Wood	GSE3905-1
T1899	BW25113.MD026.none.yceP_KO	2006-04-01	One	Affymetrix	GSE3937	GSM89487	1	GPL199	16597943	BW25113	non-exponential (predicted)	600	unknown	unknown	MD026	LB	Glu	24h	none	37	7	KO	yceP	no	Aerobic	none	na	Wood	GSE3937-1
T1900	BW25113.MD026.none.yliH_KO	2006-04-01	One	Affymetrix	GSE3937	GSM89488	1	GPL199	16597943	BW25113	non-exponential (predicted)	600	unknown	unknown	MD026	LB	Glu	24h	none	37	7	KO	yliH	no	Aerobic	none	na	Wood	GSE3937-2
T1916	MG1655.MD018.none.na_WT	2013-05-01	One	NimbleGen	GSE40304	GSM991072	1	GPL10046	23632166	MG1655	exponential	600	0.2	unknown	MD018	LB	none	na	none	37	7	WT	na	no	Aerobic	none	na	Cagliero	GSE40304-1
T1917	MG1655.MD018.none.na_WT	2013-05-01	One	NimbleGen	GSE40304	GSM991073	1	GPL10046	23632166	MG1655	exponential	600	0.2	unknown	MD018	LB	none	na	none	37	7	WT	na	no	Aerobic	none	na	Cagliero	GSE40304-1
T1918	MG1655.MD018.none.na_WT	2013-05-01	One	NimbleGen	GSE40304	GSM991074	1	GPL10046	23632166	MG1655	exponential	600	0.2	unknown	MD018	LB	none	na	none	37	7	WT	na	no	Aerobic	SHX	500ug/mL	Cagliero	GSE40304-2
T1919	MG1655.MD018.none.na_WT	2013-05-01	One	NimbleGen	GSE40304	GSM991075	1	GPL10046	23632166	MG1655	exponential	600	0.2	unknown	MD018	LB	none	na	none	37	7	WT	na	no	Aerobic	SHX	500ug/mL	Cagliero	GSE40304-2
T1941	MG1655.MD027.none.na_WT	2012-09-01	One	Affymetrix	GSE40648	GSM998832	1	GPL3154	23472115	MG1655	exponential	600	0.8	unknown	MD027	LB	Gly	na	none	30	7	WT	na	no	Aerobic	none	na	Arunasri	TG0323
T1942	MG1655.MD027.none.na_WT	2012-09-01	One	Affymetrix	GSE40648	GSM998833	1	GPL3154	23472115	MG1655	exponential	600	0.8	unknown	MD027	LB	Gly	na	none	30	7	WT	na	no	Aerobic	none	na	Arunasri	TG0323
T1943	MG1655.MD027.none.na_WT	2012-09-01	One	Affymetrix	GSE40648	GSM998834	1	GPL3154	23472115	MG1655	exponential	600	0.8	unknown	MD027	LB	Gly	na	none	30	7	WT	na	no	Aerobic	none	na	Arunasri	TG0323
T1944	MG1655.MD027.none.na_WT	2012-09-01	One	Affymetrix	GSE40648	GSM998835	1	GPL3154	23472115	MG1655	exponential	600	0.8	unknown	MD027	LB	Gly	na	none	30	7	WT	na	no	Aerobic	none	na	Arunasri	TG0323
T1945	MG1655.MD027.microgravity.na_WT	2012-09-01	One	Affymetrix	GSE40648	GSM998836	1	GPL3154	23472115	MG1655	exponential	600	0.8	unknown	MD027	LB	Gly	na	microgravity	30	7	WT	na	no	Aerobic	none	na	Arunasri	TG0324
T1946	MG1655.MD027.microgravity.na_WT	2012-09-01	One	Affymetrix	GSE40648	GSM998837	1	GPL3154	23472115	MG1655	exponential	600	0.8	unknown	MD027	LB	Gly	na	microgravity	30	7	WT	na	no	Aerobic	none	na	Arunasri	TG0324
T1947	MG1655.MD027.microgravity.na_WT	2012-09-01	One	Affymetrix	GSE40648	GSM998838	1	GPL3154	23472115	MG1655	exponential	600	0.8	unknown	MD027	LB	Gly	na	microgravity	30	7	WT	na	no	Aerobic	none	na	Arunasri	TG0324
T1948	MG1655.MD027.microgravity.na_WT	2012-09-01	One	Affymetrix	GSE40648	GSM998839	1	GPL3154	23472115	MG1655	exponential	600	0.8	unknown	MD027	LB	Gly	na	microgravity	30	7	WT	na	no	Aerobic	none	na	Arunasri	TG0324
T1957	MG1655.MD004.O2-starvation.na_WT	2013-06-01	One	NimbleGen	GSE41189	GSM1010240	1	GPL14649	23818864	MG1655	exponential	600	0.3	unknown	MD004	MOPS	Glu	na	O2-starvation	37	7	WT	na	no	Anaerobic	none	na	Myers	GSE41189-1
T1958	MG1655.MD004.O2-starvation.na_WT	2013-06-01	One	NimbleGen	GSE41189	GSM1010241	1	GPL14649	23818864	MG1655	exponential	600	0.3	unknown	MD004	MOPS	Glu	na	O2-starvation	37	7	WT	na	no	Anaerobic	none	na	Myers	GSE41189-1
T1959	MG1655.MD004.O2-starvation.b1334_KO	2013-06-01	One	NimbleGen	GSE41189	GSM1010242	1	GPL14649	23818864	MG1655	exponential	600	0.3	unknown	MD004	MOPS	Glu	na	O2-starvation	37	7	KO	b1334	no	Anaerobic	none	na	Myers	GSE41189-2
T1960	MG1655.MD004.O2-starvation.b1334_KO	2013-06-01	One	NimbleGen	GSE41189	GSM1010243	1	GPL14649	23818864	MG1655	exponential	600	0.3	unknown	MD004	MOPS	Glu	na	O2-starvation	37	7	KO	b1334	no	Anaerobic	none	na	Myers	GSE41189-2
T1961	MG1655.MD004.none.na_WT	2013-06-01	One	NimbleGen	GSE41189	GSM1126445	1	GPL14649	23818864	MG1655	exponential	600	0.3	unknown	MD004	MOPS	Glu	na	none	37	7	WT	na	no	Aerobic	none	na	Myers	GSE41189-3
T1962	MG1655.MD004.none.na_WT	2013-06-01	One	NimbleGen	GSE41189	GSM1126446	1	GPL14649	23818864	MG1655	exponential	600	0.3	unknown	MD004	MOPS	Glu	na	none	37	7	WT	na	no	Aerobic	none	na	Myers	GSE41189-3
T1965	14R525.MD018.none.na_WT	2014-05-01	One	Agilent	GSE42205	GSM1035349	1	GPL13360	24628798	14R525	exponential (predicted)	600	0.4	unknown	MD018	LB	none	0m	none	37	7	WT	na	no	Aerobic	none	na	Carraro	GSE42205-1
T1966	14R525.MD018.none.na_WT	2014-05-01	One	Agilent	GSE42205	GSM1035350	1	GPL13360	24628798	14R525	non-exponential (predicted)	600	0.4	unknown	MD018	LB	none	0m	none	37	7	WT	na	no	Aerobic	none	na	Carraro	GSE42205-1
T1967	14R525.MD018.none.na_WT	2014-05-01	One	Agilent	GSE42205	GSM1035351	1	GPL13360	24628798	14R525	non-exponential (predicted)	600	0.4	unknown	MD018	LB	none	0m	none	37	7	WT	na	no	Aerobic	none	na	Carraro	GSE42205-1
T1968	14R525.MD018.none.na_WT	2014-05-01	One	Agilent	GSE42205	GSM1035352	1	GPL13360	24628798	14R525	exponential (predicted)	600	0.4	unknown	MD018	LB	none	20m	none	37	7	WT	na	no	Aerobic	none	na	Carraro	GSE42205-2
T1969	14R525.MD018.none.na_WT	2014-05-01	One	Agilent	GSE42205	GSM1035353	1	GPL13360	24628798	14R525	non-exponential (predicted)	600	0.4	unknown	MD018	LB	none	20m	none	37	7	WT	na	no	Aerobic	none	na	Carraro	GSE42205-2
T1970	14R525.MD018.none.na_WT	2014-05-01	One	Agilent	GSE42205	GSM1035354	1	GPL13360	24628798	14R525	non-exponential (predicted)	600	0.4	unknown	MD018	LB	none	20m	none	37	7	WT	na	no	Aerobic	none	na	Carraro	GSE42205-2
T1971	14R525.MD018.none.na_WT	2014-05-01	One	Agilent	GSE42205	GSM1035355	1	GPL13360	24628798	14R525	exponential (predicted)	600	0.4	unknown	MD018	LB	none	40m	none	37	7	WT	na	no	Aerobic	none	na	Carraro	GSE42205-3
T1972	14R525.MD018.none.na_WT	2014-05-01	One	Agilent	GSE42205	GSM1035356	1	GPL13360	24628798	14R525	non-exponential (predicted)	600	0.4	unknown	MD018	LB	none	40m	none	37	7	WT	na	no	Aerobic	none	na	Carraro	GSE42205-3
T1973	14R525.MD018.none.na_WT	2014-05-01	One	Agilent	GSE42205	GSM1035357	1	GPL13360	24628798	14R525	non-exponential (predicted)	600	0.4	unknown	MD018	LB	none	40m	none	37	7	WT	na	no	Aerobic	none	na	Carraro	GSE42205-3
T1974	14R525.MD018.ethanol.na_WT	2014-05-01	One	Agilent	GSE42205	GSM1035358	1	GPL13360	24628798	14R525	exponential (predicted)	600	0.4	unknown	MD018	LB	none	0m	ethanol	37	7	WT	na	no	Aerobic	ethanol	0.2	Carraro	GSE42205-4
T1975	14R525.MD018.ethanol.na_WT	2014-05-01	One	Agilent	GSE42205	GSM1035359	1	GPL13360	24628798	14R525	non-exponential (predicted)	600	0.4	unknown	MD018	LB	none	0m	ethanol	37	7	WT	na	no	Aerobic	ethanol	0.2	Carraro	GSE42205-4
T1976	14R525.MD018.ethanol.na_WT	2014-05-01	One	Agilent	GSE42205	GSM1035360	1	GPL13360	24628798	14R525	non-exponential (predicted)	600	0.4	unknown	MD018	LB	none	0m	ethanol	37	7	WT	na	no	Aerobic	ethanol	0.2	Carraro	GSE42205-4
T1977	14R525.MD018.ethanol.na_WT	2014-05-01	One	Agilent	GSE42205	GSM1035361	1	GPL13360	24628798	14R525	exponential (predicted)	600	0.4	unknown	MD018	LB	none	20m	ethanol	37	7	WT	na	no	Aerobic	ethanol	0.2	Carraro	GSE42205-5
T1978	14R525.MD018.ethanol.na_WT	2014-05-01	One	Agilent	GSE42205	GSM1035362	1	GPL13360	24628798	14R525	non-exponential (predicted)	600	0.4	unknown	MD018	LB	none	20m	ethanol	37	7	WT	na	no	Aerobic	ethanol	0.2	Carraro	GSE42205-5
T1979	14R525.MD018.ethanol.na_WT	2014-05-01	One	Agilent	GSE42205	GSM1035363	1	GPL13360	24628798	14R525	non-exponential (predicted)	600	0.4	unknown	MD018	LB	none	20m	ethanol	37	7	WT	na	no	Aerobic	ethanol	0.2	Carraro	GSE42205-5
T1980	14R525.MD018.ethanol.na_WT	2014-05-01	One	Agilent	GSE42205	GSM1035364	1	GPL13360	24628798	14R525	exponential (predicted)	600	0.4	unknown	MD018	LB	none	40m	ethanol	37	7	WT	na	no	Aerobic	ethanol	0.2	Carraro	GSE42205-6
T1981	14R525.MD018.ethanol.na_WT	2014-05-01	One	Agilent	GSE42205	GSM1035365	1	GPL13360	24628798	14R525	non-exponential (predicted)	600	0.4	unknown	MD018	LB	none	40m	ethanol	37	7	WT	na	no	Aerobic	ethanol	0.2	Carraro	GSE42205-6
T1982	14R525.MD018.ethanol.na_WT	2014-05-01	One	Agilent	GSE42205	GSM1035366	1	GPL13360	24628798	14R525	non-exponential (predicted)	600	0.4	unknown	MD018	LB	none	40m	ethanol	37	7	WT	na	no	Aerobic	ethanol	0.2	Carraro	GSE42205-6
T1983	14R525.MD018.polyphenols.na_WT	2014-05-01	One	Agilent	GSE42205	GSM1035367	1	GPL13360	24628798	14R525	exponential (predicted)	600	0.4	unknown	MD018	LB	none	0m	polyphenols	37	7	WT	na	no	Aerobic	polyphenols	1mg/mL	Carraro	GSE42205-7
T1984	14R525.MD018.polyphenols.na_WT	2014-05-01	One	Agilent	GSE42205	GSM1035368	1	GPL13360	24628798	14R525	exponential (predicted)	600	0.4	unknown	MD018	LB	none	0m	polyphenols	37	7	WT	na	no	Aerobic	polyphenols	1mg/mL	Carraro	GSE42205-7
T1985	14R525.MD018.polyphenols.na_WT	2014-05-01	One	Agilent	GSE42205	GSM1035369	1	GPL13360	24628798	14R525	exponential (predicted)	600	0.4	unknown	MD018	LB	none	0m	polyphenols	37	7	WT	na	no	Aerobic	polyphenols	1mg/mL	Carraro	GSE42205-7
T1986	14R525.MD018.polyphenols.na_WT	2014-05-01	One	Agilent	GSE42205	GSM1035370	1	GPL13360	24628798	14R525	non-exponential (predicted)	600	0.4	unknown	MD018	LB	none	20m	polyphenols	37	7	WT	na	no	Aerobic	polyphenols	1mg/mL	Carraro	GSE42205-8
T1987	14R525.MD018.polyphenols.na_WT	2014-05-01	One	Agilent	GSE42205	GSM1035371	1	GPL13360	24628798	14R525	exponential (predicted)	600	0.4	unknown	MD018	LB	none	20m	polyphenols	37	7	WT	na	no	Aerobic	polyphenols	1mg/mL	Carraro	GSE42205-8
T1988	14R525.MD018.polyphenols.na_WT	2014-05-01	One	Agilent	GSE42205	GSM1035372	1	GPL13360	24628798	14R525	exponential (predicted)	600	0.4	unknown	MD018	LB	none	20m	polyphenols	37	7	WT	na	no	Aerobic	polyphenols	1mg/mL	Carraro	GSE42205-8
T1989	14R525.MD018.polyphenols.na_WT	2014-05-01	One	Agilent	GSE42205	GSM1035373	1	GPL13360	24628798	14R525	non-exponential (predicted)	600	0.4	unknown	MD018	LB	none	40m	polyphenols	37	7	WT	na	no	Aerobic	polyphenols	1mg/mL	Carraro	GSE42205-9
T1990	14R525.MD018.polyphenols.na_WT	2014-05-01	One	Agilent	GSE42205	GSM1035374	1	GPL13360	24628798	14R525	exponential (predicted)	600	0.4	unknown	MD018	LB	none	40m	polyphenols	37	7	WT	na	no	Aerobic	polyphenols	1mg/mL	Carraro	GSE42205-9
T1991	14R525.MD018.polyphenols.na_WT	2014-05-01	One	Agilent	GSE42205	GSM1035375	1	GPL13360	24628798	14R525	exponential (predicted)	600	0.4	unknown	MD018	LB	none	40m	polyphenols	37	7	WT	na	no	Aerobic	polyphenols	1mg/mL	Carraro	GSE42205-9
T1992	MG1655.MD001.none.na_WT	2013-06-01	One	NimbleGen	GSE42675	GSM1047779	1	GPL16347	23744946	MG1655	exponential	600	0.6	unknown	MD001	M9	Glu	na	none	37	7	WT	na	no	Aerobic	none	na	Palsson	GSE42205-10
T1993	MG1655.MD001.none.na_WT	2013-06-01	One	NimbleGen	GSE42675	GSM1047780	1	GPL16347	23744946	MG1655	exponential	600	0.6	unknown	MD001	M9	Glu	na	none	37	7	WT	na	no	Aerobic	none	na	Palsson	GSE42205-10
T1994	MG1655.MD001.none.na_WT	2013-06-01	One	NimbleGen	GSE42675	GSM1047781	1	GPL16347	23744946	MG1655	exponential	600	0.6	unknown	MD001	M9	Glu	na	none	37	7	WT	na	no	Aerobic	none	na	Palsson	GSE42205-10
T1995	MG1655.MD001.heat.na_WT	2013-06-01	One	NimbleGen	GSE42675	GSM1047782	1	GPL16347	23744946	MG1655	exponential	600	0.6	unknown	MD001	M9	Glu	na	heat	42	7	WT	na	no	Aerobic	none	na	Palsson	GSE42205-11
T1996	MG1655.MD001.heat.na_WT	2013-06-01	One	NimbleGen	GSE42675	GSM1047783	1	GPL16347	23744946	MG1655	exponential	600	0.6	unknown	MD001	M9	Glu	na	heat	42	7	WT	na	no	Aerobic	none	na	Palsson	GSE42205-11
T1997	MG1655.MD001.heat.na_WT	2013-06-01	One	NimbleGen	GSE42675	GSM1047784	1	GPL16347	23744946	MG1655	exponential	600	0.6	unknown	MD001	M9	Glu	na	heat	42	7	WT	na	no	Aerobic	none	na	Palsson	GSE42205-11
T1998	MG1655.MD018.none.na_WT	2012-10-01	One	Affymetrix	GSE42702	GSM1048193	1	GPL3154	23292772	MG1655	exponential	600	0.3	unknown	MD018	LB	none	na	none	37	7	WT	na	no	Aerobic	none	na	Richarme	GSE42702-1
T1999	MG1655.MD018.none.yajL_KO	2012-10-01	One	Affymetrix	GSE42702	GSM1048194	1	GPL3154	23292772	MG1655	exponential	600	0.3	unknown	MD018	LB	none	na	none	37	7	KO	yajL	no	Aerobic	none	na	Richarme	GSE42702-2
T2000	MG1655.MD018.none.na_WT	2012-10-01	One	Affymetrix	GSE42702	GSM1048195	1	GPL3154	23292772	MG1655	exponential	600	0.3	unknown	MD018	LB	none	na	none	37	7	WT	na	no	Aerobic	none	na	Richarme	GSE42702-1
T2001	MG1655.MD018.none.yajL_KO	2012-10-01	One	Affymetrix	GSE42702	GSM1048196	1	GPL3154	23292772	MG1655	exponential	600	0.3	unknown	MD018	LB	none	na	none	37	7	KO	yajL	no	Aerobic	none	na	Richarme	GSE42702-2
T2015	W3110.MD028.acidic.na_WT	2006-03-01	One	Affymetrix	GSE4511	GSM101230	1	GPL199	15601715	W3110	exponential	600	0.3	unknown	MD028	LBK	none	na	acidic	37	5.7	WT	na	no	Aerobic	HP	50mM	Slonczewski	TG0329
T2016	W3110.MD028.acidic.na_WT	2006-03-01	One	Affymetrix	GSE4511	GSM101231	1	GPL199	15601715	W3110	exponential	600	0.3	unknown	MD028	LBK	none	na	acidic	37	5.7	WT	na	no	Aerobic	HP	50mM	Slonczewski	TG0329
T2017	W3110.MD028.acidic.na_WT	2006-03-01	One	Affymetrix	GSE4511	GSM101232	1	GPL199	15601715	W3110	exponential	600	0.3	unknown	MD028	LBK	none	na	acidic	37	5.7	WT	na	no	Aerobic	HP	50mM	Slonczewski	TG0329
T2018	W3110.MD028.acidic.na_WT	2006-03-01	One	Affymetrix	GSE4511	GSM101233	1	GPL199	15601715	W3110	exponential	600	0.3	unknown	MD028	LBK	none	na	acidic	37	5.7	WT	na	no	Aerobic	HP	50mM	Slonczewski	TG0329
T2019	W3110.MD028.acidic.na_WT	2006-03-01	One	Affymetrix	GSE4511	GSM101234	1	GPL199	15601715	W3110	exponential	600	0.3	unknown	MD028	LBK	none	na	acidic	37	5.7	WT	na	no	Aerobic	HP	50mM	Slonczewski	TG0329
T2020	W3110.MD028.none.na_WT	2006-03-01	One	Affymetrix	GSE4511	GSM101235	1	GPL199	15601715	W3110	exponential	600	0.3	unknown	MD028	LBK	none	na	none	37	7	WT	na	no	Aerobic	HP	50mM	Slonczewski	TG0330
T2021	W3110.MD028.none.na_WT	2006-03-01	One	Affymetrix	GSE4511	GSM101236	1	GPL199	15601715	W3110	exponential	600	0.3	unknown	MD028	LBK	none	na	none	37	7	WT	na	no	Aerobic	HP	50mM	Slonczewski	TG0330
T2022	W3110.MD028.none.na_WT	2006-03-01	One	Affymetrix	GSE4511	GSM101237	1	GPL199	15601715	W3110	exponential	600	0.3	unknown	MD028	LBK	none	na	none	37	7	WT	na	no	Aerobic	HP	50mM	Slonczewski	TG0330
T2023	W3110.MD028.none.na_WT	2006-03-01	One	Affymetrix	GSE4511	GSM101238	1	GPL199	15601715	W3110	exponential	600	0.3	unknown	MD028	LBK	none	na	none	37	7	WT	na	no	Aerobic	HP	50mM	Slonczewski	TG0330
T2024	W3110.MD028.none.na_WT	2006-03-01	One	Affymetrix	GSE4511	GSM101239	1	GPL199	15601715	W3110	exponential	600	0.3	unknown	MD028	LBK	none	na	none	37	7	WT	na	no	Aerobic	HP	50mM	Slonczewski	TG0328
T2025	W3110.MD028.alkaline.na_WT	2006-03-01	One	Affymetrix	GSE4511	GSM101240	1	GPL199	15601715	W3110	exponential	600	0.3	unknown	MD028	LBK	none	na	alkaline	37	8.5	WT	na	no	Aerobic	HP	50mM	Slonczewski	TG0327
T2026	W3110.MD028.alkaline.na_WT	2006-03-01	One	Affymetrix	GSE4511	GSM101241	1	GPL199	15601715	W3110	exponential	600	0.3	unknown	MD028	LBK	none	na	alkaline	37	8.5	WT	na	no	Aerobic	HP	50mM	Slonczewski	TG0327
T2027	W3110.MD028.alkaline.na_WT	2006-03-01	One	Affymetrix	GSE4511	GSM101242	1	GPL199	15601715	W3110	exponential	600	0.3	unknown	MD028	LBK	none	na	alkaline	37	8.5	WT	na	no	Aerobic	HP	50mM	Slonczewski	TG0327
T2028	W3110.MD028.alkaline.na_WT	2006-03-01	One	Affymetrix	GSE4511	GSM101243	1	GPL199	15601715	W3110	exponential	600	0.3	unknown	MD028	LBK	none	na	alkaline	37	8.5	WT	na	no	Aerobic	HP	50mM	Slonczewski	TG0327
T2029	W3110.MD028.alkaline.na_WT	2006-03-01	One	Affymetrix	GSE4511	GSM101244	1	GPL199	15601715	W3110	exponential	600	0.3	unknown	MD028	LBK	none	na	alkaline	37	8.5	WT	na	no	Aerobic	HP	50mM	Slonczewski	TG0327
T2030	W3110.MD028.O2-starvation;acidic.na_WT	2006-10-01	One	Affymetrix	GSE4556	GSM101766	1	GPL199	17026754	W3110	exponential	600	0.2	0.909	MD028	LBK	none	na	O2-starvation;acidic	37	5.7	WT	na	no	Anaerobic	HP	50mM	Slonczewski	TG0332
T2031	W3110.MD028.O2-starvation;acidic.na_WT	2006-10-01	One	Affymetrix	GSE4556	GSM101767	1	GPL199	17026754	W3110	exponential	600	0.2	0.909	MD028	LBK	none	na	O2-starvation;acidic	37	5.7	WT	na	no	Anaerobic	HP	50mM	Slonczewski	TG0332
T2032	W3110.MD028.O2-starvation;acidic.na_WT	2006-10-01	One	Affymetrix	GSE4556	GSM101768	1	GPL199	17026754	W3110	exponential	600	0.2	0.909	MD028	LBK	none	na	O2-starvation;acidic	37	5.7	WT	na	no	Anaerobic	HP	50mM	Slonczewski	TG0332
T2033	W3110.MD028.O2-starvation;acidic.na_WT	2006-10-01	One	Affymetrix	GSE4556	GSM101769	1	GPL199	17026754	W3110	exponential	600	0.2	0.909	MD028	LBK	none	na	O2-starvation;acidic	37	5.7	WT	na	no	Anaerobic	HP	50mM	Slonczewski	TG0332
T2034	W3110.MD028.O2-starvation;acidic.na_WT	2006-10-01	One	Affymetrix	GSE4556	GSM101770	1	GPL199	17026754	W3110	exponential	600	0.2	0.909	MD028	LBK	none	na	O2-starvation;acidic	37	5.7	WT	na	no	Anaerobic	HP	50mM	Slonczewski	TG0332
T2035	W3110.MD028.O2-starvation.na_WT	2006-10-01	One	Affymetrix	GSE4556	GSM101771	1	GPL199	17026754	W3110	exponential	600	0.2	1.24	MD028	LBK	none	na	O2-starvation	37	7	WT	na	no	Anaerobic	HP	50mM	Slonczewski	TG0333
T2036	W3110.MD028.O2-starvation.na_WT	2006-10-01	One	Affymetrix	GSE4556	GSM101772	1	GPL199	17026754	W3110	exponential	600	0.2	1.24	MD028	LBK	none	na	O2-starvation	37	7	WT	na	no	Anaerobic	HP	50mM	Slonczewski	TG0333
T2037	W3110.MD028.O2-starvation.na_WT	2006-10-01	One	Affymetrix	GSE4556	GSM101773	1	GPL199	17026754	W3110	exponential	600	0.2	1.24	MD028	LBK	none	na	O2-starvation	37	7	WT	na	no	Anaerobic	HP	50mM	Slonczewski	TG0333
T2038	W3110.MD028.O2-starvation.na_WT	2006-10-01	One	Affymetrix	GSE4556	GSM101774	1	GPL199	17026754	W3110	exponential	600	0.2	1.24	MD028	LBK	none	na	O2-starvation	37	7	WT	na	no	Anaerobic	HP	50mM	Slonczewski	TG0333
T2039	W3110.MD028.O2-starvation.na_WT	2006-10-01	One	Affymetrix	GSE4556	GSM101775	1	GPL199	17026754	W3110	exponential	600	0.2	1.24	MD028	LBK	none	na	O2-starvation	37	7	WT	na	no	Anaerobic	HP	50mM	Slonczewski	TG0333
T2040	W3110.MD028.O2-starvation;alkaline.na_WT	2006-10-01	One	Affymetrix	GSE4556	GSM101776	1	GPL199	17026754	W3110	exponential	600	0.2	0.76	MD028	LBK	none	na	O2-starvation;alkaline	37	8.5	WT	na	no	Anaerobic	HP	50mM	Slonczewski	TG0331
T2041	W3110.MD028.O2-starvation;alkaline.na_WT	2006-10-01	One	Affymetrix	GSE4556	GSM101777	1	GPL199	17026754	W3110	exponential	600	0.2	0.76	MD028	LBK	none	na	O2-starvation;alkaline	37	8.5	WT	na	no	Anaerobic	HP	50mM	Slonczewski	TG0331
T2042	W3110.MD028.O2-starvation;alkaline.na_WT	2006-10-01	One	Affymetrix	GSE4556	GSM101778	1	GPL199	17026754	W3110	exponential	600	0.2	0.76	MD028	LBK	none	na	O2-starvation;alkaline	37	8.5	WT	na	no	Anaerobic	HP	50mM	Slonczewski	TG0331
T2043	W3110.MD028.O2-starvation;alkaline.na_WT	2006-10-01	One	Affymetrix	GSE4556	GSM101779	1	GPL199	17026754	W3110	exponential	600	0.2	0.76	MD028	LBK	none	na	O2-starvation;alkaline	37	8.5	WT	na	no	Anaerobic	HP	50mM	Slonczewski	TG0331
T2044	W3110.MD028.O2-starvation;alkaline.na_WT	2006-10-01	One	Affymetrix	GSE4556	GSM101780	1	GPL199	17026754	W3110	exponential	600	0.2	0.76	MD028	LBK	none	na	O2-starvation;alkaline	37	8.5	WT	na	no	Anaerobic	HP	50mM	Slonczewski	TG0331
T2052	BW25113.MD018.dna-damage.na_WT	2007-05-01	Two	MWG	GSE4569	GSM102077	1	GPL534	16913923	BW25113	non-exponential (predicted)	600	unknown	0.5	MD018	LB	none	50h	dna-damage	37	7	WT	na	no	Aerobic	none	na	Berney	TG0334
T2053	BW25113.MD018.dna-damage.na_WT	2007-05-01	Two	MWG	GSE4569	GSM102078	1	GPL534	16913923	BW25113	non-exponential (predicted)	600	unknown	0.5	MD018	LB	none	50h	dna-damage	37	7	WT	na	no	Aerobic	none	na	Berney	TG0334
T2054	BW25113.MD018.dna-damage.na_WT	2007-05-01	Two	MWG	GSE4569	GSM102079	1	GPL534	16913923	BW25113	non-exponential (predicted)	600	unknown	0.5	MD018	LB	none	50h	dna-damage	37	7	WT	na	no	Aerobic	none	na	Berney	TG0334
T2055	BW25113.MD018.dna-damage.na_WT	2007-05-01	Two	MWG	GSE4569	GSM102080	1	GPL534	16913923	BW25113	non-exponential (predicted)	600	unknown	0.5	MD018	LB	none	1h	dna-damage	37	7	WT	na	no	Aerobic	none	na	Berney	TG0335
T2056	BW25113.MD018.dna-damage.na_WT	2007-05-01	Two	MWG	GSE4569	GSM102081	1	GPL534	16913923	BW25113	non-exponential (predicted)	600	unknown	0.5	MD018	LB	none	1h	dna-damage	37	7	WT	na	no	Aerobic	none	na	Berney	TG0335
T2057	BW25113.MD018.dna-damage.na_WT	2007-05-01	Two	MWG	GSE4569	GSM102082	1	GPL534	16913923	BW25113	non-exponential (predicted)	600	unknown	0.5	MD018	LB	none	1h	dna-damage	37	7	WT	na	no	Aerobic	none	na	Berney	TG0335
T2058	BW25113.MD018.dna-damage.na_WT	2007-05-01	Two	MWG	GSE4569	GSM102083	1	GPL534	16913923	BW25113	non-exponential (predicted)	600	unknown	0.5	MD018	LB	none	1h	dna-damage	37	7	WT	na	no	Aerobic	none	na	Berney	TG0335
T2063	MG1655.MD004.O2-starvation.na_WT	2013-10-01	One	NimbleGen	GSE46415	GSM1129890	1	GPL14649	24146625	MG1655	exponential	600	0.3	unknown	MD004	MOPS	Glu	na	O2-starvation	37	7	WT	na	no	Anaerobic	none	na	Park	GSE46415-1
T2064	MG1655.MD004.O2-starvation.na_WT	2013-10-01	One	NimbleGen	GSE46415	GSM1129891	1	GPL14649	24146625	MG1655	exponential	600	0.3	unknown	MD004	MOPS	Glu	na	O2-starvation	37	7	WT	na	no	Anaerobic	none	na	Park	GSE46415-1
T2065	MG1655.MD004.O2-starvation.na_WT	2013-10-01	One	NimbleGen	GSE46415	GSM1129892	1	GPL14649	24146625	MG1655	exponential	600	0.3	unknown	MD004	MOPS	Glu	na	O2-starvation	37	7	WT	na	no	Anaerobic	none	na	Park	GSE46415-1
T2066	MG1655.MD004.O2-starvation.b4401_KO	2013-10-01	One	NimbleGen	GSE46415	GSM1129893	1	GPL14649	24146625	MG1655	exponential	600	0.3	unknown	MD004	MOPS	Glu	na	O2-starvation	37	7	KO	b4401	no	Anaerobic	none	na	Park	GSE46415-2
T2067	MG1655.MD004.O2-starvation.b4401_KO	2013-10-01	One	NimbleGen	GSE46415	GSM1129894	1	GPL14649	24146625	MG1655	exponential	600	0.3	unknown	MD004	MOPS	Glu	na	O2-starvation	37	7	KO	b4401	no	Anaerobic	none	na	Park	GSE46415-2
T2068	MG1655.MD004.O2-starvation.b4401_KO	2013-10-01	One	NimbleGen	GSE46415	GSM1129895	1	GPL14649	24146625	MG1655	exponential	600	0.3	unknown	MD004	MOPS	Glu	na	O2-starvation	37	7	KO	b4401	no	Anaerobic	none	na	Park	GSE46415-2
T2072	JM109.MD001.none.na_WT	2013-10-01	One	Affymetrix	GSE46625	GSM1133373	1	GPL3154	unknown	JM109	exponential	600	0.4	unknown	MD001	M9	Glu	na	none	37	7	WT	na	pUC18	Aerobic	none	na	Li	TG0336
T2073	JM109.MD001.none.na_WT	2013-10-01	One	Affymetrix	GSE46625	GSM1133374	1	GPL3154	unknown	JM109	exponential	600	0.4	unknown	MD001	M9	Glu	na	none	37	7	WT	na	pUC18	Aerobic	none	na	Li	TG0336
T2074	JM109.MD001.none.na_WT	2013-10-01	One	Affymetrix	GSE46625	GSM1133375	1	GPL3154	unknown	JM109	exponential	600	0.4	unknown	MD001	M9	Glu	na	none	37	7	WT	na	pUC18	Aerobic	none	na	Li	TG0336
T2075	JM109.MD001.none.b0908_OE	2013-10-01	One	Affymetrix	GSE46625	GSM1133376	1	GPL3154	unknown	JM109	exponential	600	0.4	unknown	MD001	M9	Glu	na	none	37	7	OE	b0908	pUCA1501	Aerobic	none	na	Li	TG0337
T2076	JM109.MD001.none.b0908_OE	2013-10-01	One	Affymetrix	GSE46625	GSM1133377	1	GPL3154	unknown	JM109	exponential	600	0.4	unknown	MD001	M9	Glu	na	none	37	7	OE	b0908	pUCA1501	Aerobic	none	na	Li	TG0337
T2077	JM109.MD001.none.b0908_OE	2013-10-01	One	Affymetrix	GSE46625	GSM1133378	1	GPL3154	unknown	JM109	exponential	600	0.4	unknown	MD001	M9	Glu	na	none	37	7	OE	b0908	pUCA1501	Aerobic	none	na	Li	TG0337
T2084	MG1655.MD097.none.na_WT	2013-05-01	One	NimbleGen	GSE47221	GSM1147038	1	GPL17192	23716056	MG1655	exponential	600	1	unknown	MD097	Evans	Glu	na	none	37	7	WT	na	no	Aerobic	none	na	Handel	GSE47221-1
T2085	MG1655.MD097.none.na_WT	2013-05-01	One	NimbleGen	GSE47221	GSM1147039	1	GPL17192	23716056	MG1655	exponential	600	1	unknown	MD097	Evans	Glu	na	none	37	7	WT	na	no	Aerobic	none	na	Handel	GSE47221-1
T2086	MG1655.MD097.none.na_WT	2013-05-01	One	NimbleGen	GSE47221	GSM1147040	1	GPL17192	23716056	MG1655	exponential	600	1	unknown	MD097	Evans	Glu	na	none	37	7	WT	na	no	Aerobic	none	na	Handel	GSE47221-1
T2087	MG1655.MD097.Ax.na_WT	2013-05-01	One	NimbleGen	GSE47221	GSM1147041	1	GPL17192	23716056	MG1655	exponential	600	1	unknown	MD097	Evans	Glu	na	Ax	37	7	WT	na	no	Aerobic	Ax	1ug/mL	Handel	GSE47221-2
T2088	MG1655.MD097.Ax.na_WT	2013-05-01	One	NimbleGen	GSE47221	GSM1147042	1	GPL17192	23716056	MG1655	exponential	600	1	unknown	MD097	Evans	Glu	na	Ax	37	7	WT	na	no	Aerobic	Ax	1ug/mL	Handel	GSE47221-2
T2089	MG1655.MD097.Ax.na_WT	2013-05-01	One	NimbleGen	GSE47221	GSM1147043	1	GPL17192	23716056	MG1655	exponential	600	1	unknown	MD097	Evans	Glu	na	Ax	37	7	WT	na	no	Aerobic	Ax	1ug/mL	Handel	GSE47221-2
T2096	P4X.MD029.none.na_WT	2006-11-01	One	Affymetrix	GSE4724	GSM106504	1	GPL3154	17074904	P4X	exponential	660	0.5	0.65	MD029	minimal	Glu	na	none	37	7	WT	na	no	Aerobic	none	na	Delm	TG0340
T2097	P4X.MD029.none.na_WT	2006-11-01	One	Affymetrix	GSE4724	GSM106751	1	GPL3154	17074904	P4X	exponential	660	0.5	0.65	MD029	minimal	Glu	na	none	37	7	WT	na	no	Aerobic	none	na	Delm	TG0340
T2098	P4X.MD029.none.na_WT	2006-11-01	One	Affymetrix	GSE4724	GSM106752	1	GPL3154	17074904	P4X	exponential	660	0.5	0.65	MD029	minimal	Glu	na	none	37	7	WT	na	no	Aerobic	none	na	Delm	TG0340
T2099	P4X.MD030.none.na_WT	2006-11-01	One	Affymetrix	GSE4724	GSM106753	1	GPL3154	17074904	P4X	exponential	660	0.5	0.65	MD030	minimal	Glu	na	none	37	7	WT	na	no	Aerobic	none	na	Delm	TG0341
T2100	P4X.MD030.none.na_WT	2006-11-01	One	Affymetrix	GSE4724	GSM106755	1	GPL3154	17074904	P4X	exponential	660	0.5	0.65	MD030	minimal	Glu	na	none	37	7	WT	na	no	Aerobic	none	na	Delm	TG0341
T2101	P4X.MD030.none.na_WT	2006-11-01	One	Affymetrix	GSE4724	GSM106756	1	GPL3154	17074904	P4X	exponential	660	0.5	0.65	MD030	minimal	Glu	na	none	37	7	WT	na	no	Aerobic	none	na	Delm	TG0341
T2102	P4X.MD030.none.b3237_KO	2006-11-01	One	Affymetrix	GSE4724	GSM106757	1	GPL3154	17074904	P4X	exponential	660	0.5	0.65	MD030	minimal	Glu	na	none	37	7	KO	b3237	no	Aerobic	none	na	Delm	TG0342
T2103	P4X.MD030.none.b3237_KO	2006-11-01	One	Affymetrix	GSE4724	GSM106758	1	GPL3154	17074904	P4X	exponential	660	0.5	0.65	MD030	minimal	Glu	na	none	37	7	KO	b3237	no	Aerobic	none	na	Delm	TG0342
T2104	P4X.MD030.none.b3237_KO	2006-11-01	One	Affymetrix	GSE4724	GSM106759	1	GPL3154	17074904	P4X	exponential	660	0.5	0.65	MD030	minimal	Glu	na	none	37	7	KO	b3237	no	Aerobic	none	na	Delm	TG0342
T2107	MG1655.MD096.none.na_WT	2013-08-01	One	NimbleGen	GSE47732	GSM1155580	1	GPL17260	24151430	MG1655	exponential (predicted)	600	0.5	unknown	MD096	minimal	Glu	0m	none	37	7	WT	na	pTVP1GFP	Aerobic	Am	40ug/mL	Baig	GSE47732-1
T2108	MG1655.MD096.none.na_WT	2013-08-01	One	NimbleGen	GSE47732	GSM1155581	1	GPL17260	24151430	MG1655	non-exponential (predicted)	600	0.5	unknown	MD096	minimal	Glu	0m	none	37	7	WT	na	pTVP1GFP	Aerobic	Am	40ug/mL	Baig	GSE47732-1
T2109	MG1655.MD096.none.na_WT	2013-08-01	One	NimbleGen	GSE47732	GSM1155582	1	GPL17260	24151430	MG1655	exponential (predicted)	600	0.5	unknown	MD096	minimal	Glu	0m	none	37	7	WT	na	pTVP1GFP	Aerobic	Am	40ug/mL	Baig	GSE47732-1
T2110	MG1655.MD096.none.na_WT	2013-08-01	One	NimbleGen	GSE47732	GSM1155583	1	GPL17260	24151430	MG1655	exponential (predicted)	600	0.5	unknown	MD096	minimal	Glu	5m	none	37	7	WT	na	pTVP1GFP	Aerobic	Am	40ug/mL	Baig	GSE47732-2
T2111	MG1655.MD096.none.na_WT	2013-08-01	One	NimbleGen	GSE47732	GSM1155584	1	GPL17260	24151430	MG1655	exponential (predicted)	600	0.5	unknown	MD096	minimal	Glu	5m	none	37	7	WT	na	pTVP1GFP	Aerobic	Am	40ug/mL	Baig	GSE47732-2
T2112	MG1655.MD096.none.na_WT	2013-08-01	One	NimbleGen	GSE47732	GSM1155585	1	GPL17260	24151430	MG1655	non-exponential (predicted)	600	0.5	unknown	MD096	minimal	Glu	5m	none	37	7	WT	na	pTVP1GFP	Aerobic	Am	40ug/mL	Baig	GSE47732-2
T2113	MG1655.MD096.none.na_WT	2013-08-01	One	NimbleGen	GSE47732	GSM1155586	1	GPL17260	24151430	MG1655	exponential (predicted)	600	0.5	unknown	MD096	minimal	Glu	20m	none	37	7	WT	na	pTVP1GFP	Aerobic	Am	40ug/mL	Baig	GSE47732-3
T2114	MG1655.MD096.none.na_WT	2013-08-01	One	NimbleGen	GSE47732	GSM1155587	1	GPL17260	24151430	MG1655	exponential (predicted)	600	0.5	unknown	MD096	minimal	Glu	20m	none	37	7	WT	na	pTVP1GFP	Aerobic	Am	40ug/mL	Baig	GSE47732-3
T2115	MG1655.MD096.none.na_WT	2013-08-01	One	NimbleGen	GSE47732	GSM1155588	1	GPL17260	24151430	MG1655	exponential (predicted)	600	0.5	unknown	MD096	minimal	Glu	20m	none	37	7	WT	na	pTVP1GFP	Aerobic	Am	40ug/mL	Baig	GSE47732-3
T2116	MG1655.MD096.none.na_WT	2013-08-01	One	NimbleGen	GSE47732	GSM1155589	1	GPL17260	24151430	MG1655	exponential (predicted)	600	0.5	unknown	MD096	minimal	Glu	40m	none	37	7	WT	na	pTVP1GFP	Aerobic	Am	40ug/mL	Baig	GSE47732-4
T2117	MG1655.MD096.none.na_WT	2013-08-01	One	NimbleGen	GSE47732	GSM1155590	1	GPL17260	24151430	MG1655	exponential (predicted)	600	0.5	unknown	MD096	minimal	Glu	40m	none	37	7	WT	na	pTVP1GFP	Aerobic	Am	40ug/mL	Baig	GSE47732-4
T2118	MG1655.MD096.none.na_WT	2013-08-01	One	NimbleGen	GSE47732	GSM1155591	1	GPL17260	24151430	MG1655	exponential (predicted)	600	0.5	unknown	MD096	minimal	Glu	40m	none	37	7	WT	na	pTVP1GFP	Aerobic	Am	40ug/mL	Baig	GSE47732-4
T2119	MG1655.MD096.none.na_WT	2013-08-01	One	NimbleGen	GSE47732	GSM1155592	1	GPL17260	24151430	MG1655	exponential (predicted)	600	0.5	unknown	MD096	minimal	Glu	60m	none	37	7	WT	na	pTVP1GFP	Aerobic	Am	40ug/mL	Baig	GSE47732-5
T2120	MG1655.MD096.none.na_WT	2013-08-01	One	NimbleGen	GSE47732	GSM1155593	1	GPL17260	24151430	MG1655	exponential (predicted)	600	0.5	unknown	MD096	minimal	Glu	60m	none	37	7	WT	na	pTVP1GFP	Aerobic	Am	40ug/mL	Baig	GSE47732-5
T2121	MG1655.MD096.none.na_WT	2013-08-01	One	NimbleGen	GSE47732	GSM1155594	1	GPL17260	24151430	MG1655	exponential (predicted)	600	0.5	unknown	MD096	minimal	Glu	60m	none	37	7	WT	na	pTVP1GFP	Aerobic	Am	40ug/mL	Baig	GSE47732-5
T2122	MG1655.MD096.none.na_WT	2013-08-01	One	NimbleGen	GSE47732	GSM1155595	1	GPL17260	24151430	MG1655	exponential (predicted)	600	0.5	unknown	MD096	minimal	Glu	60m	none	37	7	WT	na	pTVP1GFP	Aerobic	Am	40ug/mL	Baig	GSE47732-6
T2123	MG1655.MD096.none.na_WT	2013-08-01	One	NimbleGen	GSE47732	GSM1155596	1	GPL17260	24151430	MG1655	non-exponential (predicted)	600	0.5	unknown	MD096	minimal	Glu	60m	none	37	7	WT	na	pTVP1GFP	Aerobic	Am	40ug/mL	Baig	GSE47732-6
T2124	MG1655.MD096.none.na_WT	2013-08-01	One	NimbleGen	GSE47732	GSM1155597	1	GPL17260	24151430	MG1655	exponential (predicted)	600	0.5	unknown	MD096	minimal	Glu	60m	none	37	7	WT	na	pTVP1GFP	Aerobic	Am	40ug/mL	Baig	GSE47732-6
T2125	MG1655.MD096.none.na_WT	2013-08-01	One	NimbleGen	GSE47732	GSM1155598	1	GPL17260	24151430	MG1655	exponential (predicted)	600	0.5	unknown	MD096	minimal	Glu	0m	none	37	7	WT	na	pGFPCAT	Aerobic	Am	40ug/mL	Baig	GSE47732-7
T2126	MG1655.MD096.none.na_WT	2013-08-01	One	NimbleGen	GSE47732	GSM1155599	1	GPL17260	24151430	MG1655	exponential (predicted)	600	0.5	unknown	MD096	minimal	Glu	0m	none	37	7	WT	na	pGFPCAT	Aerobic	Am	40ug/mL	Baig	GSE47732-7
T2127	MG1655.MD096.none.na_WT	2013-08-01	One	NimbleGen	GSE47732	GSM1155600	1	GPL17260	24151430	MG1655	exponential (predicted)	600	0.5	unknown	MD096	minimal	Glu	0m	none	37	7	WT	na	pGFPCAT	Aerobic	Am	40ug/mL	Baig	GSE47732-7
T2128	MG1655.MD096.none.na_WT	2013-08-01	One	NimbleGen	GSE47732	GSM1155601	1	GPL17260	24151430	MG1655	exponential (predicted)	600	0.5	unknown	MD096	minimal	Glu	5m	none	37	7	WT	na	pGFPCAT	Aerobic	Am	40ug/mL	Baig	GSE47732-8
T2129	MG1655.MD096.none.na_WT	2013-08-01	One	NimbleGen	GSE47732	GSM1155602	1	GPL17260	24151430	MG1655	exponential (predicted)	600	0.5	unknown	MD096	minimal	Glu	5m	none	37	7	WT	na	pGFPCAT	Aerobic	Am	40ug/mL	Baig	GSE47732-8
T2130	MG1655.MD096.none.na_WT	2013-08-01	One	NimbleGen	GSE47732	GSM1155603	1	GPL17260	24151430	MG1655	exponential (predicted)	600	0.5	unknown	MD096	minimal	Glu	5m	none	37	7	WT	na	pGFPCAT	Aerobic	Am	40ug/mL	Baig	GSE47732-8
T2131	MG1655.MD096.none.na_WT	2013-08-01	One	NimbleGen	GSE47732	GSM1155604	1	GPL17260	24151430	MG1655	exponential (predicted)	600	0.5	unknown	MD096	minimal	Glu	20m	none	37	7	WT	na	pGFPCAT	Aerobic	Am	40ug/mL	Baig	GSE47732-9
T2132	MG1655.MD096.none.na_WT	2013-08-01	One	NimbleGen	GSE47732	GSM1155605	1	GPL17260	24151430	MG1655	exponential (predicted)	600	0.5	unknown	MD096	minimal	Glu	20m	none	37	7	WT	na	pGFPCAT	Aerobic	Am	40ug/mL	Baig	GSE47732-9
T2133	MG1655.MD096.none.na_WT	2013-08-01	One	NimbleGen	GSE47732	GSM1155606	1	GPL17260	24151430	MG1655	exponential (predicted)	600	0.5	unknown	MD096	minimal	Glu	20m	none	37	7	WT	na	pGFPCAT	Aerobic	Am	40ug/mL	Baig	GSE47732-9
T2134	MG1655.MD096.none.na_WT	2013-08-01	One	NimbleGen	GSE47732	GSM1155607	1	GPL17260	24151430	MG1655	exponential (predicted)	600	0.5	unknown	MD096	minimal	Glu	40m	none	37	7	WT	na	pGFPCAT	Aerobic	Am	40ug/mL	Baig	GSE47732-10
T2135	MG1655.MD096.none.na_WT	2013-08-01	One	NimbleGen	GSE47732	GSM1155608	1	GPL17260	24151430	MG1655	exponential (predicted)	600	0.5	unknown	MD096	minimal	Glu	40m	none	37	7	WT	na	pGFPCAT	Aerobic	Am	40ug/mL	Baig	GSE47732-10
T2136	MG1655.MD096.none.na_WT	2013-08-01	One	NimbleGen	GSE47732	GSM1155609	1	GPL17260	24151430	MG1655	exponential (predicted)	600	0.5	unknown	MD096	minimal	Glu	40m	none	37	7	WT	na	pGFPCAT	Aerobic	Am	40ug/mL	Baig	GSE47732-10
T2137	MG1655.MD096.none.na_WT	2013-08-01	One	NimbleGen	GSE47732	GSM1155610	1	GPL17260	24151430	MG1655	exponential (predicted)	600	0.5	unknown	MD096	minimal	Glu	60m	none	37	7	WT	na	pGFPCAT	Aerobic	Am	40ug/mL	Baig	GSE47732-11
T2138	MG1655.MD096.none.na_WT	2013-08-01	One	NimbleGen	GSE47732	GSM1155611	1	GPL17260	24151430	MG1655	exponential (predicted)	600	0.5	unknown	MD096	minimal	Glu	60m	none	37	7	WT	na	pGFPCAT	Aerobic	Am	40ug/mL	Baig	GSE47732-11
T2139	MG1655.MD096.none.na_WT	2013-08-01	One	NimbleGen	GSE47732	GSM1155612	1	GPL17260	24151430	MG1655	exponential (predicted)	600	0.5	unknown	MD096	minimal	Glu	60m	none	37	7	WT	na	pGFPCAT	Aerobic	Am	40ug/mL	Baig	GSE47732-11
T2140	MG1655.MD096.none.na_WT	2013-08-01	One	NimbleGen	GSE47732	GSM1155613	1	GPL17260	24151430	MG1655	exponential (predicted)	600	0.5	unknown	MD096	minimal	Glu	60m	none	37	7	WT	na	pGFPCAT	Aerobic	Am	40ug/mL	Baig	GSE47732-12
T2141	MG1655.MD096.none.na_WT	2013-08-01	One	NimbleGen	GSE47732	GSM1155614	1	GPL17260	24151430	MG1655	non-exponential (predicted)	600	0.5	unknown	MD096	minimal	Glu	60m	none	37	7	WT	na	pGFPCAT	Aerobic	Am	40ug/mL	Baig	GSE47732-12
T2142	MG1655.MD096.none.na_WT	2013-08-01	One	NimbleGen	GSE47732	GSM1155615	1	GPL17260	24151430	MG1655	exponential (predicted)	600	0.5	unknown	MD096	minimal	Glu	60m	none	37	7	WT	na	pGFPCAT	Aerobic	Am	40ug/mL	Baig	GSE47732-12
T2143	MG1655.MD096.ethanol.na_WT	2013-08-01	One	NimbleGen	GSE47732	GSM1155616	1	GPL17260	24151430	MG1655	exponential (predicted)	600	0.5	unknown	MD096	minimal	Glu	0m	ethanol	37	7	WT	na	pGFPCAT	Aerobic	Am	40ug/mL	Baig	GSE47732-13
T2144	MG1655.MD096.ethanol.na_WT	2013-08-01	One	NimbleGen	GSE47732	GSM1155617	1	GPL17260	24151430	MG1655	exponential (predicted)	600	0.5	unknown	MD096	minimal	Glu	0m	ethanol	37	7	WT	na	pGFPCAT	Aerobic	Am	40ug/mL	Baig	GSE47732-13
T2145	MG1655.MD096.ethanol.na_WT	2013-08-01	One	NimbleGen	GSE47732	GSM1155618	1	GPL17260	24151430	MG1655	exponential (predicted)	600	0.5	unknown	MD096	minimal	Glu	0m	ethanol	37	7	WT	na	pGFPCAT	Aerobic	Am	40ug/mL	Baig	GSE47732-13
T2146	MG1655.MD096.ethanol.na_WT	2013-08-01	One	NimbleGen	GSE47732	GSM1155619	1	GPL17260	24151430	MG1655	exponential (predicted)	600	0.5	unknown	MD096	minimal	Glu	0m	ethanol	37	7	WT	na	pGFPCAT	Aerobic	Am	40ug/mL	Baig	GSE47732-14
T2147	MG1655.MD096.ethanol.na_WT	2013-08-01	One	NimbleGen	GSE47732	GSM1155620	1	GPL17260	24151430	MG1655	exponential (predicted)	600	0.5	unknown	MD096	minimal	Glu	0m	ethanol	37	7	WT	na	pGFPCAT	Aerobic	Am	40ug/mL	Baig	GSE47732-14
T2148	MG1655.MD096.ethanol.na_WT	2013-08-01	One	NimbleGen	GSE47732	GSM1155621	1	GPL17260	24151430	MG1655	exponential (predicted)	600	0.5	unknown	MD096	minimal	Glu	0m	ethanol	37	7	WT	na	pGFPCAT	Aerobic	Am	40ug/mL	Baig	GSE47732-14
T2149	MG1655.MD096.ethanol.na_WT	2013-08-01	One	NimbleGen	GSE47732	GSM1155622	1	GPL17260	24151430	MG1655	exponential (predicted)	600	0.5	unknown	MD096	minimal	Glu	60m	ethanol	37	7	WT	na	pGFPCAT	Aerobic	Am	40ug/mL	Baig	GSE47732-15
T2150	MG1655.MD096.ethanol.na_WT	2013-08-01	One	NimbleGen	GSE47732	GSM1155623	1	GPL17260	24151430	MG1655	exponential (predicted)	600	0.5	unknown	MD096	minimal	Glu	60m	ethanol	37	7	WT	na	pGFPCAT	Aerobic	Am	40ug/mL	Baig	GSE47732-15
T2151	MG1655.MD096.ethanol.na_WT	2013-08-01	One	NimbleGen	GSE47732	GSM1155624	1	GPL17260	24151430	MG1655	exponential (predicted)	600	0.5	unknown	MD096	minimal	Glu	60m	ethanol	37	7	WT	na	pGFPCAT	Aerobic	Am	40ug/mL	Baig	GSE47732-15
T2152	MG1655.MD096.ethanol.na_WT	2013-08-01	One	NimbleGen	GSE47732	GSM1155625	1	GPL17260	24151430	MG1655	exponential (predicted)	600	0.5	unknown	MD096	minimal	Glu	60m	ethanol	37	7	WT	na	pGFPCAT	Aerobic	Am	40ug/mL	Baig	GSE47732-16
T2153	MG1655.MD096.ethanol.na_WT	2013-08-01	One	NimbleGen	GSE47732	GSM1155626	1	GPL17260	24151430	MG1655	exponential (predicted)	600	0.5	unknown	MD096	minimal	Glu	60m	ethanol	37	7	WT	na	pGFPCAT	Aerobic	Am	40ug/mL	Baig	GSE47732-16
T2154	MG1655.MD096.ethanol.na_WT	2013-08-01	One	NimbleGen	GSE47732	GSM1155627	1	GPL17260	24151430	MG1655	exponential (predicted)	600	0.5	unknown	MD096	minimal	Glu	60m	ethanol	37	7	WT	na	pGFPCAT	Aerobic	Am	40ug/mL	Baig	GSE47732-16
T2155	W3110.MD028.none.na_WT	2008-02-01	One	Affymetrix	GSE4778	GSM105392	1	GPL199	18302792	W3110	exponential (predicted)	600	0.2	unknown	MD028	LBK	none	0m	none	37	7.6	WT	na	no	Aerobic	HP	20mM	Slonczewski	TG0343
T2156	W3110.MD028.none.na_WT	2008-02-01	One	Affymetrix	GSE4778	GSM105393	1	GPL199	18302792	W3110	exponential (predicted)	600	0.2	unknown	MD028	LBK	none	0m	none	37	7.6	WT	na	no	Aerobic	HP	20mM	Slonczewski	TG0343
T2157	W3110.MD028.none.na_WT	2008-02-01	One	Affymetrix	GSE4778	GSM105394	1	GPL199	18302792	W3110	exponential (predicted)	600	0.2	unknown	MD028	LBK	none	0m	none	37	7.6	WT	na	no	Aerobic	HP	20mM	Slonczewski	TG0343
T2158	W3110.MD028.none.na_WT	2008-02-01	One	Affymetrix	GSE4778	GSM105395	1	GPL199	18302792	W3110	exponential (predicted)	600	0.2	unknown	MD028	LBK	none	0m	none	37	7.6	WT	na	no	Aerobic	HP	20mM	Slonczewski	TG0343
T2159	W3110.MD028.none.na_WT	2008-02-01	One	Affymetrix	GSE4778	GSM105396	1	GPL199	18302792	W3110	exponential (predicted)	600	0.2	unknown	MD028	LBK	none	0m	none	37	7.6	WT	na	no	Aerobic	HP	20mM	Slonczewski	TG0343
T2160	W3110.MD028.acidic.na_WT	2008-02-01	One	Affymetrix	GSE4778	GSM105397	1	GPL199	18302792	W3110	exponential (predicted)	600	0.2	unknown	MD028	LBK	none	1m	acidic	37	5.5	WT	na	no	Aerobic	HP	20mM	Slonczewski	TG0344
T2161	W3110.MD028.acidic.na_WT	2008-02-01	One	Affymetrix	GSE4778	GSM105398	1	GPL199	18302792	W3110	exponential (predicted)	600	0.2	unknown	MD028	LBK	none	1m	acidic	37	5.5	WT	na	no	Aerobic	HP	20mM	Slonczewski	TG0344
T2162	W3110.MD028.acidic.na_WT	2008-02-01	One	Affymetrix	GSE4778	GSM105399	1	GPL199	18302792	W3110	exponential (predicted)	600	0.2	unknown	MD028	LBK	none	1m	acidic	37	5.5	WT	na	no	Aerobic	HP	20mM	Slonczewski	TG0344
T2163	W3110.MD028.acidic.na_WT	2008-02-01	One	Affymetrix	GSE4778	GSM105400	1	GPL199	18302792	W3110	exponential (predicted)	600	0.2	unknown	MD028	LBK	none	1m	acidic	37	5.5	WT	na	no	Aerobic	HP	20mM	Slonczewski	TG0344
T2164	W3110.MD028.acidic.na_WT	2008-02-01	One	Affymetrix	GSE4778	GSM105401	1	GPL199	18302792	W3110	exponential (predicted)	600	0.2	unknown	MD028	LBK	none	1m	acidic	37	5.5	WT	na	no	Aerobic	HP	20mM	Slonczewski	TG0344
T2165	W3110.MD028.acidic.na_WT	2008-02-01	One	Affymetrix	GSE4778	GSM105402	1	GPL199	18302792	W3110	exponential (predicted)	600	0.2	unknown	MD028	LBK	none	5m	acidic	37	5.5	WT	na	no	Aerobic	HP	20mM	Slonczewski	TG0345
T2166	W3110.MD028.acidic.na_WT	2008-02-01	One	Affymetrix	GSE4778	GSM105403	1	GPL199	18302792	W3110	exponential (predicted)	600	0.2	unknown	MD028	LBK	none	5m	acidic	37	5.5	WT	na	no	Aerobic	HP	20mM	Slonczewski	TG0345
T2167	W3110.MD028.acidic.na_WT	2008-02-01	One	Affymetrix	GSE4778	GSM105404	1	GPL199	18302792	W3110	exponential (predicted)	600	0.2	unknown	MD028	LBK	none	5m	acidic	37	5.5	WT	na	no	Aerobic	HP	20mM	Slonczewski	TG0345
T2168	W3110.MD028.acidic.na_WT	2008-02-01	One	Affymetrix	GSE4778	GSM105405	1	GPL199	18302792	W3110	exponential (predicted)	600	0.2	unknown	MD028	LBK	none	5m	acidic	37	5.5	WT	na	no	Aerobic	HP	20mM	Slonczewski	TG0345
T2169	W3110.MD028.acidic.na_WT	2008-02-01	One	Affymetrix	GSE4778	GSM105406	1	GPL199	18302792	W3110	exponential (predicted)	600	0.2	unknown	MD028	LBK	none	5m	acidic	37	5.5	WT	na	no	Aerobic	HP	20mM	Slonczewski	TG0345
T2170	W3110.MD028.acidic.na_WT	2008-02-01	One	Affymetrix	GSE4778	GSM105407	1	GPL199	18302792	W3110	exponential (predicted)	600	0.2	unknown	MD028	LBK	none	10m	acidic	37	5.5	WT	na	no	Aerobic	HP	20mM	Slonczewski	TG0346
T2171	W3110.MD028.acidic.na_WT	2008-02-01	One	Affymetrix	GSE4778	GSM105408	1	GPL199	18302792	W3110	exponential (predicted)	600	0.2	unknown	MD028	LBK	none	10m	acidic	37	5.5	WT	na	no	Aerobic	HP	20mM	Slonczewski	TG0346
T2172	W3110.MD028.acidic.na_WT	2008-02-01	One	Affymetrix	GSE4778	GSM105409	1	GPL199	18302792	W3110	exponential (predicted)	600	0.2	unknown	MD028	LBK	none	10m	acidic	37	5.5	WT	na	no	Aerobic	HP	20mM	Slonczewski	TG0346
T2173	W3110.MD028.acidic.na_WT	2008-02-01	One	Affymetrix	GSE4778	GSM105410	1	GPL199	18302792	W3110	exponential (predicted)	600	0.2	unknown	MD028	LBK	none	10m	acidic	37	5.5	WT	na	no	Aerobic	HP	20mM	Slonczewski	TG0346
T2174	W3110.MD028.acidic.na_WT	2008-02-01	One	Affymetrix	GSE4778	GSM105411	1	GPL199	18302792	W3110	exponential (predicted)	600	0.2	unknown	MD028	LBK	none	10m	acidic	37	5.5	WT	na	no	Aerobic	HP	20mM	Slonczewski	TG0346
T2211	MG1655.MD095.none.na_WT	2006-06-01	One	Sigma-Genosys	GSE4941	GSM111413	1	GPL189	16849805	MG1655	exponential	600	0.6	unknown	MD095	M9	Ab	na	none	37	7	WT	na	no	Aerobic	none	na	Defez	GSE4941-1
T2212	MG1655.MD095.none.na_WT	2006-06-01	One	Sigma-Genosys	GSE4941	GSM111414	1	GPL189	16849805	MG1655	exponential	600	0.6	unknown	MD095	M9	Ab	na	none	37	7	WT	na	no	Aerobic	none	na	Defez	GSE4941-1
T2213	MG1655.MD095.none.na_WT	2006-06-01	One	Sigma-Genosys	GSE4941	GSM111415	1	GPL189	16849805	MG1655	exponential	600	0.6	unknown	MD095	M9	Ab	na	none	37	7	WT	na	no	Aerobic	none	na	Defez	GSE4941-1
T2214	MG1655.MD095.none.na_WT	2006-06-01	One	Sigma-Genosys	GSE4941	GSM111416	1	GPL189	16849805	MG1655	exponential	600	0.6	unknown	MD095	M9	Ab	na	none	37	7	WT	na	no	Aerobic	none	na	Defez	GSE4941-2
T2215	MG1655.MD095.none.na_WT	2006-06-01	One	Sigma-Genosys	GSE4941	GSM111417	1	GPL189	16849805	MG1655	exponential	600	0.6	unknown	MD095	M9	Ab	na	none	37	7	WT	na	no	Aerobic	none	na	Defez	GSE4941-2
T2216	MG1655.MD095.none.na_WT	2006-06-01	One	Sigma-Genosys	GSE4941	GSM111418	1	GPL189	16849805	MG1655	exponential	600	0.6	unknown	MD095	M9	Ab	na	none	37	7	WT	na	no	Aerobic	none	na	Defez	GSE4941-2
T2217	MG1655.MD095.IAA.na_WT	2006-06-01	One	Sigma-Genosys	GSE4941	GSM111419	1	GPL189	16849805	MG1655	exponential	600	0.6	unknown	MD095	M9	Ab	na	IAA	37	7	WT	na	no	Aerobic	IAA	0.5mM	Defez	GSE4941-3
T2218	MG1655.MD095.IAA.na_WT	2006-06-01	One	Sigma-Genosys	GSE4941	GSM111420	1	GPL189	16849805	MG1655	exponential	600	0.6	unknown	MD095	M9	Ab	na	IAA	37	7	WT	na	no	Aerobic	IAA	0.5mM	Defez	GSE4941-3
T2219	MG1655.MD095.IAA.na_WT	2006-06-01	One	Sigma-Genosys	GSE4941	GSM111421	1	GPL189	16849805	MG1655	exponential	600	0.6	unknown	MD095	M9	Ab	na	IAA	37	7	WT	na	no	Aerobic	IAA	0.5mM	Defez	GSE4941-3
T2220	MG1655.MD095.IAA.na_WT	2006-06-01	One	Sigma-Genosys	GSE4941	GSM111422	1	GPL189	16849805	MG1655	exponential	600	0.6	unknown	MD095	M9	Ab	na	IAA	37	7	WT	na	no	Aerobic	IAA	0.5mM	Defez	GSE4941-4
T2221	MG1655.MD095.IAA.na_WT	2006-06-01	One	Sigma-Genosys	GSE4941	GSM111423	1	GPL189	16849805	MG1655	exponential	600	0.6	unknown	MD095	M9	Ab	na	IAA	37	7	WT	na	no	Aerobic	IAA	0.5mM	Defez	GSE4941-4
T2222	MG1655.MD095.IAA.na_WT	2006-06-01	One	Sigma-Genosys	GSE4941	GSM111424	1	GPL189	16849805	MG1655	exponential	600	0.6	unknown	MD095	M9	Ab	na	IAA	37	7	WT	na	no	Aerobic	IAA	0.5mM	Defez	GSE4941-4
T2254	MG1655.MD040.none.na_WT	2013-10-01	One	Affymetrix	GSE51581	GSM1248714	1	GPL3154	24330501	MG1655	exponential	600	unknown	0.1	MD040	M9	Glu;Gal;Gly;Lac;Mal	na	none	30	7	WT	na	no	Aerobic	none	na	Oltvai	TG0347
T2255	MG1655.MD040.none.na_WT	2013-10-01	One	Affymetrix	GSE51581	GSM1248715	1	GPL3154	24330501	MG1655	exponential	600	unknown	0.2	MD040	M9	Glu;Gal;Gly;Lac;Mal	na	none	30	7	WT	na	no	Aerobic	none	na	Oltvai	TG0348
T2256	MG1655.MD040.none.na_WT	2013-10-01	One	Affymetrix	GSE51581	GSM1248716	1	GPL3154	24330501	MG1655	exponential	600	unknown	0.3	MD040	M9	Glu;Gal;Gly;Lac;Mal	na	none	30	7	WT	na	no	Aerobic	none	na	Oltvai	TG0349
T2257	MG1655.MD040.none.na_WT	2013-10-01	One	Affymetrix	GSE51581	GSM1248717	1	GPL3154	24330501	MG1655	exponential	600	unknown	0.4	MD040	M9	Glu;Gal;Gly;Lac;Mal	na	none	30	7	WT	na	no	Aerobic	none	na	Oltvai	TG0350
T2258	MG1655.MD040.none.na_WT	2013-10-01	One	Affymetrix	GSE51581	GSM1248718	1	GPL3154	24330501	MG1655	exponential	600	unknown	0.6	MD040	M9	Glu;Gal;Gly;Lac;Mal	na	none	30	7	WT	na	no	Aerobic	none	na	Oltvai	TG0351
T2259	MG1655.MD040.none.na_WT	2013-10-01	One	Affymetrix	GSE51581	GSM1248719	1	GPL3154	24330501	MG1655	exponential	600	unknown	0.7	MD040	M9	Glu;Gal;Gly;Lac;Mal	na	none	30	7	WT	na	no	Aerobic	none	na	Oltvai	TG0352
T2260	MG1655.MD018.none.na_WT	2008-02-01	One	non-Affymetrix	GSE5192	GSM116880	1	GPL189	unknown	MG1655	stationary	600	unknown	unknown	MD018	LB	none	na	none	37	7.5	WT	na	no	Aerobic	none	na	Fleming	GSE5192-1
T2261	MG1655.MD018.none.na_WT	2008-02-01	One	non-Affymetrix	GSE5192	GSM116881	1	GPL189	unknown	MG1655	stationary	600	unknown	unknown	MD018	LB	none	na	none	37	7.5	WT	na	no	Aerobic	none	na	Fleming	GSE5192-1
T2262	MG1655.MD018.none.na_WT	2008-02-01	One	non-Affymetrix	GSE5192	GSM116882	1	GPL189	unknown	MG1655	stationary	600	unknown	unknown	MD018	LB	none	na	none	37	7.5	WT	na	no	Aerobic	none	na	Fleming	GSE5192-1
T2263	MG1655.MD018.electric-current.na_WT	2008-02-01	One	non-Affymetrix	GSE5192	GSM116883	1	GPL189	unknown	MG1655	stationary	600	unknown	unknown	MD018	LB	none	na	electric-current	37	7.5	WT	na	no	Aerobic	none	na	Fleming	GSE5192-2
T2264	MG1655.MD018.electric-current.na_WT	2008-02-01	One	non-Affymetrix	GSE5192	GSM116884	1	GPL189	unknown	MG1655	stationary	600	unknown	unknown	MD018	LB	none	na	electric-current	37	7.5	WT	na	no	Aerobic	none	na	Fleming	GSE5192-2
T2265	MG1655.MD018.electric-current.na_WT	2008-02-01	One	non-Affymetrix	GSE5192	GSM116885	1	GPL189	unknown	MG1655	stationary	600	unknown	unknown	MD018	LB	none	na	electric-current	37	7.5	WT	na	no	Aerobic	none	na	Fleming	GSE5192-2
T2290	DH1.MD001.none.na_WT	2013-10-01	One	NimbleGen	GSE53138	GSM1282891	1	GPL14649	unknown	DH1	exponential	600	0.1	unknown	MD001	M9	Glu	na	none	30	7	WT	na	no	Aerobic	none	na	Keasling	GSE53138-1
T2291	DH1.MD001.none.na_WT	2013-10-01	One	NimbleGen	GSE53138	GSM1282892	1	GPL14649	unknown	DH1	exponential	600	0.1	unknown	MD001	M9	Glu	na	none	30	7	WT	na	no	Aerobic	none	na	Keasling	GSE53138-1
T2292	DH1.MD001.none.na_WT	2013-10-01	One	NimbleGen	GSE53138	GSM1282893	1	GPL14649	unknown	DH1	exponential	600	0.1	unknown	MD001	M9	Glu	na	none	30	7	WT	na	no	Aerobic	none	na	Keasling	GSE53138-1
T2293	DH1.MD001.isopentenol.na_WT	2013-10-01	One	NimbleGen	GSE53138	GSM1282894	1	GPL14649	unknown	DH1	exponential	600	0.1	unknown	MD001	M9	Glu	na	isopentenol	30	7	WT	na	no	Aerobic	isopentenol	0.002	Keasling	GSE53138-2
T2294	DH1.MD001.isopentenol.na_WT	2013-10-01	One	NimbleGen	GSE53138	GSM1282895	1	GPL14649	unknown	DH1	exponential	600	0.1	unknown	MD001	M9	Glu	na	isopentenol	30	7	WT	na	no	Aerobic	isopentenol	0.002	Keasling	GSE53138-2
T2295	DH1.MD001.isopentenol.na_WT	2013-10-01	One	NimbleGen	GSE53138	GSM1282896	1	GPL14649	unknown	DH1	exponential	600	0.1	unknown	MD001	M9	Glu	na	isopentenol	30	7	WT	na	no	Aerobic	isopentenol	0.002	Keasling	GSE53138-2
T2296	MG1655.MD004.none.na_WT	2013-12-01	One	Affymetrix	GSE53140	GSM1282907	1	GPL3154	24586888	MG1655	exponential	550	0.8	unknown	MD004	MOPS	Glu	na	none	37	7	WT	na	no	Aerobic	none	na	Jarboe	TG0355
T2297	MG1655.MD004.none.na_WT	2013-12-01	One	Affymetrix	GSE53140	GSM1282908	1	GPL3154	24586888	MG1655	exponential	550	0.8	unknown	MD004	MOPS	Glu	na	none	37	7	WT	na	no	Aerobic	none	na	Jarboe	TG0355
T2298	MG1655.MD004.none.na_WT	2013-12-01	One	Affymetrix	GSE53140	GSM1282909	1	GPL3154	24586888	MG1655	exponential	550	0.8	unknown	MD004	MOPS	Glu	na	none	37	7	WT	na	no	Aerobic	none	na	Jarboe	TG0355
T2299	MG1655.MD004.C8.na_WT	2013-12-01	One	Affymetrix	GSE53140	GSM1282910	1	GPL3154	24586888	MG1655	exponential	550	0.8	unknown	MD004	MOPS	Glu	na	C8	37	7	WT	na	no	Aerobic	C8	10mM	Jarboe	TG0356
T2300	MG1655.MD004.C8.na_WT	2013-12-01	One	Affymetrix	GSE53140	GSM1282911	1	GPL3154	24586888	MG1655	exponential	550	0.8	unknown	MD004	MOPS	Glu	na	C8	37	7	WT	na	no	Aerobic	C8	10mM	Jarboe	TG0356
T2313	DH1.MD001.none.na_WT	2014-03-01	One	NimbleGen	GSE55496	GSM1338229	1	GPL14649	doi10.1016/j.ces.2013.06.044	DH1	exponential	600	unknown	unknown	MD001	M9	Glu	na	none	37	7	WT	na	no	Aerobic	none	na	Mukhopadhyay	GSE55496-1
T2314	DH1.MD001.none.na_WT	2014-03-01	One	NimbleGen	GSE55496	GSM1338230	1	GPL14649	doi10.1016/j.ces.2013.06.044	DH1	exponential	600	unknown	unknown	MD001	M9	Glu	na	none	37	7	WT	na	no	Aerobic	none	na	Mukhopadhyay	GSE55496-1
T2315	DH1.MD001.none.na_WT	2014-03-01	One	NimbleGen	GSE55496	GSM1338231	1	GPL14649	doi10.1016/j.ces.2013.06.044	DH1	exponential	600	unknown	unknown	MD001	M9	Glu	na	none	37	7	WT	na	no	Aerobic	none	na	Mukhopadhyay	GSE55496-1
T2316	DH1.MD001.BDO.na_WT	2014-03-01	One	NimbleGen	GSE55496	GSM1338232	1	GPL14649	doi10.1016/j.ces.2013.06.044	DH1	exponential	600	unknown	unknown	MD001	M9	Glu	na	BDO	37	7	WT	na	no	Aerobic	BDO	0.06	Mukhopadhyay	GSE55496-2
T2317	DH1.MD001.BDO.na_WT	2014-03-01	One	NimbleGen	GSE55496	GSM1338233	1	GPL14649	doi10.1016/j.ces.2013.06.044	DH1	exponential	600	unknown	unknown	MD001	M9	Glu	na	BDO	37	7	WT	na	no	Aerobic	BDO	0.06	Mukhopadhyay	GSE55496-2
T2318	DH1.MD001.BDO.na_WT	2014-03-01	One	NimbleGen	GSE55496	GSM1338234	1	GPL14649	doi10.1016/j.ces.2013.06.044	DH1	exponential	600	unknown	unknown	MD001	M9	Glu	na	BDO	37	7	WT	na	no	Aerobic	BDO	0.06	Mukhopadhyay	GSE55496-2
T2323	MG1655.MD018.none.na_WT	2014-04-01	One	Affymetrix	GSE56133	GSM1356325	1	GPL3154	24803433	MG1655	exponential	600	0.3	unknown	MD018	LB	none	na	none	37	7	WT	na	no	Aerobic	none	na	Collins	TG0357
T2324	MG1655.MD018.none.na_WT	2014-04-01	One	Affymetrix	GSE56133	GSM1356326	1	GPL3154	24803433	MG1655	exponential	600	0.3	unknown	MD018	LB	none	na	none	37	7	WT	na	no	Aerobic	none	na	Collins	TG0357
T2325	MG1655.MD018.none.na_WT	2014-04-01	One	Affymetrix	GSE56133	GSM1356327	1	GPL3154	24803433	MG1655	exponential	600	0.3	unknown	MD018	LB	none	na	none	37	7	WT	na	no	Aerobic	none	na	Collins	TG0357
T2326	MG1655.MD018.none.na_WT	2014-04-01	One	Affymetrix	GSE56133	GSM1356328	1	GPL3154	24803433	MG1655	exponential	600	0.3	unknown	MD018	LB	none	na	none	37	7	WT	na	no	Aerobic	Am	5ug/mL	Collins	TG0358
T2327	MG1655.MD018.none.na_WT	2014-04-01	One	Affymetrix	GSE56133	GSM1356329	1	GPL3154	24803433	MG1655	exponential	600	0.3	unknown	MD018	LB	none	na	none	37	7	WT	na	no	Aerobic	Am	5ug/mL	Collins	TG0358
T2328	MG1655.MD018.none.na_WT	2014-04-01	One	Affymetrix	GSE56133	GSM1356330	1	GPL3154	24803433	MG1655	exponential	600	0.3	unknown	MD018	LB	none	na	none	37	7	WT	na	no	Aerobic	Am	5ug/mL	Collins	TG0358
T2329	MG1655.MD018.none.na_WT	2014-04-01	One	Affymetrix	GSE56133	GSM1356331	1	GPL3154	24803433	MG1655	exponential	600	0.3	unknown	MD018	LB	none	na	none	37	7	WT	na	no	Aerobic	Gm	5ug/mL	Collins	TG0359
T2330	MG1655.MD018.none.na_WT	2014-04-01	One	Affymetrix	GSE56133	GSM1356332	1	GPL3154	24803433	MG1655	exponential	600	0.3	unknown	MD018	LB	none	na	none	37	7	WT	na	no	Aerobic	Gm	5ug/mL	Collins	TG0359
T2331	MG1655.MD018.none.na_WT	2014-04-01	One	Affymetrix	GSE56133	GSM1356333	1	GPL3154	24803433	MG1655	exponential	600	0.3	unknown	MD018	LB	none	na	none	37	7	WT	na	no	Aerobic	Gm	5ug/mL	Collins	TG0359
T2332	MG1655.MD018.none.na_WT	2014-04-01	One	Affymetrix	GSE56133	GSM1356334	1	GPL3154	24803433	MG1655	exponential	600	0.3	unknown	MD018	LB	none	na	none	37	7	WT	na	no	Aerobic	Km	5ug/mL	Collins	TG0360
T2333	MG1655.MD018.none.na_WT	2014-04-01	One	Affymetrix	GSE56133	GSM1356335	1	GPL3154	24803433	MG1655	exponential	600	0.3	unknown	MD018	LB	none	na	none	37	7	WT	na	no	Aerobic	Km	5ug/mL	Collins	TG0360
T2334	MG1655.MD018.none.na_WT	2014-04-01	One	Affymetrix	GSE56133	GSM1356336	1	GPL3154	24803433	MG1655	exponential	600	0.3	unknown	MD018	LB	none	na	none	37	7	WT	na	no	Aerobic	Km	5ug/mL	Collins	TG0360
T2335	MG1655.MD018.none.na_WT	2014-04-01	One	Affymetrix	GSE56133	GSM1356337	1	GPL3154	24803433	MG1655	exponential	600	0.3	unknown	MD018	LB	none	na	none	37	7	WT	na	no	Aerobic	Nx	5ug/mL	Collins	TG0361
T2336	MG1655.MD018.none.na_WT	2014-04-01	One	Affymetrix	GSE56133	GSM1356338	1	GPL3154	24803433	MG1655	exponential	600	0.3	unknown	MD018	LB	none	na	none	37	7	WT	na	no	Aerobic	Nx	5ug/mL	Collins	TG0361
T2337	MG1655.MD018.none.na_WT	2014-04-01	One	Affymetrix	GSE56133	GSM1356339	1	GPL3154	24803433	MG1655	exponential	600	0.3	unknown	MD018	LB	none	na	none	37	7	WT	na	no	Aerobic	Nx	5ug/mL	Collins	TG0361
T2338	MG1655.MD018.oxidative.na_WT	2014-04-01	One	Affymetrix	GSE56133	GSM1356340	1	GPL3154	24803433	MG1655	exponential	600	0.3	unknown	MD018	LB	none	na	oxidative	37	?	WT	na	no	Aerobic	h2o2	10uM	Collins	TG0362
T2339	MG1655.MD018.oxidative.na_WT	2014-04-01	One	Affymetrix	GSE56133	GSM1356341	1	GPL3154	24803433	MG1655	exponential	600	0.3	unknown	MD018	LB	none	na	oxidative	37	?	WT	na	no	Aerobic	h2o2	10uM	Collins	TG0362
T2340	MG1655.MD018.oxidative.na_WT	2014-04-01	One	Affymetrix	GSE56133	GSM1356342	1	GPL3154	24803433	MG1655	exponential	600	0.3	unknown	MD018	LB	none	na	oxidative	37	?	WT	na	no	Aerobic	h2o2	10uM	Collins	TG0362
T2341	MG1655.MD018.none.b0683_KO	2014-04-01	One	Affymetrix	GSE56133	GSM1356343	1	GPL3154	24803433	MG1655	exponential	600	0.3	unknown	MD018	LB	none	na	none	37	7	KO	b0683	no	Aerobic	none	na	Collins	TG0363
T2342	MG1655.MD018.none.b0683_KO	2014-04-01	One	Affymetrix	GSE56133	GSM1356344	1	GPL3154	24803433	MG1655	exponential	600	0.3	unknown	MD018	LB	none	na	none	37	7	KO	b0683	no	Aerobic	none	na	Collins	TG0363
T2343	MG1655.MD018.none.b0683_KO	2014-04-01	One	Affymetrix	GSE56133	GSM1356345	1	GPL3154	24803433	MG1655	exponential	600	0.3	unknown	MD018	LB	none	na	none	37	7	KO	b0683	no	Aerobic	none	na	Collins	TG0363
T2344	MG1655.MD018.none.b0683_KO	2014-04-01	One	Affymetrix	GSE56133	GSM1356346	1	GPL3154	24803433	MG1655	exponential	600	0.3	unknown	MD018	LB	none	na	none	37	7	KO	b0683	no	Aerobic	Gm	5ug/mL	Collins	TG0364
T2345	MG1655.MD018.none.b0683_KO	2014-04-01	One	Affymetrix	GSE56133	GSM1356347	1	GPL3154	24803433	MG1655	exponential	600	0.3	unknown	MD018	LB	none	na	none	37	7	KO	b0683	no	Aerobic	Gm	5ug/mL	Collins	TG0364
T2346	MG1655.MD018.none.b0683_KO	2014-04-01	One	Affymetrix	GSE56133	GSM1356348	1	GPL3154	24803433	MG1655	exponential	600	0.3	unknown	MD018	LB	none	na	none	37	7	KO	b0683	no	Aerobic	Gm	5ug/mL	Collins	TG0364
T2347	MG1655.MD018.none.b0605_KO;b0606_KO;b1732_KO;b3942_KO	2014-04-01	One	Affymetrix	GSE56133	GSM1356349	1	GPL3154	24803433	MG1655	exponential	600	0.3	unknown	MD018	LB	none	na	none	37	7	KO;KO;KO;KO	b0605;b0606;b1732;b3942	no	Aerobic	none	na	Collins	TG0365
T2348	MG1655.MD018.none.b0605_KO;b0606_KO;b1732_KO;b3942_KO	2014-04-01	One	Affymetrix	GSE56133	GSM1356350	1	GPL3154	24803433	MG1655	exponential	600	0.3	unknown	MD018	LB	none	na	none	37	7	KO;KO;KO;KO	b0605;b0606;b1732;b3942	no	Aerobic	none	na	Collins	TG0365
T2349	MG1655.MD018.none.b0605_KO;b0606_KO;b1732_KO;b3942_KO	2014-04-01	One	Affymetrix	GSE56133	GSM1356351	1	GPL3154	24803433	MG1655	exponential	600	0.3	unknown	MD018	LB	none	na	none	37	7	KO;KO;KO;KO	b0605;b0606;b1732;b3942	no	Aerobic	none	na	Collins	TG0365
T2350	MC4100.MD041.none.b2784_OE	2014-04-01	One	Affymetrix	GSE56251	GSM1357716	1	GPL3154	22412352	MC4100	exponential	600	0.55	unknown	MD041	M9	Glu	na	none	37	7	OE	b2784	no	Aerobic	none	na	Engelberg-Kulka	TG0366
T2351	MC4100.MD041.none.b2784_OE	2014-04-01	One	Affymetrix	GSE56251	GSM1357717	1	GPL3154	22412352	MC4100	exponential	600	0.55	unknown	MD041	M9	Glu	na	none	37	7	OE	b2784	no	Aerobic	none	na	Engelberg-Kulka	TG0366
T2352	MC4100.MD041.dna-damage.b2784_OE	2014-04-01	One	Affymetrix	GSE56251	GSM1357718	1	GPL3154	22412352	MC4100	exponential	600	0.55	unknown	MD041	M9	Glu	na	dna-damage	37	7	OE	b2784	no	Aerobic	NA	100ug/mL	Engelberg-Kulka	TG0367
T2353	MC4100.MD041.dna-damage.b2784_OE	2014-04-01	One	Affymetrix	GSE56251	GSM1357719	1	GPL3154	22412352	MC4100	exponential	600	0.55	unknown	MD041	M9	Glu	na	dna-damage	37	7	OE	b2784	no	Aerobic	NA	100ug/mL	Engelberg-Kulka	TG0367
T2354	MC4100.MD041.dna-damage.b2784_OE	2014-04-01	One	Affymetrix	GSE56251	GSM1357720	1	GPL3154	22412352	MC4100	exponential	600	0.55	unknown	MD041	M9	Glu	na	dna-damage	37	7	OE	b2784	no	Aerobic	NA	100ug/mL	Engelberg-Kulka	TG0367
T2355	MC4100.MD041.dna-damage.b2784_OE	2014-04-01	One	Affymetrix	GSE56251	GSM1357721	1	GPL3154	22412352	MC4100	exponential	600	0.55	unknown	MD041	M9	Glu	na	dna-damage	37	7	OE	b2784	no	Aerobic	NA	10ug/mL	Engelberg-Kulka	TG0368
T2356	MC4100.MD041.dna-damage.b2784_OE	2014-04-01	One	Affymetrix	GSE56251	GSM1357722	1	GPL3154	22412352	MC4100	exponential	600	0.55	unknown	MD041	M9	Glu	na	dna-damage	37	7	OE	b2784	no	Aerobic	NA	10ug/mL	Engelberg-Kulka	TG0368
T2357	MC4100.MD041.none.mazE_KO;mazF_KO;relA_OE	2014-04-01	One	Affymetrix	GSE56251	GSM1357723	1	GPL3154	22412352	MC4100	exponential	600	0.55	unknown	MD041	M9	Glu	na	none	37	7	KO;KO;OE	mazE;mazF;relA	no	Aerobic	none	na	Engelberg-Kulka	TG0369
T2358	MC4100.MD041.none.mazE_KO;mazF_KO;relA_OE	2014-04-01	One	Affymetrix	GSE56251	GSM1357724	1	GPL3154	22412352	MC4100	exponential	600	0.55	unknown	MD041	M9	Glu	na	none	37	7	KO;KO;OE	mazE;mazF;relA	no	Aerobic	none	na	Engelberg-Kulka	TG0369
T2359	MC4100.MD041.dna-damage.mazE_KO;mazF_KO;relA_OE	2014-04-01	One	Affymetrix	GSE56251	GSM1357725	1	GPL3154	22412352	MC4100	exponential	600	0.55	unknown	MD041	M9	Glu	na	dna-damage	37	7	KO;KO;OE	mazE;mazF;relA	no	Aerobic	NA	100ug/mL	Engelberg-Kulka	TG0370
T2360	MC4100.MD041.dna-damage.mazE_KO;mazF_KO;relA_OE	2014-04-01	One	Affymetrix	GSE56251	GSM1357726	1	GPL3154	22412352	MC4100	exponential	600	0.55	unknown	MD041	M9	Glu	na	dna-damage	37	7	KO;KO;OE	mazE;mazF;relA	no	Aerobic	NA	100ug/mL	Engelberg-Kulka	TG0370
T2361	MC4100.MD041.dna-damage.mazE_KO;mazF_KO;relA_OE	2014-04-01	One	Affymetrix	GSE56251	GSM1357727	1	GPL3154	22412352	MC4100	exponential	600	0.55	unknown	MD041	M9	Glu	na	dna-damage	37	7	KO;KO;OE	mazE;mazF;relA	no	Aerobic	NA	100ug/mL	Engelberg-Kulka	TG0370
T2362	MC4100.MD041.dna-damage.mazE_KO;mazF_KO;relA_OE	2014-04-01	One	Affymetrix	GSE56251	GSM1357728	1	GPL3154	22412352	MC4100	exponential	600	0.55	unknown	MD041	M9	Glu	na	dna-damage	37	7	KO;KO;OE	mazE;mazF;relA	no	Aerobic	NA	10ug/mL	Engelberg-Kulka	TG0371
T2363	MC4100.MD041.dna-damage.mazE_KO;mazF_KO;relA_OE	2014-04-01	One	Affymetrix	GSE56251	GSM1357729	1	GPL3154	22412352	MC4100	exponential	600	0.55	unknown	MD041	M9	Glu	na	dna-damage	37	7	KO;KO;OE	mazE;mazF;relA	no	Aerobic	NA	10ug/mL	Engelberg-Kulka	TG0371
T2364	MC4100.MD041.none.b2784_OE;mazE_KO;mazF_KO;lexA_VAR	2014-04-01	One	Affymetrix	GSE56251	GSM1357730	1	GPL3154	22412352	MC4100	exponential	600	0.55	unknown	MD041	M9	Glu	na	none	37	7	OE;KO;KO;VAR	b2784;mazE;mazF;lexA	no	Aerobic	none	na	Engelberg-Kulka	TG0372
T2365	MC4100.MD041.none.relA_OE;mazE_KO;mazF_KO;lexA_VAR	2014-04-01	One	Affymetrix	GSE56251	GSM1357731	1	GPL3154	22412352	MC4100	exponential	600	0.55	unknown	MD041	M9	Glu	na	none	37	7	OE;KO;KO;VAR	relA;mazE;mazF;lexA	no	Aerobic	none	na	Engelberg-Kulka	TG0372
T2366	MC4100.MD041.dna-damage.relA_OE;mazE_KO;mazF_KO;lexA_VAR	2014-04-01	One	Affymetrix	GSE56251	GSM1357732	1	GPL3154	22412352	MC4100	exponential	600	0.55	unknown	MD041	M9	Glu	na	dna-damage	37	7	OE;KO;KO;VAR	relA;mazE;mazF;lexA	no	Aerobic	NA	100ug/mL	Engelberg-Kulka	TG0373
T2367	MC4100.MD041.dna-damage.relA_OE;mazE_KO;mazF_KO;lexA_VAR	2014-04-01	One	Affymetrix	GSE56251	GSM1357733	1	GPL3154	22412352	MC4100	exponential	600	0.55	unknown	MD041	M9	Glu	na	dna-damage	37	7	OE;KO;KO;VAR	relA;mazE;mazF;lexA	no	Aerobic	NA	100ug/mL	Engelberg-Kulka	TG0373
T2368	MC4100.MD041.dna-damage.relA_OE;mazE_KO;mazF_KO;lexA_VAR	2014-04-01	One	Affymetrix	GSE56251	GSM1357734	1	GPL3154	22412352	MC4100	exponential	600	0.55	unknown	MD041	M9	Glu	na	dna-damage	37	7	OE;KO;KO;VAR	relA;mazE;mazF;lexA	no	Aerobic	NA	10ug/mL	Engelberg-Kulka	TG0374
T2369	MC4100.MD041.dna-damage.relA_OE;mazE_KO;mazF_KO;lexA_VAR	2014-04-01	One	Affymetrix	GSE56251	GSM1357735	1	GPL3154	22412352	MC4100	exponential	600	0.55	unknown	MD041	M9	Glu	na	dna-damage	37	7	OE;KO;KO;VAR	relA;mazE;mazF;lexA	no	Aerobic	NA	10ug/mL	Engelberg-Kulka	TG0374
T2380	MG1655.MD004.none.na_WT	2009-05-01	One	Affymetrix	GSE5818	GSM135466	1	GPL199	17576668	MG1655	exponential	600	0.2	unknown	MD004	MOPS	Glu	na	none	37	7	WT	na	no	Aerobic	none	na	Zhao	GSE5818-1
T2381	MG1655.MD004.none.na_WT	2009-05-01	One	Affymetrix	GSE5818	GSM135791	1	GPL199	17576668	MG1655	exponential	600	0.2	unknown	MD004	MOPS	Glu	na	none	37	7	WT	na	no	Aerobic	none	na	Zhao	GSE5818-1
T2382	MG1655.MD004.none.na_WT	2009-05-01	One	Affymetrix	GSE5818	GSM135792	1	GPL199	17576668	MG1655	exponential	600	0.2	unknown	MD004	MOPS	Glu	na	none	37	7	WT	na	no	Aerobic	none	na	Zhao	GSE5818-1
T2383	MG1655.MD004.none.sigF_KO	2009-05-01	One	Affymetrix	GSE5818	GSM135793	1	GPL199	17576668	MG1655	exponential	600	0.2	unknown	MD004	MOPS	Glu	na	none	37	7	KO	sigF	no	Aerobic	none	na	Zhao	GSE5818-2
T2384	MG1655.MD004.none.sigF_KO	2009-05-01	One	Affymetrix	GSE5818	GSM135794	1	GPL199	17576668	MG1655	exponential	600	0.2	unknown	MD004	MOPS	Glu	na	none	37	7	KO	sigF	no	Aerobic	none	na	Zhao	GSE5818-2
T2385	MG1655.MD004.none.sigF_KO	2009-05-01	One	Affymetrix	GSE5818	GSM135795	1	GPL199	17576668	MG1655	exponential	600	0.2	unknown	MD004	MOPS	Glu	na	none	37	7	KO	sigF	no	Aerobic	none	na	Zhao	GSE5818-2
T2386	MG1655.MD004.none.b1892_KO;b1891_KO	2009-05-01	One	Affymetrix	GSE5818	GSM135796	1	GPL199	17576668	MG1655	exponential	600	0.2	unknown	MD004	MOPS	Glu	na	none	37	7	KO;KO	b1892;b1891	no	Aerobic	none	na	Zhao	GSE5818-3
T2387	MG1655.MD004.none.b1892_KO;b1891_KO	2009-05-01	One	Affymetrix	GSE5818	GSM135797	1	GPL199	17576668	MG1655	exponential	600	0.2	unknown	MD004	MOPS	Glu	na	none	37	7	KO;KO	b1892;b1891	no	Aerobic	none	na	Zhao	GSE5818-3
T2388	MG1655.MD004.none.b1892_KO;b1891_KO	2009-05-01	One	Affymetrix	GSE5818	GSM135798	1	GPL199	17576668	MG1655	exponential	600	0.2	unknown	MD004	MOPS	Glu	na	none	37	7	KO;KO	b1892;b1891	no	Aerobic	none	na	Zhao	GSE5818-3
T2389	MG1655.MD004.none.na_WT	2009-05-01	One	Affymetrix	GSE5818	GSM135799	1	GPL199	17576668	MG1655	exponential	600	0.2	unknown	MD004	MOPS	Glu	na	none	37	7	WT	na	yes	Aerobic	none	na	Zhao	GSE5818-4
T2390	MG1655.MD004.none.na_WT	2009-05-01	One	Affymetrix	GSE5818	GSM135800	1	GPL199	17576668	MG1655	exponential	600	0.2	unknown	MD004	MOPS	Glu	na	none	37	7	WT	na	yes	Aerobic	none	na	Zhao	GSE5818-4
T2391	MG1655.MD004.none.na_WT	2009-05-01	One	Affymetrix	GSE5818	GSM135801	1	GPL199	17576668	MG1655	exponential	600	0.2	unknown	MD004	MOPS	Glu	na	none	37	7	WT	na	yes	Aerobic	none	na	Zhao	GSE5818-4
T2392	MG1655.MD004.none.sigF_OE	2009-05-01	One	Affymetrix	GSE5818	GSM135802	1	GPL199	17576668	MG1655	exponential	600	0.2	unknown	MD004	MOPS	Glu	na	none	37	7	OE	sigF	yes	Aerobic	none	na	Zhao	GSE5818-5
T2393	MG1655.MD004.none.sigF_OE	2009-05-01	One	Affymetrix	GSE5818	GSM135803	1	GPL199	17576668	MG1655	exponential	600	0.2	unknown	MD004	MOPS	Glu	na	none	37	7	OE	sigF	yes	Aerobic	none	na	Zhao	GSE5818-5
T2394	MG1655.MD004.none.sigF_OE	2009-05-01	One	Affymetrix	GSE5818	GSM135804	1	GPL199	17576668	MG1655	exponential	600	0.2	unknown	MD004	MOPS	Glu	na	none	37	7	OE	sigF	yes	Aerobic	none	na	Zhao	GSE5818-5
T2397	TG1.MD094.none.na_WT	2007-08-01	One	Affymetrix	GSE5905	GSM129630	1	GPL199	17521447	TG1	non-exponential (predicted)	600	unknown	unknown	MD094	LB	Fru	6h	none	37	7	WT	na	pBS	Aerobic	none	na	Maeda	GSE5905-1
T2398	TG1.MD094.hydrogen-excess.na_WT	2007-08-01	One	Affymetrix	GSE5905	GSM129631	1	GPL199	17521447	TG1	non-exponential (predicted)	600	unknown	unknown	MD094	LB	Fru	6h	hydrogen-excess	37	7	WT	na	pBS(Kan)Synhox	Aerobic	none	na	Maeda	GSE5905-2
T2403	MG1655.MD018.none.na_WT	2007-02-01	One	Affymetrix	GSE6425	GSM148081	1	GPL199	17504765	MG1655	exponential (predicted)	600	unknown	unknown	MD018	LB	none	2.5h	none	37	7	WT	na	no	Aerobic	none	na	Gordon	TG0385
T2404	MG1655.MD018.none.na_WT	2007-02-01	One	Affymetrix	GSE6425	GSM148082	1	GPL199	17504765	MG1655	exponential (predicted)	600	unknown	unknown	MD018	LB	none	2.5h	none	37	7	WT	na	no	Aerobic	none	na	Gordon	TG0385
T2405	MG1655.MD018.none.na_WT	2007-02-01	One	Affymetrix	GSE6425	GSM148083	1	GPL199	17504765	MG1655	non-exponential (predicted)	600	unknown	unknown	MD018	LB	none	5h	none	37	7	WT	na	no	Aerobic	none	na	Gordon	TG0386
T2406	MG1655.MD018.none.na_WT	2007-02-01	One	Affymetrix	GSE6425	GSM148084	1	GPL199	17504765	MG1655	non-exponential (predicted)	600	unknown	unknown	MD018	LB	none	5h	none	37	7	WT	na	no	Aerobic	none	na	Gordon	TG0386
T2407	MG1655.MD018.none.na_WT	2007-02-01	One	Affymetrix	GSE6425	GSM148085	1	GPL199	17504765	MG1655	non-exponential (predicted)	600	unknown	unknown	MD018	LB	none	8h	none	37	7	WT	na	no	Aerobic	none	na	Gordon	TG0387
T2408	MG1655.MD018.none.na_WT	2007-02-01	One	Affymetrix	GSE6425	GSM148086	1	GPL199	17504765	MG1655	non-exponential (predicted)	600	unknown	unknown	MD018	LB	none	8h	none	37	7	WT	na	no	Aerobic	none	na	Gordon	TG0387
T2409	MG1655.MD018.none.na_WT	2007-02-01	One	Affymetrix	GSE6425	GSM148087	1	GPL199	17504765	MG1655	non-exponential (predicted)	600	unknown	unknown	MD018	LB	none	12h	none	37	7	WT	na	no	Aerobic	none	na	Gordon	TG0388
T2410	MG1655.MD018.none.na_WT	2007-02-01	One	Affymetrix	GSE6425	GSM148088	1	GPL199	17504765	MG1655	non-exponential (predicted)	600	unknown	unknown	MD018	LB	none	12h	none	37	7	WT	na	no	Aerobic	none	na	Gordon	TG0388
T2411	MG1655.MD018.none.na_WT	2007-02-01	One	Affymetrix	GSE6425	GSM148089	1	GPL199	17504765	MG1655	non-exponential (predicted)	600	unknown	unknown	MD018	LB	none	18h	none	37	7	WT	na	no	Aerobic	none	na	Gordon	TG0389
T2412	MG1655.MD018.none.na_WT	2007-02-01	One	Affymetrix	GSE6425	GSM148090	1	GPL199	17504765	MG1655	non-exponential (predicted)	600	unknown	unknown	MD018	LB	none	18h	none	37	7	WT	na	no	Aerobic	none	na	Gordon	TG0389
T2413	MG1655.MD018.none.na_WT	2007-02-01	One	Affymetrix	GSE6425	GSM148091	1	GPL199	17504765	MG1655	non-exponential (predicted)	600	unknown	unknown	MD018	LB	none	26h	none	37	7	WT	na	no	Aerobic	none	na	Gordon	TG0390
T2414	MG1655.MD018.none.na_WT	2007-02-01	One	Affymetrix	GSE6425	GSM148092	1	GPL199	17504765	MG1655	non-exponential (predicted)	600	unknown	unknown	MD018	LB	none	26h	none	37	7	WT	na	no	Aerobic	none	na	Gordon	TG0390
T2415	MG1655.MD018.none.na_WT	2007-02-01	One	Affymetrix	GSE6425	GSM148093	1	GPL199	17504765	MG1655	exponential (predicted)	600	unknown	unknown	MD018	LB	none	2.5h	none	37	7	WT	na	no	Aerobic	none	na	Gordon	GSE6425-1
T2416	MG1655.MD018.none.na_WT	2007-02-01	One	Affymetrix	GSE6425	GSM148094	1	GPL199	17504765	MG1655	exponential (predicted)	600	unknown	unknown	MD018	LB	none	2.5h	none	37	7	WT	na	no	Aerobic	none	na	Gordon	GSE6425-1
T2417	MG1655.MD018.none.na_WT	2007-02-01	One	Affymetrix	GSE6425	GSM148095	1	GPL199	17504765	MG1655	non-exponential (predicted)	600	unknown	unknown	MD018	LB	none	5h	none	37	7	WT	na	no	Aerobic	none	na	Gordon	GSE6425-2
T2418	MG1655.MD018.none.na_WT	2007-02-01	One	Affymetrix	GSE6425	GSM148096	1	GPL199	17504765	MG1655	non-exponential (predicted)	600	unknown	unknown	MD018	LB	none	5h	none	37	7	WT	na	no	Aerobic	none	na	Gordon	GSE6425-2
T2419	MG1655.MD018.none.na_WT	2007-02-01	One	Affymetrix	GSE6425	GSM148097	1	GPL199	17504765	MG1655	non-exponential (predicted)	600	unknown	unknown	MD018	LB	none	8h	none	37	7	WT	na	no	Aerobic	none	na	Gordon	GSE6425-3
T2420	MG1655.MD018.none.na_WT	2007-02-01	One	Affymetrix	GSE6425	GSM148098	1	GPL199	17504765	MG1655	non-exponential (predicted)	600	unknown	unknown	MD018	LB	none	8h	none	37	7	WT	na	no	Aerobic	none	na	Gordon	GSE6425-3
T2421	MG1655.MD018.none.na_WT	2007-02-01	One	Affymetrix	GSE6425	GSM148099	1	GPL199	17504765	MG1655	non-exponential (predicted)	600	unknown	unknown	MD018	LB	none	12h	none	37	7	WT	na	no	Aerobic	none	na	Gordon	GSE6425-4
T2422	MG1655.MD018.none.na_WT	2007-02-01	One	Affymetrix	GSE6425	GSM148100	1	GPL199	17504765	MG1655	non-exponential (predicted)	600	unknown	unknown	MD018	LB	none	12h	none	37	7	WT	na	no	Aerobic	none	na	Gordon	GSE6425-4
T2423	MG1655.MD018.none.na_WT	2007-02-01	One	Affymetrix	GSE6425	GSM148101	1	GPL199	17504765	MG1655	exponential (predicted)	600	unknown	unknown	MD018	LB	none	19.5h	none	37	7	WT	na	no	Aerobic	none	na	Gordon	GSE6425-5
T2424	MG1655.MD018.none.na_WT	2007-02-01	One	Affymetrix	GSE6425	GSM148102	1	GPL199	17504765	MG1655	non-exponential (predicted)	600	unknown	unknown	MD018	LB	none	19.5h	none	37	7	WT	na	no	Aerobic	none	na	Gordon	GSE6425-5
T2425	MG1655.MD018.none.na_WT	2007-02-01	One	Affymetrix	GSE6425	GSM148103	1	GPL199	17504765	MG1655	non-exponential (predicted)	600	unknown	unknown	MD018	LB	none	26h	none	37	7	WT	na	no	Aerobic	none	na	Gordon	GSE6425-6
T2426	MG1655.MD018.none.na_WT	2007-02-01	One	Affymetrix	GSE6425	GSM148104	1	GPL199	17504765	MG1655	non-exponential (predicted)	600	unknown	unknown	MD018	LB	none	26h	none	37	7	WT	na	no	Aerobic	none	na	Gordon	GSE6425-6
T2427	MG1655.MD018.O2-starvation.na_WT	2007-02-01	One	Affymetrix	GSE6425	GSM148105	1	GPL199	17504765	MG1655	exponential (predicted)	600	unknown	unknown	MD018	LB	none	2.5h	O2-starvation	37	7	WT	na	no	Anaerobic	none	na	Gordon	TG0397
T2428	MG1655.MD018.O2-starvation.na_WT	2007-02-01	One	Affymetrix	GSE6425	GSM148106	1	GPL199	17504765	MG1655	exponential (predicted)	600	unknown	unknown	MD018	LB	none	2.5h	O2-starvation	37	7	WT	na	no	Anaerobic	none	na	Gordon	TG0397
T2429	MG1655.MD018.O2-starvation.na_WT	2007-02-01	One	Affymetrix	GSE6425	GSM148107	1	GPL199	17504765	MG1655	non-exponential (predicted)	600	unknown	unknown	MD018	LB	none	3h	O2-starvation	37	7	WT	na	no	Anaerobic	none	na	Gordon	TG0398
T2430	MG1655.MD018.O2-starvation.na_WT	2007-02-01	One	Affymetrix	GSE6425	GSM148108	1	GPL199	17504765	MG1655	non-exponential (predicted)	600	unknown	unknown	MD018	LB	none	3h	O2-starvation	37	7	WT	na	no	Anaerobic	none	na	Gordon	TG0398
T2431	MG1655.MD018.O2-starvation.na_WT	2007-02-01	One	Affymetrix	GSE6425	GSM148109	1	GPL199	17504765	MG1655	non-exponential (predicted)	600	unknown	unknown	MD018	LB	none	3.75h	O2-starvation	37	7	WT	na	no	Anaerobic	none	na	Gordon	TG0399
T2432	MG1655.MD018.O2-starvation.na_WT	2007-02-01	One	Affymetrix	GSE6425	GSM148110	1	GPL199	17504765	MG1655	non-exponential (predicted)	600	unknown	unknown	MD018	LB	none	3.75h	O2-starvation	37	7	WT	na	no	Anaerobic	none	na	Gordon	TG0399
T2433	MG1655.MD018.O2-starvation.na_WT	2007-02-01	One	Affymetrix	GSE6425	GSM148111	1	GPL199	17504765	MG1655	non-exponential (predicted)	600	unknown	unknown	MD018	LB	none	4.5h	O2-starvation	37	7	WT	na	no	Anaerobic	none	na	Gordon	TG0400
T2434	MG1655.MD018.O2-starvation.na_WT	2007-02-01	One	Affymetrix	GSE6425	GSM148112	1	GPL199	17504765	MG1655	non-exponential (predicted)	600	unknown	unknown	MD018	LB	none	4.5h	O2-starvation	37	7	WT	na	no	Anaerobic	none	na	Gordon	TG0400
T2435	MG1655.MD018.O2-starvation.na_WT	2007-02-01	One	Affymetrix	GSE6425	GSM148113	1	GPL199	17504765	MG1655	non-exponential (predicted)	600	unknown	unknown	MD018	LB	none	6.75h	O2-starvation	37	7	WT	na	no	Anaerobic	none	na	Gordon	TG0401
T2436	MG1655.MD018.O2-starvation.na_WT	2007-02-01	One	Affymetrix	GSE6425	GSM148114	1	GPL199	17504765	MG1655	exponential (predicted)	600	unknown	unknown	MD018	LB	none	6.75h	O2-starvation	37	7	WT	na	no	Anaerobic	none	na	Gordon	TG0401
T2457	MG1655.MD084.none.na_WT	2007-05-01	One	Sigma-Genosys	GSE6712	GSM153894	1	GPL189	17379704	MG1655	exponential	600	unknown	unknown	MD084	TSB	none	na	none	37	7	WT	na	no	Aerobic	none	na	Langsrud	GSE6712-1
T2458	MG1655.MD084.none.na_WT	2007-05-01	One	Sigma-Genosys	GSE6712	GSM154801	1	GPL189	17379704	MG1655	exponential	600	unknown	unknown	MD084	TSB	none	na	none	37	7	WT	na	no	Aerobic	none	na	Langsrud	GSE6712-1
T2459	MG1655.MD084.none.na_WT	2007-05-01	One	Sigma-Genosys	GSE6712	GSM154802	1	GPL189	17379704	MG1655	exponential	600	unknown	unknown	MD084	TSB	none	na	none	37	7	WT	na	no	Aerobic	none	na	Langsrud	GSE6712-1
T2460	MG1655.MD084.none.na_WT	2007-05-01	One	Sigma-Genosys	GSE6712	GSM154803	1	GPL189	17379704	MG1655	exponential	600	unknown	unknown	MD084	TSB	none	na	none	37	7	WT	na	no	Aerobic	none	na	Langsrud	GSE6712-1
T2461	MG1655.MD084.none.na_WT	2007-05-01	One	Sigma-Genosys	GSE6712	GSM154804	1	GPL189	17379704	MG1655	exponential	600	unknown	unknown	MD084	TSB	none	na	none	37	7	WT	na	no	Aerobic	none	na	Langsrud	GSE6712-1
T2479	MG1655.MD018.Am;Nx.b1061_OE	2007-01-22	One	Affymetrix	GSE6836	GSM157409	1	GPL199	17214507	MG1655	exponential	600	0.3	unknown	MD018	LB	none	na	Am;Nx	37	7	OE	b1061	no	Aerobic	Am;Ab;Nx	50ug/mL;0.0125%;0.025ug/mL	Gardner	TG0421
T2480	MG1655.MD018.Am;Nx.b1061_OE	2007-01-22	One	Affymetrix	GSE6836	GSM157410	1	GPL199	17214507	MG1655	exponential	600	0.3	unknown	MD018	LB	none	na	Am;Nx	37	7	OE	b1061	no	Aerobic	Am;Ab;Nx	50ug/mL;0.0125%;0.025ug/mL	Gardner	TG0421
T2481	MG1655.MD018.Am;Nx.b1061_OE	2007-01-22	One	Affymetrix	GSE6836	GSM157411	1	GPL199	17214507	MG1655	exponential	600	0.3	unknown	MD018	LB	none	na	Am;Nx	37	7	OE	b1061	no	Aerobic	Am;Ab;Nx	50ug/mL;0.0125%;0.025ug/mL	Gardner	TG0421
T2482	MG1655.MD018.Am;Nx.b0231_OE	2007-01-22	One	Affymetrix	GSE6836	GSM157412	1	GPL199	17214507	MG1655	exponential	600	0.3	unknown	MD018	LB	none	na	Am;Nx	37	7	OE	b0231	no	Aerobic	Am;Ab;Nx	50ug/mL;0.0125%;0.025ug/mL	Gardner	TG0423
T2483	MG1655.MD018.Am;Nx.b0231_OE	2007-01-22	One	Affymetrix	GSE6836	GSM157413	1	GPL199	17214507	MG1655	exponential	600	0.3	unknown	MD018	LB	none	na	Am;Nx	37	7	OE	b0231	no	Aerobic	Am;Ab;Nx	50ug/mL;0.0125%;0.025ug/mL	Gardner	TG0423
T2484	MG1655.MD018.Am;Nx.b0231_OE	2007-01-22	One	Affymetrix	GSE6836	GSM157414	1	GPL199	17214507	MG1655	exponential	600	0.3	unknown	MD018	LB	none	na	Am;Nx	37	7	OE	b0231	no	Aerobic	Am;Ab;Nx	50ug/mL;0.0125%;0.025ug/mL	Gardner	TG0423
T2485	MG1655.MD018.Am;Nx.lexA_OE	2007-01-22	One	Affymetrix	GSE6836	GSM157415	1	GPL199	17214507	MG1655	exponential	600	0.3	unknown	MD018	LB	none	na	Am;Nx	37	7	OE	lexA	no	Aerobic	Am;Ab;Nx	50ug/mL;0.0125%;0.025ug/mL	Gardner	TG0424
T2486	MG1655.MD018.Am;Nx.lexA_OE	2007-01-22	One	Affymetrix	GSE6836	GSM157416	1	GPL199	17214507	MG1655	exponential	600	0.3	unknown	MD018	LB	none	na	Am;Nx	37	7	OE	lexA	no	Aerobic	Am;Ab;Nx	50ug/mL;0.0125%;0.025ug/mL	Gardner	TG0424
T2487	MG1655.MD018.Am;Nx.lexA_OE	2007-01-22	One	Affymetrix	GSE6836	GSM157417	1	GPL199	17214507	MG1655	exponential	600	0.3	unknown	MD018	LB	none	na	Am;Nx	37	7	OE	lexA	no	Aerobic	Am;Ab;Nx	50ug/mL;0.0125%;0.025ug/mL	Gardner	TG0424
T2488	MG1655.MD018.Am;Nx.lon_OE	2007-01-22	One	Affymetrix	GSE6836	GSM157418	1	GPL199	17214507	MG1655	exponential	600	0.3	unknown	MD018	LB	none	na	Am;Nx	37	7	OE	lon	no	Aerobic	Am;Ab;Nx	50ug/mL;0.0125%;0.025ug/mL	Gardner	TG0425
T2489	MG1655.MD018.Am;Nx.lon_OE	2007-01-22	One	Affymetrix	GSE6836	GSM157419	1	GPL199	17214507	MG1655	exponential	600	0.3	unknown	MD018	LB	none	na	Am;Nx	37	7	OE	lon	no	Aerobic	Am;Ab;Nx	50ug/mL;0.0125%;0.025ug/mL	Gardner	TG0425
T2490	MG1655.MD018.Am;Nx.lon_OE	2007-01-22	One	Affymetrix	GSE6836	GSM157420	1	GPL199	17214507	MG1655	exponential	600	0.3	unknown	MD018	LB	none	na	Am;Nx	37	7	OE	lon	no	Aerobic	Am;Ab;Nx	50ug/mL;0.0125%;0.025ug/mL	Gardner	TG0425
T2491	MG1655.MD018.Am;Nx.na_WT	2007-01-22	One	Affymetrix	GSE6836	GSM157421	1	GPL199	17214507	MG1655	exponential	600	0.3	unknown	MD018	LB	none	na	Am;Nx	37	7	WT	na	no	Aerobic	Am;Ab;Nx	50ug/mL;0.0125%;0.025ug/mL	Gardner	TG0426
T2492	MG1655.MD018.Am;Nx.na_WT	2007-01-22	One	Affymetrix	GSE6836	GSM157422	1	GPL199	17214507	MG1655	exponential	600	0.3	unknown	MD018	LB	none	na	Am;Nx	37	7	WT	na	no	Aerobic	Am;Ab;Nx	50ug/mL;0.0125%;0.025ug/mL	Gardner	TG0426
T2493	MG1655.MD018.Am;Nx.na_WT	2007-01-22	One	Affymetrix	GSE6836	GSM157423	1	GPL199	17214507	MG1655	exponential	600	0.3	unknown	MD018	LB	none	na	Am;Nx	37	7	WT	na	no	Aerobic	Am;Ab;Nx	50ug/mL;0.0125%;0.025ug/mL	Gardner	TG0426
T2494	MG1655.MD018.Am;Nx.mazF_OE	2007-01-22	One	Affymetrix	GSE6836	GSM157424	1	GPL199	17214507	MG1655	exponential	600	0.3	unknown	MD018	LB	none	na	Am;Nx	37	7	OE	mazF	no	Aerobic	Am;Ab;Nx	50ug/mL;0.0125%;0.025ug/mL	Gardner	TG0427
T2495	MG1655.MD018.Am;Nx.mazF_OE	2007-01-22	One	Affymetrix	GSE6836	GSM157425	1	GPL199	17214507	MG1655	exponential	600	0.3	unknown	MD018	LB	none	na	Am;Nx	37	7	OE	mazF	no	Aerobic	Am;Ab;Nx	50ug/mL;0.0125%;0.025ug/mL	Gardner	TG0427
T2496	MG1655.MD018.Am;Nx.mazF_OE	2007-01-22	One	Affymetrix	GSE6836	GSM157426	1	GPL199	17214507	MG1655	exponential	600	0.3	unknown	MD018	LB	none	na	Am;Nx	37	7	OE	mazF	no	Aerobic	Am;Ab;Nx	50ug/mL;0.0125%;0.025ug/mL	Gardner	TG0427
T2497	MG1655.MD018.Am;Nx.recA_OE	2007-01-22	One	Affymetrix	GSE6836	GSM157427	1	GPL199	17214507	MG1655	exponential	600	0.3	unknown	MD018	LB	none	na	Am;Nx	37	7	OE	recA	no	Aerobic	Am;Ab;Nx	50ug/mL;0.0125%;0.025ug/mL	Gardner	TG0428
T2498	MG1655.MD018.Am;Nx.recA_OE	2007-01-22	One	Affymetrix	GSE6836	GSM157428	1	GPL199	17214507	MG1655	exponential	600	0.3	unknown	MD018	LB	none	na	Am;Nx	37	7	OE	recA	no	Aerobic	Am;Ab;Nx	50ug/mL;0.0125%;0.025ug/mL	Gardner	TG0428
T2499	MG1655.MD018.Am;Nx.recA_OE	2007-01-22	One	Affymetrix	GSE6836	GSM157429	1	GPL199	17214507	MG1655	exponential	600	0.3	unknown	MD018	LB	none	na	Am;Nx	37	7	OE	recA	no	Aerobic	Am;Ab;Nx	50ug/mL;0.0125%;0.025ug/mL	Gardner	TG0428
T2500	MG1655.MD018.Am;Nx.relE_OE	2007-01-22	One	Affymetrix	GSE6836	GSM157430	1	GPL199	17214507	MG1655	exponential	600	0.3	unknown	MD018	LB	none	na	Am;Nx	37	7	OE	relE	no	Aerobic	Am;Ab;Nx	50ug/mL;0.0125%;0.025ug/mL	Gardner	TG0429
T2501	MG1655.MD018.Am;Nx.relE_OE	2007-01-22	One	Affymetrix	GSE6836	GSM157431	1	GPL199	17214507	MG1655	exponential	600	0.3	unknown	MD018	LB	none	na	Am;Nx	37	7	OE	relE	no	Aerobic	Am;Ab;Nx	50ug/mL;0.0125%;0.025ug/mL	Gardner	TG0429
T2502	MG1655.MD018.Am;Nx.relE_OE	2007-01-22	One	Affymetrix	GSE6836	GSM157432	1	GPL199	17214507	MG1655	exponential	600	0.3	unknown	MD018	LB	none	na	Am;Nx	37	7	OE	relE	no	Aerobic	Am;Ab;Nx	50ug/mL;0.0125%;0.025ug/mL	Gardner	TG0429
T2503	MG1655.MD018.Am;Nx.ruvA_OE	2007-01-22	One	Affymetrix	GSE6836	GSM157433	1	GPL199	17214507	MG1655	exponential	600	0.3	unknown	MD018	LB	none	na	Am;Nx	37	7	OE	ruvA	no	Aerobic	Am;Ab;Nx	50ug/mL;0.0125%;0.025ug/mL	Gardner	TG0430
T2504	MG1655.MD018.Am;Nx.ruvA_OE	2007-01-22	One	Affymetrix	GSE6836	GSM157434	1	GPL199	17214507	MG1655	exponential	600	0.3	unknown	MD018	LB	none	na	Am;Nx	37	7	OE	ruvA	no	Aerobic	Am;Ab;Nx	50ug/mL;0.0125%;0.025ug/mL	Gardner	TG0430
T2505	MG1655.MD018.Am;Nx.ruvA_OE	2007-01-22	One	Affymetrix	GSE6836	GSM157435	1	GPL199	17214507	MG1655	exponential	600	0.3	unknown	MD018	LB	none	na	Am;Nx	37	7	OE	ruvA	no	Aerobic	Am;Ab;Nx	50ug/mL;0.0125%;0.025ug/mL	Gardner	TG0430
T2506	MG1655.MD018.Am;Nx.sulA_OE	2007-01-22	One	Affymetrix	GSE6836	GSM157436	1	GPL199	17214507	MG1655	exponential	600	0.3	unknown	MD018	LB	none	na	Am;Nx	37	7	OE	sulA	no	Aerobic	Am;Ab;Nx	50ug/mL;0.0125%;0.025ug/mL	Gardner	TG0431
T2507	MG1655.MD018.Am;Nx.sulA_OE	2007-01-22	One	Affymetrix	GSE6836	GSM157437	1	GPL199	17214507	MG1655	exponential	600	0.3	unknown	MD018	LB	none	na	Am;Nx	37	7	OE	sulA	no	Aerobic	Am;Ab;Nx	50ug/mL;0.0125%;0.025ug/mL	Gardner	TG0431
T2508	MG1655.MD018.Am;Nx.sulA_OE	2007-01-22	One	Affymetrix	GSE6836	GSM157438	1	GPL199	17214507	MG1655	exponential	600	0.3	unknown	MD018	LB	none	na	Am;Nx	37	7	OE	sulA	no	Aerobic	Am;Ab;Nx	50ug/mL;0.0125%;0.025ug/mL	Gardner	TG0431
T2509	MG1655.MD018.Am;Nx.umuD_OE	2007-01-22	One	Affymetrix	GSE6836	GSM157439	1	GPL199	17214507	MG1655	exponential	600	0.3	unknown	MD018	LB	none	na	Am;Nx	37	7	OE	umuD	no	Aerobic	Am;Ab;Nx	50ug/mL;0.0125%;0.025ug/mL	Gardner	TG0432
T2510	MG1655.MD018.Am;Nx.umuD_OE	2007-01-22	One	Affymetrix	GSE6836	GSM157440	1	GPL199	17214507	MG1655	exponential	600	0.3	unknown	MD018	LB	none	na	Am;Nx	37	7	OE	umuD	no	Aerobic	Am;Ab;Nx	50ug/mL;0.0125%;0.025ug/mL	Gardner	TG0432
T2511	MG1655.MD018.Am;Nx.umuD_OE	2007-01-22	One	Affymetrix	GSE6836	GSM157441	1	GPL199	17214507	MG1655	exponential	600	0.3	unknown	MD018	LB	none	na	Am;Nx	37	7	OE	umuD	no	Aerobic	Am;Ab;Nx	50ug/mL;0.0125%;0.025ug/mL	Gardner	TG0432
T2512	MG1655.MD018.Am;Nx.uvrA_OE	2007-01-22	One	Affymetrix	GSE6836	GSM157442	1	GPL199	17214507	MG1655	exponential	600	0.3	unknown	MD018	LB	none	na	Am;Nx	37	7	OE	uvrA	no	Aerobic	Am;Ab;Nx	50ug/mL;0.0125%;0.025ug/mL	Gardner	TG0433
T2513	MG1655.MD018.Am;Nx.uvrA_OE	2007-01-22	One	Affymetrix	GSE6836	GSM157443	1	GPL199	17214507	MG1655	exponential	600	0.3	unknown	MD018	LB	none	na	Am;Nx	37	7	OE	uvrA	no	Aerobic	Am;Ab;Nx	50ug/mL;0.0125%;0.025ug/mL	Gardner	TG0433
T2514	MG1655.MD018.Am;Nx.uvrA_OE	2007-01-22	One	Affymetrix	GSE6836	GSM157444	1	GPL199	17214507	MG1655	exponential	600	0.3	unknown	MD018	LB	none	na	Am;Nx	37	7	OE	uvrA	no	Aerobic	Am;Ab;Nx	50ug/mL;0.0125%;0.025ug/mL	Gardner	TG0433
T2515	MG1655.MD018.Nx.yebF_OE	2007-01-22	One	Affymetrix	GSE6836	GSM157445	1	GPL199	17214507	MG1655	exponential	600	0.3	unknown	MD018	LB	none	na	Nx	37	7	OE	yebF	no	Aerobic	Nx	0.075ug/mL	Gardner	TG0434
T2516	MG1655.MD018.Nx.yebF_OE	2007-01-22	One	Affymetrix	GSE6836	GSM157446	1	GPL199	17214507	MG1655	exponential	600	0.3	unknown	MD018	LB	none	na	Nx	37	7	OE	yebF	no	Aerobic	Nx	0.075ug/mL	Gardner	TG0434
T2517	MG1655.MD018.Nx.yebF_OE	2007-01-22	One	Affymetrix	GSE6836	GSM157447	1	GPL199	17214507	MG1655	exponential	600	0.3	unknown	MD018	LB	none	na	Nx	37	7	OE	yebF	no	Aerobic	Nx	0.075ug/mL	Gardner	TG0434
T2518	MG1655.MD018.Nx.luc_OE	2007-01-22	One	Affymetrix	GSE6836	GSM157448	1	GPL199	17214507	MG1655	exponential	600	0.3	unknown	MD018	LB	none	na	Nx	37	7	OE	luc	no	Aerobic	Nx	0.075ug/mL	Gardner	TG0435
T2519	MG1655.MD018.Nx.luc_OE	2007-01-22	One	Affymetrix	GSE6836	GSM157449	1	GPL199	17214507	MG1655	exponential	600	0.3	unknown	MD018	LB	none	na	Nx	37	7	OE	luc	no	Aerobic	Nx	0.075ug/mL	Gardner	TG0435
T2520	MG1655.MD018.Nx.luc_OE	2007-01-22	One	Affymetrix	GSE6836	GSM157450	1	GPL199	17214507	MG1655	exponential	600	0.3	unknown	MD018	LB	none	na	Nx	37	7	OE	luc	no	Aerobic	Nx	0.075ug/mL	Gardner	TG0435
T2521	MG1655.MD018.Nx.zipA_OE	2007-01-22	One	Affymetrix	GSE6836	GSM157451	1	GPL199	17214507	MG1655	exponential	600	0.3	unknown	MD018	LB	none	na	Nx	37	7	OE	zipA	no	Aerobic	Nx	0.075ug/mL	Gardner	TG0436
T2522	MG1655.MD018.Nx.zipA_OE	2007-01-22	One	Affymetrix	GSE6836	GSM157452	1	GPL199	17214507	MG1655	exponential	600	0.3	unknown	MD018	LB	none	na	Nx	37	7	OE	zipA	no	Aerobic	Nx	0.075ug/mL	Gardner	TG0436
T2523	MG1655.MD018.Nx.zipA_OE	2007-01-22	One	Affymetrix	GSE6836	GSM157453	1	GPL199	17214507	MG1655	exponential	600	0.3	unknown	MD018	LB	none	na	Nx	37	7	OE	zipA	no	Aerobic	Nx	0.075ug/mL	Gardner	TG0436
T2524	MG1655.MD018.none.na_WT	2007-01-22	One	Affymetrix	GSE6836	GSM157454	1	GPL199	17214507	MG1655	exponential	600	0.3	unknown	MD018	LB	none	na	none	37	7	WT	na	no	Aerobic	none	na	Gardner	TG0437
T2525	MG1655.MD018.none.na_WT	2007-01-22	One	Affymetrix	GSE6836	GSM157455	1	GPL199	17214507	MG1655	exponential	600	0.3	unknown	MD018	LB	none	na	none	37	7	WT	na	no	Aerobic	none	na	Gardner	TG0437
T2526	MG1655.MD018.none.na_WT	2007-01-22	One	Affymetrix	GSE6836	GSM157456	1	GPL199	17214507	MG1655	exponential	600	0.3	unknown	MD018	LB	none	na	none	37	7	WT	na	no	Aerobic	none	na	Gardner	TG0437
T2527	MG1655.MD018.Nx.yfjF_OE	2007-01-22	One	Affymetrix	GSE6836	GSM157457	1	GPL199	17214507	MG1655	exponential	600	0.3	unknown	MD018	LB	none	na	Nx	37	7	OE	yfjF	no	Aerobic	Nx	0.075ug/mL	Gardner	TG0438
T2528	MG1655.MD018.Nx.yfjF_OE	2007-01-22	One	Affymetrix	GSE6836	GSM157458	1	GPL199	17214507	MG1655	exponential	600	0.3	unknown	MD018	LB	none	na	Nx	37	7	OE	yfjF	no	Aerobic	Nx	0.075ug/mL	Gardner	TG0438
T2529	MG1655.MD018.Nx.yfjF_OE	2007-01-22	One	Affymetrix	GSE6836	GSM157459	1	GPL199	17214507	MG1655	exponential	600	0.3	unknown	MD018	LB	none	na	Nx	37	7	OE	yfjF	no	Aerobic	Nx	0.075ug/mL	Gardner	TG0438
T2530	MG1655.MD018.Nx.b2480_OE	2007-01-22	One	Affymetrix	GSE6836	GSM157460	1	GPL199	17214507	MG1655	exponential	600	0.3	unknown	MD018	LB	none	na	Nx	37	7	OE	b2480	no	Aerobic	Nx	0.075ug/mL	Gardner	TG0439
T2531	MG1655.MD018.Nx.b2480_OE	2007-01-22	One	Affymetrix	GSE6836	GSM157461	1	GPL199	17214507	MG1655	exponential	600	0.3	unknown	MD018	LB	none	na	Nx	37	7	OE	b2480	no	Aerobic	Nx	0.075ug/mL	Gardner	TG0439
T2532	MG1655.MD018.Nx.b2480_OE	2007-01-22	One	Affymetrix	GSE6836	GSM157462	1	GPL199	17214507	MG1655	exponential	600	0.3	unknown	MD018	LB	none	na	Nx	37	7	OE	b2480	no	Aerobic	Nx	0.075ug/mL	Gardner	TG0439
T2533	MG1655.MD018.Nx.b3912_OE	2007-01-22	One	Affymetrix	GSE6836	GSM157463	1	GPL199	17214507	MG1655	exponential	600	0.3	unknown	MD018	LB	none	na	Nx	37	7	OE	b3912	no	Aerobic	Nx	0.075ug/mL	Gardner	TG0440
T2534	MG1655.MD018.Nx.b3912_OE	2007-01-22	One	Affymetrix	GSE6836	GSM157464	1	GPL199	17214507	MG1655	exponential	600	0.3	unknown	MD018	LB	none	na	Nx	37	7	OE	b3912	no	Aerobic	Nx	0.075ug/mL	Gardner	TG0440
T2535	MG1655.MD018.Nx.b3912_OE	2007-01-22	One	Affymetrix	GSE6836	GSM157465	1	GPL199	17214507	MG1655	exponential	600	0.3	unknown	MD018	LB	none	na	Nx	37	7	OE	b3912	no	Aerobic	Nx	0.075ug/mL	Gardner	TG0440
T2536	MG1655.MD018.Nx.b0624_OE	2007-01-22	One	Affymetrix	GSE6836	GSM157466	1	GPL199	17214507	MG1655	exponential	600	0.3	unknown	MD018	LB	none	na	Nx	37	7	OE	b0624	no	Aerobic	Nx	0.075ug/mL	Gardner	TG0441
T2537	MG1655.MD018.Nx.b0624_OE	2007-01-22	One	Affymetrix	GSE6836	GSM157467	1	GPL199	17214507	MG1655	exponential	600	0.3	unknown	MD018	LB	none	na	Nx	37	7	OE	b0624	no	Aerobic	Nx	0.075ug/mL	Gardner	TG0441
T2538	MG1655.MD018.Nx.b0624_OE	2007-01-22	One	Affymetrix	GSE6836	GSM157468	1	GPL199	17214507	MG1655	exponential	600	0.3	unknown	MD018	LB	none	na	Nx	37	7	OE	b0624	no	Aerobic	Nx	0.075ug/mL	Gardner	TG0441
T2539	MG1655.MD018.Nx.b3357_OE	2007-01-22	One	Affymetrix	GSE6836	GSM157469	1	GPL199	17214507	MG1655	exponential	600	0.3	unknown	MD018	LB	none	na	Nx	37	7	OE	b3357	no	Aerobic	Nx	0.075ug/mL	Gardner	TG0442
T2540	MG1655.MD018.Nx.b3357_OE	2007-01-22	One	Affymetrix	GSE6836	GSM157470	1	GPL199	17214507	MG1655	exponential	600	0.3	unknown	MD018	LB	none	na	Nx	37	7	OE	b3357	no	Aerobic	Nx	0.075ug/mL	Gardner	TG0442
T2541	MG1655.MD018.Nx.b3357_OE	2007-01-22	One	Affymetrix	GSE6836	GSM157471	1	GPL199	17214507	MG1655	exponential	600	0.3	unknown	MD018	LB	none	na	Nx	37	7	OE	b3357	no	Aerobic	Nx	0.075ug/mL	Gardner	TG0442
T2542	MG1655.MD018.Nx.b1558_OE	2007-01-22	One	Affymetrix	GSE6836	GSM157472	1	GPL199	17214507	MG1655	exponential	600	0.3	unknown	MD018	LB	none	na	Nx	37	7	OE	b1558	no	Aerobic	Nx	0.075ug/mL	Gardner	TG0443
T2543	MG1655.MD018.Nx.b1558_OE	2007-01-22	One	Affymetrix	GSE6836	GSM157473	1	GPL199	17214507	MG1655	exponential	600	0.3	unknown	MD018	LB	none	na	Nx	37	7	OE	b1558	no	Aerobic	Nx	0.075ug/mL	Gardner	TG0443
T2544	MG1655.MD018.Nx.b1558_OE	2007-01-22	One	Affymetrix	GSE6836	GSM157474	1	GPL199	17214507	MG1655	exponential	600	0.3	unknown	MD018	LB	none	na	Nx	37	7	OE	b1558	no	Aerobic	Nx	0.075ug/mL	Gardner	TG0443
T2545	MG1655.MD018.Nx.b3387_OE	2007-01-22	One	Affymetrix	GSE6836	GSM157475	1	GPL199	17214507	MG1655	exponential	600	0.3	unknown	MD018	LB	none	na	Nx	37	7	OE	b3387	no	Aerobic	Nx	0.075ug/mL	Gardner	TG0444
T2546	MG1655.MD018.Nx.b3387_OE	2007-01-22	One	Affymetrix	GSE6836	GSM157476	1	GPL199	17214507	MG1655	exponential	600	0.3	unknown	MD018	LB	none	na	Nx	37	7	OE	b3387	no	Aerobic	Nx	0.075ug/mL	Gardner	TG0444
T2547	MG1655.MD018.Nx.b3387_OE	2007-01-22	One	Affymetrix	GSE6836	GSM157477	1	GPL199	17214507	MG1655	exponential	600	0.3	unknown	MD018	LB	none	na	Nx	37	7	OE	b3387	no	Aerobic	Nx	0.075ug/mL	Gardner	TG0444
T2548	MG1655.MD018.Nx.b3702_OE	2007-01-22	One	Affymetrix	GSE6836	GSM157478	1	GPL199	17214507	MG1655	exponential	600	0.3	unknown	MD018	LB	none	na	Nx	37	7	OE	b3702	no	Aerobic	Nx	0.075ug/mL	Gardner	TG0445
T2549	MG1655.MD018.Nx.b3702_OE	2007-01-22	One	Affymetrix	GSE6836	GSM157479	1	GPL199	17214507	MG1655	exponential	600	0.3	unknown	MD018	LB	none	na	Nx	37	7	OE	b3702	no	Aerobic	Nx	0.075ug/mL	Gardner	TG0445
T2550	MG1655.MD018.Nx.b3702_OE	2007-01-22	One	Affymetrix	GSE6836	GSM157480	1	GPL199	17214507	MG1655	exponential	600	0.3	unknown	MD018	LB	none	na	Nx	37	7	OE	b3702	no	Aerobic	Nx	0.075ug/mL	Gardner	TG0445
T2551	MG1655.MD018.Nx.b3701_OE	2007-01-22	One	Affymetrix	GSE6836	GSM157481	1	GPL199	17214507	MG1655	exponential	600	0.3	unknown	MD018	LB	none	na	Nx	37	7	OE	b3701	no	Aerobic	Nx	0.075ug/mL	Gardner	TG0446
T2552	MG1655.MD018.Nx.b3701_OE	2007-01-22	One	Affymetrix	GSE6836	GSM157482	1	GPL199	17214507	MG1655	exponential	600	0.3	unknown	MD018	LB	none	na	Nx	37	7	OE	b3701	no	Aerobic	Nx	0.075ug/mL	Gardner	TG0446
T2553	MG1655.MD018.Nx.b3701_OE	2007-01-22	One	Affymetrix	GSE6836	GSM157483	1	GPL199	17214507	MG1655	exponential	600	0.3	unknown	MD018	LB	none	na	Nx	37	7	OE	b3701	no	Aerobic	Nx	0.075ug/mL	Gardner	TG0446
T2554	MG1655.MD018.Nx.b4362_OE	2007-01-22	One	Affymetrix	GSE6836	GSM157484	1	GPL199	17214507	MG1655	exponential	600	0.3	unknown	MD018	LB	none	na	Nx	37	7	OE	b4362	no	Aerobic	Nx	0.075ug/mL	Gardner	TG0447
T2555	MG1655.MD018.Nx.b4362_OE	2007-01-22	One	Affymetrix	GSE6836	GSM157485	1	GPL199	17214507	MG1655	exponential	600	0.3	unknown	MD018	LB	none	na	Nx	37	7	OE	b4362	no	Aerobic	Nx	0.075ug/mL	Gardner	TG0447
T2556	MG1655.MD018.Nx.b4362_OE	2007-01-22	One	Affymetrix	GSE6836	GSM157486	1	GPL199	17214507	MG1655	exponential	600	0.3	unknown	MD018	LB	none	na	Nx	37	7	OE	b4362	no	Aerobic	Nx	0.075ug/mL	Gardner	TG0447
T2557	MG1655.MD018.Nx.b2684_OE	2007-01-22	One	Affymetrix	GSE6836	GSM157487	1	GPL199	17214507	MG1655	exponential	600	0.3	unknown	MD018	LB	none	na	Nx	37	7	OE	b2684	no	Aerobic	Nx	0.075ug/mL	Gardner	TG0448
T2558	MG1655.MD018.Nx.b2684_OE	2007-01-22	One	Affymetrix	GSE6836	GSM157488	1	GPL199	17214507	MG1655	exponential	600	0.3	unknown	MD018	LB	none	na	Nx	37	7	OE	b2684	no	Aerobic	Nx	0.075ug/mL	Gardner	TG0448
T2559	MG1655.MD018.Nx.b2566_OE	2007-01-22	One	Affymetrix	GSE6836	GSM157489	1	GPL199	17214507	MG1655	exponential	600	0.3	unknown	MD018	LB	none	na	Nx	37	7	OE	b2566	no	Aerobic	Nx	0.075ug/mL	Gardner	TG0449
T2560	MG1655.MD018.Nx.b2566_OE	2007-01-22	One	Affymetrix	GSE6836	GSM157490	1	GPL199	17214507	MG1655	exponential	600	0.3	unknown	MD018	LB	none	na	Nx	37	7	OE	b2566	no	Aerobic	Nx	0.075ug/mL	Gardner	TG0449
T2561	MG1655.MD018.Nx.b2566_OE	2007-01-22	One	Affymetrix	GSE6836	GSM157491	1	GPL199	17214507	MG1655	exponential	600	0.3	unknown	MD018	LB	none	na	Nx	37	7	OE	b2566	no	Aerobic	Nx	0.075ug/mL	Gardner	TG0449
T2562	MG1655.MD018.Nx.b3261_OE	2007-01-22	One	Affymetrix	GSE6836	GSM157492	1	GPL199	17214507	MG1655	exponential	600	0.3	unknown	MD018	LB	none	na	Nx	37	7	OE	b3261	no	Aerobic	Nx	0.075ug/mL	Gardner	TG0450
T2563	MG1655.MD018.Nx.b3261_OE	2007-01-22	One	Affymetrix	GSE6836	GSM157493	1	GPL199	17214507	MG1655	exponential	600	0.3	unknown	MD018	LB	none	na	Nx	37	7	OE	b3261	no	Aerobic	Nx	0.075ug/mL	Gardner	TG0450
T2564	MG1655.MD018.Nx.b3261_OE	2007-01-22	One	Affymetrix	GSE6836	GSM157494	1	GPL199	17214507	MG1655	exponential	600	0.3	unknown	MD018	LB	none	na	Nx	37	7	OE	b3261	no	Aerobic	Nx	0.075ug/mL	Gardner	TG0450
T2565	MG1655.MD018.Nx.b4207_OE	2007-01-22	One	Affymetrix	GSE6836	GSM157495	1	GPL199	17214507	MG1655	exponential	600	0.3	unknown	MD018	LB	none	na	Nx	37	7	OE	b4207	no	Aerobic	Nx	0.075ug/mL	Gardner	TG0451
T2566	MG1655.MD018.Nx.b4207_OE	2007-01-22	One	Affymetrix	GSE6836	GSM157496	1	GPL199	17214507	MG1655	exponential	600	0.3	unknown	MD018	LB	none	na	Nx	37	7	OE	b4207	no	Aerobic	Nx	0.075ug/mL	Gardner	TG0451
T2567	MG1655.MD018.Nx.b4207_OE	2007-01-22	One	Affymetrix	GSE6836	GSM157497	1	GPL199	17214507	MG1655	exponential	600	0.3	unknown	MD018	LB	none	na	Nx	37	7	OE	b4207	no	Aerobic	Nx	0.075ug/mL	Gardner	TG0451
T2568	MG1655.MD018.Nx.b0048_OE	2007-01-22	One	Affymetrix	GSE6836	GSM157498	1	GPL199	17214507	MG1655	exponential	600	0.3	unknown	MD018	LB	none	na	Nx	37	7	OE	b0048	no	Aerobic	Nx	0.075ug/mL	Gardner	TG0452
T2569	MG1655.MD018.Nx.b0048_OE	2007-01-22	One	Affymetrix	GSE6836	GSM157499	1	GPL199	17214507	MG1655	exponential	600	0.3	unknown	MD018	LB	none	na	Nx	37	7	OE	b0048	no	Aerobic	Nx	0.075ug/mL	Gardner	TG0452
T2570	MG1655.MD018.Nx.b0048_OE	2007-01-22	One	Affymetrix	GSE6836	GSM157500	1	GPL199	17214507	MG1655	exponential	600	0.3	unknown	MD018	LB	none	na	Nx	37	7	OE	b0048	no	Aerobic	Nx	0.075ug/mL	Gardner	TG0452
T2571	MG1655.MD018.Nx.b2042_OE	2007-01-22	One	Affymetrix	GSE6836	GSM157501	1	GPL199	17214507	MG1655	exponential	600	0.3	unknown	MD018	LB	none	na	Nx	37	7	OE	b2042	no	Aerobic	Nx	0.075ug/mL	Gardner	TG0453
T2572	MG1655.MD018.Nx.b2042_OE	2007-01-22	One	Affymetrix	GSE6836	GSM157502	1	GPL199	17214507	MG1655	exponential	600	0.3	unknown	MD018	LB	none	na	Nx	37	7	OE	b2042	no	Aerobic	Nx	0.075ug/mL	Gardner	TG0453
T2573	MG1655.MD018.Nx.b2042_OE	2007-01-22	One	Affymetrix	GSE6836	GSM157503	1	GPL199	17214507	MG1655	exponential	600	0.3	unknown	MD018	LB	none	na	Nx	37	7	OE	b2042	no	Aerobic	Nx	0.075ug/mL	Gardner	TG0453
T2574	MG1655.MD018.Nx.b2479_OE	2007-01-22	One	Affymetrix	GSE6836	GSM157504	1	GPL199	17214507	MG1655	exponential	600	0.3	unknown	MD018	LB	none	na	Nx	37	7	OE	b2479	no	Aerobic	Nx	0.075ug/mL	Gardner	TG0454
T2575	MG1655.MD018.Nx.b2479_OE	2007-01-22	One	Affymetrix	GSE6836	GSM157505	1	GPL199	17214507	MG1655	exponential	600	0.3	unknown	MD018	LB	none	na	Nx	37	7	OE	b2479	no	Aerobic	Nx	0.075ug/mL	Gardner	TG0454
T2576	MG1655.MD018.Nx.b2479_OE	2007-01-22	One	Affymetrix	GSE6836	GSM157506	1	GPL199	17214507	MG1655	exponential	600	0.3	unknown	MD018	LB	none	na	Nx	37	7	OE	b2479	no	Aerobic	Nx	0.075ug/mL	Gardner	TG0454
T2577	MG1655.MD018.Nx.b2231_OE	2007-01-22	One	Affymetrix	GSE6836	GSM157507	1	GPL199	17214507	MG1655	exponential	600	0.3	unknown	MD018	LB	none	na	Nx	37	7	OE	b2231	no	Aerobic	Nx	0.075ug/mL	Gardner	TG0455
T2578	MG1655.MD018.Nx.b2231_OE	2007-01-22	One	Affymetrix	GSE6836	GSM157508	1	GPL199	17214507	MG1655	exponential	600	0.3	unknown	MD018	LB	none	na	Nx	37	7	OE	b2231	no	Aerobic	Nx	0.075ug/mL	Gardner	TG0455
T2579	MG1655.MD018.Nx.b2231_OE	2007-01-22	One	Affymetrix	GSE6836	GSM157509	1	GPL199	17214507	MG1655	exponential	600	0.3	unknown	MD018	LB	none	na	Nx	37	7	OE	b2231	no	Aerobic	Nx	0.075ug/mL	Gardner	TG0455
T2580	MG1655.MD018.Nx.b2009_OE	2007-01-22	One	Affymetrix	GSE6836	GSM157510	1	GPL199	17214507	MG1655	exponential	600	0.3	unknown	MD018	LB	none	na	Nx	37	7	OE	b2009	no	Aerobic	Nx	0.075ug/mL	Gardner	TG0456
T2581	MG1655.MD018.Nx.b2009_OE	2007-01-22	One	Affymetrix	GSE6836	GSM157511	1	GPL199	17214507	MG1655	exponential	600	0.3	unknown	MD018	LB	none	na	Nx	37	7	OE	b2009	no	Aerobic	Nx	0.075ug/mL	Gardner	TG0456
T2582	MG1655.MD018.Nx.b2009_OE	2007-01-22	One	Affymetrix	GSE6836	GSM157512	1	GPL199	17214507	MG1655	exponential	600	0.3	unknown	MD018	LB	none	na	Nx	37	7	OE	b2009	no	Aerobic	Nx	0.075ug/mL	Gardner	TG0456
T2583	MG1655.MD018.Nx.b0179_OE	2007-01-22	One	Affymetrix	GSE6836	GSM157513	1	GPL199	17214507	MG1655	exponential	600	0.3	unknown	MD018	LB	none	na	Nx	37	7	OE	b0179	no	Aerobic	Nx	0.075ug/mL	Gardner	TG0457
T2584	MG1655.MD018.Nx.b0179_OE	2007-01-22	One	Affymetrix	GSE6836	GSM157514	1	GPL199	17214507	MG1655	exponential	600	0.3	unknown	MD018	LB	none	na	Nx	37	7	OE	b0179	no	Aerobic	Nx	0.075ug/mL	Gardner	TG0457
T2585	MG1655.MD018.Nx.b0179_OE	2007-01-22	One	Affymetrix	GSE6836	GSM157515	1	GPL199	17214507	MG1655	exponential	600	0.3	unknown	MD018	LB	none	na	Nx	37	7	OE	b0179	no	Aerobic	Nx	0.075ug/mL	Gardner	TG0457
T2586	MG1655.MD018.Nx.b4372_OE	2007-01-22	One	Affymetrix	GSE6836	GSM157516	1	GPL199	17214507	MG1655	exponential	600	0.3	unknown	MD018	LB	none	na	Nx	37	7	OE	b4372	no	Aerobic	Nx	0.075ug/mL	Gardner	TG0458
T2587	MG1655.MD018.Nx.b4372_OE	2007-01-22	One	Affymetrix	GSE6836	GSM157517	1	GPL199	17214507	MG1655	exponential	600	0.3	unknown	MD018	LB	none	na	Nx	37	7	OE	b4372	no	Aerobic	Nx	0.075ug/mL	Gardner	TG0458
T2588	MG1655.MD018.Nx.b4372_OE	2007-01-22	One	Affymetrix	GSE6836	GSM157518	1	GPL199	17214507	MG1655	exponential	600	0.3	unknown	MD018	LB	none	na	Nx	37	7	OE	b4372	no	Aerobic	Nx	0.075ug/mL	Gardner	TG0458
T2589	MG1655.MD018.Nx.b2526_OE	2007-01-22	One	Affymetrix	GSE6836	GSM157519	1	GPL199	17214507	MG1655	exponential	600	0.3	unknown	MD018	LB	none	na	Nx	37	7	OE	b2526	no	Aerobic	Nx	0.075ug/mL	Gardner	TG0459
T2590	MG1655.MD018.Nx.b2526_OE	2007-01-22	One	Affymetrix	GSE6836	GSM157520	1	GPL199	17214507	MG1655	exponential	600	0.3	unknown	MD018	LB	none	na	Nx	37	7	OE	b2526	no	Aerobic	Nx	0.075ug/mL	Gardner	TG0459
T2591	MG1655.MD018.Nx.b2526_OE	2007-01-22	One	Affymetrix	GSE6836	GSM157521	1	GPL199	17214507	MG1655	exponential	600	0.3	unknown	MD018	LB	none	na	Nx	37	7	OE	b2526	no	Aerobic	Nx	0.075ug/mL	Gardner	TG0459
T2592	MG1655.MD018.Nx.ihfA_OE;ihfB_OE	2007-01-22	One	Affymetrix	GSE6836	GSM157522	1	GPL199	17214507	MG1655	exponential	600	0.3	unknown	MD018	LB	none	na	Nx	37	7	OE;OE	ihfA;ihfB	no	Aerobic	Nx	0.075ug/mL	Gardner	TG0460
T2593	MG1655.MD018.Nx.ihfA_OE;ihfB_OE	2007-01-22	One	Affymetrix	GSE6836	GSM157523	1	GPL199	17214507	MG1655	exponential	600	0.3	unknown	MD018	LB	none	na	Nx	37	7	OE;OE	ihfA;ihfB	no	Aerobic	Nx	0.075ug/mL	Gardner	TG0460
T2594	MG1655.MD018.Nx.ldrA_OE	2007-01-22	One	Affymetrix	GSE6836	GSM157524	1	GPL199	17214507	MG1655	exponential	600	0.3	unknown	MD018	LB	none	na	Nx	37	7	OE	ldrA	no	Aerobic	Nx	0.075ug/mL	Gardner	TG0461
T2595	MG1655.MD018.Nx.ldrA_OE	2007-01-22	One	Affymetrix	GSE6836	GSM157525	1	GPL199	17214507	MG1655	exponential	600	0.3	unknown	MD018	LB	none	na	Nx	37	7	OE	ldrA	no	Aerobic	Nx	0.075ug/mL	Gardner	TG0461
T2596	MG1655.MD018.Nx.ldrA_OE	2007-01-22	One	Affymetrix	GSE6836	GSM157526	1	GPL199	17214507	MG1655	exponential	600	0.3	unknown	MD018	LB	none	na	Nx	37	7	OE	ldrA	no	Aerobic	Nx	0.075ug/mL	Gardner	TG0461
T2597	MG1655.MD018.Nx.mcrB_OE	2007-01-22	One	Affymetrix	GSE6836	GSM157527	1	GPL199	17214507	MG1655	exponential	600	0.3	unknown	MD018	LB	none	na	Nx	37	7	OE	mcrB	no	Aerobic	Nx	0.075ug/mL	Gardner	TG0462
T2598	MG1655.MD018.Nx.mcrB_OE	2007-01-22	One	Affymetrix	GSE6836	GSM157528	1	GPL199	17214507	MG1655	exponential	600	0.3	unknown	MD018	LB	none	na	Nx	37	7	OE	mcrB	no	Aerobic	Nx	0.075ug/mL	Gardner	TG0462
T2599	MG1655.MD018.Nx.mcrB_OE	2007-01-22	One	Affymetrix	GSE6836	GSM157529	1	GPL199	17214507	MG1655	exponential	600	0.3	unknown	MD018	LB	none	na	Nx	37	7	OE	mcrB	no	Aerobic	Nx	0.075ug/mL	Gardner	TG0462
T2600	MG1655.MD018.Nx.mcrC_OE	2007-01-22	One	Affymetrix	GSE6836	GSM157530	1	GPL199	17214507	MG1655	exponential	600	0.3	unknown	MD018	LB	none	na	Nx	37	7	OE	mcrC	no	Aerobic	Nx	0.075ug/mL	Gardner	TG0463
T2601	MG1655.MD018.Nx.mcrC_OE	2007-01-22	One	Affymetrix	GSE6836	GSM157531	1	GPL199	17214507	MG1655	exponential	600	0.3	unknown	MD018	LB	none	na	Nx	37	7	OE	mcrC	no	Aerobic	Nx	0.075ug/mL	Gardner	TG0463
T2602	MG1655.MD018.Nx.mcrC_OE	2007-01-22	One	Affymetrix	GSE6836	GSM157532	1	GPL199	17214507	MG1655	exponential	600	0.3	unknown	MD018	LB	none	na	Nx	37	7	OE	mcrC	no	Aerobic	Nx	0.075ug/mL	Gardner	TG0463
T2603	MG1655.MD018.Nx.menB_OE	2007-01-22	One	Affymetrix	GSE6836	GSM157533	1	GPL199	17214507	MG1655	exponential	600	0.3	unknown	MD018	LB	none	na	Nx	37	7	OE	menB	no	Aerobic	Nx	0.075ug/mL	Gardner	TG0464
T2604	MG1655.MD018.Nx.menB_OE	2007-01-22	One	Affymetrix	GSE6836	GSM157534	1	GPL199	17214507	MG1655	exponential	600	0.3	unknown	MD018	LB	none	na	Nx	37	7	OE	menB	no	Aerobic	Nx	0.075ug/mL	Gardner	TG0464
T2605	MG1655.MD018.Nx.menB_OE	2007-01-22	One	Affymetrix	GSE6836	GSM157535	1	GPL199	17214507	MG1655	exponential	600	0.3	unknown	MD018	LB	none	na	Nx	37	7	OE	menB	no	Aerobic	Nx	0.075ug/mL	Gardner	TG0464
T2606	MG1655.MD018.Nx.menC_OE	2007-01-22	One	Affymetrix	GSE6836	GSM157536	1	GPL199	17214507	MG1655	exponential	600	0.3	unknown	MD018	LB	none	na	Nx	37	7	OE	menC	no	Aerobic	Nx	0.075ug/mL	Gardner	TG0465
T2607	MG1655.MD018.Nx.menC_OE	2007-01-22	One	Affymetrix	GSE6836	GSM157537	1	GPL199	17214507	MG1655	exponential	600	0.3	unknown	MD018	LB	none	na	Nx	37	7	OE	menC	no	Aerobic	Nx	0.075ug/mL	Gardner	TG0465
T2608	MG1655.MD018.Nx.menC_OE	2007-01-22	One	Affymetrix	GSE6836	GSM157538	1	GPL199	17214507	MG1655	exponential	600	0.3	unknown	MD018	LB	none	na	Nx	37	7	OE	menC	no	Aerobic	Nx	0.075ug/mL	Gardner	TG0465
T2609	MG1655.MD018.Nx.minD_OE	2007-01-22	One	Affymetrix	GSE6836	GSM157539	1	GPL199	17214507	MG1655	exponential	600	0.3	unknown	MD018	LB	none	na	Nx	37	7	OE	minD	no	Aerobic	Nx	0.075ug/mL	Gardner	TG0466
T2610	MG1655.MD018.Nx.minD_OE	2007-01-22	One	Affymetrix	GSE6836	GSM157540	1	GPL199	17214507	MG1655	exponential	600	0.3	unknown	MD018	LB	none	na	Nx	37	7	OE	minD	no	Aerobic	Nx	0.075ug/mL	Gardner	TG0466
T2611	MG1655.MD018.Nx.minD_OE	2007-01-22	One	Affymetrix	GSE6836	GSM157541	1	GPL199	17214507	MG1655	exponential	600	0.3	unknown	MD018	LB	none	na	Nx	37	7	OE	minD	no	Aerobic	Nx	0.075ug/mL	Gardner	TG0466
T2612	MG1655.MD018.Nx.minE_OE	2007-01-22	One	Affymetrix	GSE6836	GSM157542	1	GPL199	17214507	MG1655	exponential	600	0.3	unknown	MD018	LB	none	na	Nx	37	7	OE	minE	no	Aerobic	Nx	0.075ug/mL	Gardner	TG0467
T2613	MG1655.MD018.Nx.minE_OE	2007-01-22	One	Affymetrix	GSE6836	GSM157543	1	GPL199	17214507	MG1655	exponential	600	0.3	unknown	MD018	LB	none	na	Nx	37	7	OE	minE	no	Aerobic	Nx	0.075ug/mL	Gardner	TG0467
T2614	MG1655.MD018.Nx.minE_OE	2007-01-22	One	Affymetrix	GSE6836	GSM157544	1	GPL199	17214507	MG1655	exponential	600	0.3	unknown	MD018	LB	none	na	Nx	37	7	OE	minE	no	Aerobic	Nx	0.075ug/mL	Gardner	TG0467
T2615	MG1655.MD018.Nx.murI_OE	2007-01-22	One	Affymetrix	GSE6836	GSM157545	1	GPL199	17214507	MG1655	exponential	600	0.3	unknown	MD018	LB	none	na	Nx	37	7	OE	murI	no	Aerobic	Nx	0.075ug/mL	Gardner	TG0468
T2616	MG1655.MD018.Nx.murI_OE	2007-01-22	One	Affymetrix	GSE6836	GSM157546	1	GPL199	17214507	MG1655	exponential	600	0.3	unknown	MD018	LB	none	na	Nx	37	7	OE	murI	no	Aerobic	Nx	0.075ug/mL	Gardner	TG0468
T2617	MG1655.MD018.Nx.murI_OE	2007-01-22	One	Affymetrix	GSE6836	GSM157547	1	GPL199	17214507	MG1655	exponential	600	0.3	unknown	MD018	LB	none	na	Nx	37	7	OE	murI	no	Aerobic	Nx	0.075ug/mL	Gardner	TG0468
T2618	MG1655.MD018.Nx.yoeB_OE	2007-01-22	One	Affymetrix	GSE6836	GSM157548	1	GPL199	17214507	MG1655	exponential	600	0.3	unknown	MD018	LB	none	na	Nx	37	7	OE	yoeB	no	Aerobic	Nx	0.075ug/mL	Gardner	TG0469
T2619	MG1655.MD018.Nx.yoeB_OE	2007-01-22	One	Affymetrix	GSE6836	GSM157549	1	GPL199	17214507	MG1655	exponential	600	0.3	unknown	MD018	LB	none	na	Nx	37	7	OE	yoeB	no	Aerobic	Nx	0.075ug/mL	Gardner	TG0469
T2620	MG1655.MD018.Nx.yoeB_OE	2007-01-22	One	Affymetrix	GSE6836	GSM157550	1	GPL199	17214507	MG1655	exponential	600	0.3	unknown	MD018	LB	none	na	Nx	37	7	OE	yoeB	no	Aerobic	Nx	0.075ug/mL	Gardner	TG0469
[truncated: 1,976 more rows]

## Sheet: Proteome
ID	Cond	Date	Type	Platform	Project ID	Sample ID	Ch	Platform ID	PMID	Strain Name	Phase	OD WL	OD	Growth Rate	MD ID	Medium	Carbon	Time	Stress	Temp	pH	GP Type	Gene	Plasmids	O2	Comp	Comp Conc	Contact/PI	Recplicates	Notes
[truncated: 71 more rows]

[truncated: 4 more sheets: Metabolome, Fluxome, Metabolite, Reaction]
