# Supplementary material for: Multi-omics integration accurately predicts cellular state in unexplored conditions for Escherichia coli
Source: Nat Commun. 2016 Oct 7;7:13090. doi: 10.1038/ncomms13090 (PMC5059772; doi:10.1038/ncomms13090)
Supplement: Supplementary Data 2 — unique differential genes for six groups of stress pairs. [file ncomms13090-s3.xlsx]

## Sheet: sigma factor network
Supplementary Data 2 : The list of all molecular interactions used for modeling
sigma factor	target gene
b4293	b4291
b4293	b4290
b4293	b4289
b4293	b4288
b4293	b4287
b1922	b3072
b1922	b1888
b1922	b1883
b1922	b1884
b1922	b1887
b1922	b1882
b1922	b1881
b1922	b4109
b1922	b1082
b1922	b1083
b1922	b1071
b1922	b1070
b1922	b1922
b1922	b1923
b1922	b1924
b1922	b1937
b1922	b1938
b1922	b1939
b1922	b1940
b1922	b1941
b1922	b1942
b1922	b1943
b1922	b1944
b1922	b1945
b1922	b1946
b1922	b1947
b1922	b1948
b1922	b1949
b1922	b1950
b1922	b1925
b1922	b1926
b1922	b1920
b1922	b1921
b1922	b1566
b1922	b0154
b1922	b1208
b1922	b1209
b1922	b0763
b1922	b0764
b1922	b0765
b1922	b1890
b1922	b1889
b1922	b1243
b1922	b1244
b1922	b1245
b1922	b1246
b1922	b1247
b1922	b2826
b1922	b2825
b1922	b2823
b1922	b1207
b1922	b2822
b1922	b1885
b1922	b1886
b1922	b1421
b1922	b4355
b1922	b1742
b1922	b0246
b1922	b0248
b1922	b1194
b1922	b1915
b1922	b2737
b1922	b2824
b1922	b4660
b1922	b3525
b1922	b4083
b1922	b4110
b1922	b0250
b1922	b0249
b1922	b0247
b1922	b4504
b1922	b0245
b1922	b4627
b1922	b1760
b3067	b3241
b3067	b3240
b3067	b3243
b3067	b3242
b3067	b2836
b3067	b0885
b3067	b0185
b3067	b3255
b3067	b3256
b3067	b2316
b3067	b4015
b3067	b4014
b3067	b0114
b3067	b0115
b3067	b4016
b3067	b2296
b3067	b1276
b3067	b0118
b3067	b0404
b3067	b1094
b3067	b2563
b3067	b3475
b3067	b0463
b3067	b3699
b3067	b2470
b3067	b3265
b3067	b3266
b3067	b0464
b3067	b0762
b3067	b4069
b3067	b4067
b3067	b2213
b3067	b1623
b3067	b3665
b3067	b3664
b3067	b1241
b3067	b4117
b3067	b0474
b3067	b0385
b3067	b2468
b3067	b3072
b3067	b3135
b3067	b3138
b3067	b3139
b3067	b3140
b3067	b3141
b3067	b3131
b3067	b3136
b3067	b3133
b3067	b3134
b3067	b1002
b3067	b0605
b3067	b0606
b3067	b4269
b3067	b4187
b3067	b2252
b3067	b2290
b3067	b2379
b3067	b2670
b3067	b2697
b3067	b3853
b3067	b3276
b3067	b0203
b3067	b2397
b3067	b2396
b3067	b1415
b3067	b2068
b3067	b2212
b3067	b0512
b3067	b0516
b3067	b0517
b3067	b0515
b3067	b0506
b3067	b0504
b3067	b4053
b3067	b4087
b3067	b4090
b3067	b4086
b3067	b4085
b3067	b3088
b3067	b2435
b3067	b4169
b3067	b2817
b3067	b0867
b3067	b1982
b3067	b4150
b3067	b0110
b3067	b0111
b3067	b0433
b3067	b0376
b3067	b0451
b3067	b1927
b3067	b1640
b3067	b2957
b3067	b1453
b3067	b0050
b3067	b0049
b3067	b2214
b3067	b0980
b3067	b0979
b3067	b0978
b3067	b4592
b3067	b0564
b3067	b0469
b3067	b0875
b3067	b0062
b3067	b0063
b3067	b0064
b3067	b0061
b3067	b2841
b3067	b1901
b3067	b1900
b3067	b4460
b3067	b0396
b3067	b4401
b3067	b4450
b3067	b4550
b3067	b0191
b3067	b3957
b3067	b3959
b3067	b3958
b3067	b3359
b3067	b3957
b3067	b0273
b3067	b3359
b3067	b3960
b3067	b4254
b3067	b2923
b3067	b2916
b3067	b2691
b3067	b3237
b3067	b1876
b3067	b2310
b3067	b0536
b3067	b2694
b3067	b2348
b3067	b3796
b3067	b2693
b3067	b2692
b3067	b1166
b3067	b0908
b3067	b3389
b3067	b2329
b3067	b1693
b3067	b3281
b3067	b2601
b3067	b0754
b3067	b1704
b3067	b3390
b3067	b0388
b3067	b0390
b3067	b0112
b3067	b4017
b3067	b4704
b3067	b3502
b3067	b3503
b3067	b3501
b3067	b0863
b3067	b0860
b3067	b0861
b3067	b0864
b3067	b0862
b3067	b2716
b3067	b2715
b3067	b2714
b3067	b3433
b3067	b3801
b3067	b3800
b3067	b2064
b3067	b3744
b3067	b0674
b3067	b3743
b3067	b0930
b3067	b1977
b3067	b1986
b3067	b1989
b3067	b4139
b3067	b0928
b3067	b1866
b3067	b0216
b3067	b1597
b3067	b1747
b3067	b1745
b3067	b1748
b3067	b1746
b3067	b1744
b3067	b3734
b3067	b3738
b3067	b3731
b3067	b3732
b3067	b3737
b3067	b3736
b3067	b3733
b3067	b3735
b3067	b3739
b3067	b3572
b3067	b1412
b3067	b4663
b3067	b3057
b3067	b2079
b3067	b2078
b3067	b0177
b3067	b2512
b3067	b2477
b3067	b2786
b3067	b4112
b3067	b3570
b3067	b2480
b3067	b2182
b3067	b3533
b3067	b3532
b3067	b3531
b3067	b3536
b3067	b3537
b3067	b3538
b3067	b3534
b3067	b3531
b3067	b4249
b3067	b4251
b3067	b0311
b3067	b0312
b3067	b0313
b3067	b0314
b3067	b3337
b3067	b3336
b3067	b2901
b3067	b4366
b3067	b2132
b3067	b1112
b3067	b0774
b3067	b3412
b3067	b0777
b3067	b0778
b3067	b0776
b3067	b3412
b3067	b3973
b3067	b3551
b3067	b4409
b3067	b1163
b3067	b1162
b3067	b0435
b3067	b0557
b3067	b0401
b3067	b4189
b3067	b0836
b3067	b1060
b3067	b3966
b3067	b1711
b3067	b0158
b3067	b1270
b3067	b4131
b3067	b4132
b3067	b4133
b3067	b0039
b3067	b0038
b3067	b0037
b3067	b0036
b3067	b0035
b3067	b0034
b3067	b0040
b3067	b2916
b3067	b0032
b3067	b0033
b3067	b2755
b3067	b2754
b3067	b2760
b3067	b2759
b3067	b2758
b3067	b2757
b3067	b2756
b3067	b1987
b3067	b1000
b3067	b0999
b3067	b3716
b3067	b3717
b3067	b3056
b3067	b2201
b3067	b2200
b3067	b2199
b3067	b2198
b3067	b2197
b3067	b2196
b3067	b2195
b3067	b2194
b3067	b2143
b3067	b0175
b3067	b1731
b3067	b1661
b3067	b1217
b3067	b1218
b3067	b1736
b3067	b1738
b3067	b1737
b3067	b1734
b3067	b1733
b3067	b1735
b3067	b1888
b3067	b1887
b3067	b3338
b3067	b0681
b3067	b1741
b3067	b4225
b3067	b4224
b3067	b2155
b3067	b0612
b3067	b0155
b3067	b1592
b3067	b2027
b3067	b0882
b3067	b2592
b3067	b0437
b3067	b0881
b3067	b0438
b3067	b1249
b3067	b1046
b3067	b0910
b3067	b1870
b3067	b1871
b3067	b0842
b3067	b1625
b3067	b3974
b3067	b3634
b3067	b1120
b3067	b0638
b3067	b1992
b3067	b1991
b3067	b1993
b3067	b0337
b3067	b0336
b3067	b1111
b3067	b0484
b3067	b3816
b3067	b3032
b3067	b4213
b3067	b3911
b3067	b4484
b3067	b3912
b3067	b0624
b3067	b4397
b3067	b4398
b3067	b4399
b3067	b4400
b3067	b0240
b3067	b3357
b3067	b2417
b3067	b3162
b3067	b2811
b3067	b1042
b3067	b1041
b3067	b1043
b3067	b1040
b3067	b1039
b3067	b1038
b3067	b1037
b3067	b2659
b3067	b2535
b3067	b2664
b3067	b3556
b3067	b1557
b3067	b1823
b3067	b0880
b3067	b0623
b3067	b1558
b3067	b0990
b3067	b0989
b3067	b2696
b3067	b4408
b3067	b4457
b3067	b3252
b3067	b0598
b3067	b0123
b3067	b0487
b3067	b0575
b3067	b0574
b3067	b0572
b3067	b0573
b3067	b0571
b3067	b0570
b3067	b4137
b3067	b1874
b3067	b2313
b3067	b1191
b3067	b3806
b3067	b4438
b3067	b3807
b3067	b1418
b3067	b4236
b3067	b4208
b3067	b0733
b3067	b0734
b3067	b0886
b3067	b0887
b3067	b0338
b3067	b0340
b3067	b0339
b3067	b0341
b3067	b0432
b3067	b0431
b3067	b0430
b3067	b0429
b3067	b0428
b3067	b2422
b3067	b1275
b3067	b2750
b3067	b2752
b3067	b3607
b3067	b3368
b3067	b2762
b3067	b2763
b3067	b2764
b3067	b2414
b3067	b2421
b3067	b2751
b3067	b2425
b3067	b4214
b3067	b0526
b3067	b2424
b3067	b2424
b3067	b2423
b3067	b2414
b3067	b3934
b3067	b0632
b3067	b3182
b3067	b0839
b3067	b2010
b3067	b1189
b3067	b1190
b3067	b3387
b3067	b3388
b3067	b2478
b3067	b0031
b3067	b0166
b3067	b2472
b3067	b3809
b3067	b1343
b3067	b2065
b3067	b1961
b3067	b3472
b3067	b3528
b3067	b3507
b3067	b4138
b3067	b4123
b3067	b3227
b3067	b4124
b3067	b4125
b3067	b1919
b3067	b0092
b3067	b3162
b3067	b2317
b3067	b2314
b3067	b3287
b3067	b3234
b3067	b3235
b3067	b4382
b3067	b4383
b3067	b4381
b3067	b4384
b3067	b0840
b3067	b2511
b3067	b1535
b3067	b4042
b3067	b4477
b3067	b4478
b3067	b3693
b3067	b4479
b3067	b3691
b3067	b1594
b3067	b0160
b3067	b1200
b3067	b1199
b3067	b1198
b3067	b1201
b3067	b3149
b3067	b1570
b3067	b1575
b3067	b1569
b3067	b0231
b3067	b4044
b3067	b0799
b3067	b1061
b3067	b0226
b3067	b4613
b3067	b4136
b3067	b0055
b3067	b0646
b3067	b0649
b3067	b3012
b3067	b0145
b3067	b2133
b3067	b1800
b3067	b1799
b3067	b0894
b3067	b0895
b3067	b0896
b3067	b1591
b3067	b3702
b3067	b4052
b3067	b4361
b3067	b0184
b3067	b3066
b3067	b0015
b3067	b0014
b3067	b3701
b3067	b0215
b3067	b4362
b3067	b0470
b3067	b1490
b3067	b1489
b3067	b0620
b3067	b0619
b3067	b3544
b3067	b3543
b3067	b3542
b3067	b3541
b3067	b3540
b3067	b0812
b3067	b3860
b3067	b1185
b3067	b2893
b3067	b0604
b3067	b2366
b3067	b2365
b3067	b2365
b3067	b1954
b3067	b1952
b3067	b3887
b3067	b3496
b3067	b0709
b3067	b4049
b3067	b3260
b3067	b2140
b3067	b3640
b3067	b0173
b3067	b0420
b3067	b1533
b3067	b3076
b3067	b3077
b3067	b3075
b3067	b4410
b3067	b4411
b3067	b2209
b3067	b0293
b3067	b0294
b3067	b1850
b3067	b1851
b3067	b1019
b3067	b1018
b3067	b1016
b3067	b1017
b3067	b4147
b3067	b2267
b3067	b2266
b3067	b2269
b3067	b3209
b3067	b0938
b3067	b2685
b3067	b2686
b3067	b1193
b3067	b2945
b3067	b2779
b3067	b0596
b3067	b0595
b3067	b0593
b3067	b0583
b3067	b0594
b3067	b0586
b3067	b0597
b3067	b0591
b3067	b3613
b3067	b3264
b3067	b3404
b3067	b2927
b3067	b4146
b3067	b3546
b3067	b3955
b3067	b2566
b3067	b1990
b3067	b0156
b3067	b4707
b3067	b0554
b3067	b2441
b3067	b2440
b3067	b2438
b3067	b2439
b3067	b2437
b3067	b2369
b3067	b2370
b3067	b3006
b3067	b3005
b3067	b1844
b3067	b3094
b3067	b0954
b3067	b2323
b3067	b1092
b3067	b1095
b3067	b3256
b3067	b1091
b3067	b1288
b3067	b3963
b3067	b0180
b3067	b3845
b3067	b3846
b3067	b1805
b3067	b0221
b3067	b3844
b3067	b2341
b3067	b2344
b3067	b0443
b3067	b1187
b3067	b2912
b3067	b2925
b3067	b4232
b3067	b3891
b3067	b4079
b3067	b1474
b3067	b1475
b3067	b1476
b3067	b3894
b3067	b3893
b3067	b3892
b3067	b0518
b3067	b2525
b3067	b1385
b3067	b1384
b3067	b4291
b3067	b4287
b3067	b4293
b3067	b4292
b3067	b3408
b3067	b3409
b3067	b3410
b3067	b0584
b3067	b0592
b3067	b0588
b3067	b0590
b3067	b0587
b3067	b0589
b3067	b0585
b3067	b0490
b3067	b0491
b3067	b2610
b3067	b0455
b3067	b2731
b3067	b0150
b3067	b0153
b3067	b0151
b3067	b0152
b3067	b4367
b3067	b3361
b3067	b3915
b3067	b4314
b3067	b4312
b3067	b4316
b3067	b4317
b3067	b4313
b3067	b4318
b3067	b4319
b3067	b4320
b3067	b4315
b3067	b3261
b3067	b0805
b3067	b0041
b3067	b0042
b3067	b0043
b3067	b0044
b3067	b4207
b3067	b3347
b3067	b0028
b3067	b0684
b3067	b2895
b3067	b1072
b3067	b1073
b3067	b1074
b3067	b1075
b3067	b1076
b3067	b1077
b3067	b1078
b3067	b1079
b3067	b1080
b3067	b1081
b3067	b1071
b3067	b1070
b3067	b1879
b3067	b1880
b3067	b1891
b3067	b1892
b3067	b1878
b3067	b1922
b3067	b1924
b3067	b1937
b3067	b1938
b3067	b1939
b3067	b1940
b3067	b1941
b3067	b1942
b3067	b1943
b3067	b1944
b3067	b1945
b3067	b1946
b3067	b1947
b3067	b1948
b3067	b1949
b3067	b1950
b3067	b1925
b3067	b1926
b3067	b1920
b3067	b1921
b3067	b2000
b3067	b1566
b3067	b3288
b3067	b1334
b3067	b4699
b3067	b0904
b3067	b0048
b3067	b3058
b3067	b2315
b3067	b0529
b3067	b2153
b3067	b0142
b3067	b2303
b3067	b3924
b3067	b2374
b3067	b4154
b3067	b4153
b3067	b4152
b3067	b4151
b3067	b3844
b3067	b3370
b3067	b3371
b3067	b4474
b3067	b3374
b3067	b3375
b3067	b0356
b3067	b0355
b3067	b0357
b3067	b0172
b3067	b0239
b3067	b2167
b3067	b2169
b3067	b2168
b3067	b0479
b3067	b1905
b3067	b1902
b3067	b0094
b3067	b2748
b3067	b3463
b3067	b3178
b3067	b0084
b3067	b0890
b3067	b0083
b3067	b3933
b3067	b0093
b3067	b0089
b3067	b3462
b3067	b3464
b3067	b0095
b3067	b2800
b3067	b2802
b3067	b2803
b3067	b2799
b3067	b2801
b3067	b2805
b3067	b2804
b3067	b1612
b3067	b4122
b3067	b1611
b3067	b0683
b3067	b3340
b3067	b2661
b3067	b2663
b3067	b2662
b3067	b3517
b3067	b1493
b3067	b1492
b3067	b3512
b3067	b3515
b3067	b3516
b3067	b4452
b3067	b0759
b3067	b2042
b3067	b0757
b3067	b0756
b3067	b2943
b3067	b2837
b3067	b2151
b3067	b0758
b3067	b1236
b3067	b1779
b3067	b1417
b3067	b1416
b3067	b3124
b3067	b3126
b3067	b3127
b3067	b3125
b3067	b2094
b3067	b2093
b3067	b2092
b3067	b2091
b3067	b2090
b3067	b2096
b3067	b2095
b3067	b0124
b3067	b0507
b3067	b2808
b3067	b4443
b3067	b2904
b3067	b2903
b3067	b2479
b3067	b2905
b3067	b1761
b3067	b0984
b3067	b4128
b3067	b4559
b3067	b1033
b3067	b3553
b3067	b4064
b3067	b4464
b3067	b2975
b3067	b2976
b3067	b2980
b3067	b2979
b3067	b4468
b3067	b4467
b3067	b2977
b3067	b2036
b3067	b3429
b3067	b3432
b3067	b3430
b3067	b3428
b3067	b3049
b3067	b3431
b3067	b2388
b3067	b3176
b3067	b3729
b3067	b3730
b3067	b4441
b3067	b4456
b3067	b3870
b3067	b2553
b3067	b0167
b3067	b3053
b3067	b3868
b3067	b0811
b3067	b0450
b3067	b3869
b3067	b0810
b3067	b0809
b3067	b0680
b3067	b1651
b3067	b0212
b3067	b2241
b3067	b2243
b3067	b2243
b3067	b3426
b3067	b3425
b3067	b3927
b3067	b3424
b3067	b3926
b3067	b2239
b3067	b3423
b3067	b2240
b3067	b3925
b3067	b2556
b3067	b2554
b3067	b0720
b3067	b3212
b3067	b3213
b3067	b3214
b3067	b0655
b3067	b0654
b3067	b0653
b3067	b0652
b3067	b4077
b3067	b3653
b3067	b3969
b3067	b3757
b3067	b4008
b3067	b2590
b3067	b2400
b3067	b0144
b3067	b0514
b3067	b0509
b3067	b2551
b3067	b3560
b3067	b3560
b3067	b3978
b3067	b1911
b3067	b0200
b3067	b3648
b3067	b1285
b3067	b2029
b3067	b4517
b3067	b3437
b3067	b4321
b3067	b3438
b3067	b3415
b3067	b4476
b3067	b3413
b3067	b3500
b3067	b3385
b3067	b0755
b3067	b3612
b3067	b3779
b3067	b3608
b3067	b0238
b3067	b2579
b3067	b3181
b3067	b3406
b3067	b4143
b3067	b4142
b3067	b2614
b3067	b0849
b3067	b1064
b3067	b3610
b3067	b1654
b3067	b2688
b3067	b2947
b3067	b0829
b3067	b0830
b3067	b0831
b3067	b0832
b3067	b0477
b3067	b3323
b3067	b3322
b3067	b3324
b3067	b3325
b3067	b3326
b3067	b3327
b3067	b3328
b3067	b3329
b3067	b3330
b3067	b3331
b3067	b3332
b3067	b3333
b3067	b3334
b3067	b3335
b3067	b1635
b3067	b2507
b3067	b2508
b3067	b0104
b3067	b2883
b3067	b2706
b3067	b2708
b3067	b2231
b3067	b3699
b3067	b2541
b3067	b2540
b3067	b2542
b3067	b2538
b3067	b2539
b3067	b2537
b3067	b2536
b3067	b1967
b3067	b3510
b3067	b3509
b3067	b3511
b3067	b4480
b3067	b1619
b3067	b0962
b3067	b1210
b3067	b0369
b3067	b3997
b3067	b3804
b3067	b3997
b3067	b2436
b3067	b3850
b3067	b0475
b3067	b0154
b3067	b3867
b3067	b3803
b3067	b3802
b3067	b0059
b3067	b4175
b3067	b1132
b3067	b4174
b3067	b4173
b3067	b4172
b3067	b0460
b3067	b4532
b3067	b1438
b3067	b3082
b3067	b3083
b3067	b1103
b3067	b1507
b3067	b1508
b3067	b2024
b3067	b2022
b3067	b2021
b3067	b2020
b3067	b2025
b3067	b2019
b3067	b2023
b3067	b2026
b3067	b2309
b3067	b2018
b3067	b2307
b3067	b2306
b3067	b2308
b3067	b3797
b3067	b2514
b3067	b2552
b3067	b1237
b3067	b0107
b3067	b0106
b3067	b4428
b3067	b4412
b3067	b1562
b3067	b0640
b3067	b1099
b3067	b4259
b3067	b4372
b3067	b1842
b3067	b3203
b3067	b0125
b3067	b1413
b3067	b0148
b3067	b2526
b3067	b2527
b3067	b0650
b3067	b4349
b3067	b4348
b3067	b1379
b3067	b3401
b3067	b3400
b3067	b0966
b3067	b3754
b3067	b1829
b3067	b0139
b3067	b3618
b3067	b4000
b3067	b0440
b3067	b0972
b3067	b0973
b3067	b0974
b3067	b0975
b3067	b0976
b3067	b0977
b3067	b2996
b3067	b2995
b3067	b2994
b3067	b2993
b3067	b2992
b3067	b2991
b3067	b2990
b3067	b2997
b3067	b2724
b3067	b2723
b3067	b2722
b3067	b2721
b3067	b2720
b3067	b2719
b3067	b2718
b3067	b2717
b3067	b2713
b3067	b0508
b3067	b2727
b3067	b2728
b3067	b2729
b3067	b2730
b3067	b2712
b3067	b4327
b3067	b0828
b3067	b4328
b3067	b2753
b3067	b3190
b3067	b3687
b3067	b3686
b3067	b1136
b3067	b4018
b3067	b2889
b3067	b4268
b3067	b4264
b3067	b1712
b3067	b0912
b3067	b0026
b3067	b3852
b3067	b3277
b3067	b0202
b3067	b3069
b3067	b3772
b3067	b3671
b3067	b3774
b3067	b3771
b3067	b3770
b3067	b3767
b3067	b3768
b3067	b0078
b3067	b0077
b3067	b3766
b3067	b3769
b3067	b3670
b3067	b4669
b3067	b3773
b3067	b2237
b3067	b0884
b3067	b3168
b3067	b1718
b3067	b3444
b3067	b4294
b3067	b3445
b3067	b4273
b3067	b4278
b3067	b0259
b3067	b3218
b3067	b3505
b3067	b0552
b3067	b0656
b3067	b1331
b3067	b1370
b3067	b1994
b3067	b2030
b3067	b2192
b3067	b2982
b3067	b0256
b3067	b4284
b3067	b3557
b3067	b3558
b3067	b0016
b3067	b0582
b3067	b2394
b3067	b4561
b3067	b4283
b3067	b2622
b3067	b4271
b3067	b0537
b3067	b1140
b3067	b1579
b3067	b2349
b3067	b4326
b3067	b1160
b3067	b0382
b3067	b2528
b3067	b2531
b3067	b2530
b3067	b2529
b3067	b2524
b3067	b1254
b3067	b3187
b3067	b2747
b3067	b1208
b3067	b2746
b3067	b2515
b3067	b0029
b3067	b0174
b3067	b4426
b3067	b4663
b3067	b3672
b3067	b0220
b3067	b3942
b3067	b3137
b3067	b3132
b3067	b3617
b3067	b1250
b3067	b1827
b3067	b3909
b3067	b0698
b3067	b0697
b3067	b0696
b3067	b0695
b3067	b0694
b3067	b4513
b3067	b1215
b3067	b0918
b3067	b3198
b3067	b3197
b3067	b2842
b3067	b2843
b3067	b0465
b3067	b3350
b3067	b3351
b3067	b2587
b3067	b3747
b3067	b0342
b3067	b0345
b3067	b0343
b3067	b0344
b3067	b4036
b3067	b1192
b3067	b1380
b3067	b4419
b3067	b4421
b3067	b4423
b3067	b4453
b3067	b2569
b3067	b2568
b3067	b0074
b3067	b0073
b3067	b0072
b3067	b0071
b3067	b1798
b3067	b0075
b3067	b0076
b3067	b0642
b3067	b3798
b3067	b3174
b3067	b4368
b3067	b1909
b3067	b4043
b3067	b2828
b3067	b2660
b3067	b1653
b3067	b3647
b3067	b0147
b3067	b0628
b3067	b0630
b3067	b1139
b3067	b3454
b3067	b3455
b3067	b3457
b3067	b3460
b3067	b3458
b3067	b3456
b3067	b3605
b3067	b3603
b3067	b3604
b3067	b0657
b3067	b2936
b3067	b0891
b3067	b1209
b3067	b1116
b3067	b1117
b3067	b1118
b3067	b1371
b3067	b0439
b3067	b0222
b3067	b0116
b3067	b3147
b3067	b1105
b3067	b1677
b3067	b3200
b3067	b3201
b3067	b3199
b3067	b0054
b3067	b0641
b3067	b4261
b3067	b4262
b3067	b0181
b3067	b0182
b3067	b0096
b3067	b0524
b3067	b0915
b3067	b1054
b3067	b2378
b3067	b2174
b3067	b2289
b3067	b0889
b3067	b0027
b3067	b1513
b3067	b1516
b3067	b1514
b3067	b1515
b3067	b1517
b3067	b1518
b3067	b1511
b3067	b1512
b3067	b2687
b3067	b2838
b3067	b4024
b3067	b2156
b3067	b2839
b3067	b2890
b3067	b4129
b3067	b2404
b3067	b3580
b3067	b0878
b3067	b0879
b3067	b1479
b3067	b2463
b3067	b0394
b3067	b4034
b3067	b4033
b3067	b4032
b3067	b1620
b3067	b4035
b3067	b4037
b3067	b3417
b3067	b3416
b3067	b3571
b3067	b3418
b3067	b1621
b3067	b1622
b3067	b1613
b3067	b1817
b3067	b1818
b3067	b1819
b3067	b0168
b3067	b1531
b3067	b1532
b3067	b4063
b3067	b1530
b3067	b0956
b3067	b2783
b3067	b2782
b3067	b0806
b3067	b1450
b3067	b1159
b3067	b3028
b3067	b3236
b3067	b0448
b3067	b0449
b3067	b4359
b3067	b1047
b3067	b1424
b3067	b1048
b3067	b1049
b3067	b2074
b3067	b2075
b3067	b2076
b3067	b2077
b3067	b3513
b3067	b3514
b3067	b1053
b3067	b1065
b3067	b1599
b3067	b1600
b3067	b1663
b3067	b4337
b3067	b4119
b3067	b4120
b3067	b4118
b3067	b3930
b3067	b2262
b3067	b2261
b3067	b2264
b3067	b2260
b3067	b2265
b3067	b3833
b3067	b2328
b3067	b1655
b3067	b4013
b3067	b3939
b3067	b3008
b3067	b3829
b3067	b3941
b3067	b2114
b3067	b4019
b3067	b0198
b3067	b3938
b3067	b2942
b3067	b3940
b3067	b0199
b3067	b0197
b3067	b3828
b3067	b2816
b3067	b2815
b3067	b3171
b3067	b2814
b3067	b1114
b3067	b2149
b3067	b2150
b3067	b2148
b3067	b1826
b3067	b4698
b3067	b0963
b3067	b4242
b3067	b4702
b3067	b0347
b3067	b0348
b3067	b0349
b3067	b0350
b3067	b0352
b3067	b0351
b3067	b0346
b3067	b0353
b3067	b4171
b3067	b0661
b3067	b4442
b3067	b4427
b3067	b4439
b3067	b4585
b3067	b1176
b3067	b1175
b3067	b1174
b3067	b3742
b3067	b1782
b3067	b2346
b3067	b3191
b3067	b3192
b3067	b3193
b3067	b3194
b3067	b3195
b3067	b1594
b3067	b2127
b3067	b2813
b3067	b2701
b3067	b2963
b3067	b0211
b3067	b2558
b3067	b0261
b3067	b0260
b3067	b0731
b3067	b0732
b3067	b0730
b3067	b1133
b3067	b2324
b3067	b3741
b3067	b2392
b3067	b1821
b3067	b0817
b3067	b4705
b3067	b0781
b3067	b0782
b3067	b0783
b3067	b0784
b3067	b0785
b3067	b3857
b3067	b3856
b3067	b2877
b3067	b0763
b3067	b0764
b3067	b0765
b3067	b0761
b3067	b0760
b3067	b0827
b3067	b0826
b3067	b1420
b3067	b0018
b3067	b2115
b3067	b2116
b3067	b1890
b3067	b1889
b3067	b1326
b3067	b4233
b3067	b1329
b3067	b2684
b3067	b2210
b3067	b3021
b3067	b3022
b3067	b0087
b3067	b0081
b3067	b3396
b3067	b0149
b3067	b0635
b3067	b0634
b3067	b3251
b3067	b3250
b3067	b3249
b3067	b2113
b3067	b4351
b3067	b0914
b3067	b3291
b3067	b2924
b3067	b4219
b3067	b1778
b3067	b1976
b3067	b3208
b3067	b3599
b3067	b3600
b3067	b3601
b3067	b0159
b3067	b3161
b3067	b3068
b3067	b0924
b3067	b0923
b3067	b0922
b3067	b3189
b3067	b3972
b3067	b0091
b3067	b0088
b3067	b0085
b3067	b0086
b3067	b0090
b3067	b3967
b3067	b1069
b3067	b2429
b3067	b2428
b3067	b2427
b3067	b2831
b3067	b4170
b3067	b2733
b3067	b0099
b3067	b2961
b3067	b3096
b3067	b1988
b3067	b2574
b3067	b0109
b3067	b0639
b3067	b1740
b3067	b2615
b3067	b4390
b3067	b0677
b3067	b0678
b3067	b0676
b3067	b0675
b3067	b0679
b3067	b1119
b3067	b1107
b3067	b3225
b3067	b3223
b3067	b3222
b3067	b4310
b3067	b3226
b3067	b3224
b3067	b4055
b3067	b2203
b3067	b2202
b3067	b2207
b3067	b2208
b3067	b2205
b3067	b2204
b3067	b1224
b3067	b1225
b3067	b1227
b3067	b1226
b3067	b1223
b3067	b1221
b3067	b2193
b3067	b2469
b3067	b1469
b3067	b1465
b3067	b1466
b3067	b1222
b3067	b1467
b3067	b1468
b3067	b1109
b3067	b2518
b3067	b0714
b3067	b1650
b3067	b1649
b3067	b3998
b3067	b2159
b3067	b0851
b3067	b0578
b3067	b3414
b3067	b0019
b3067	b1186
b3067	b0020
b3067	b1463
b3067	b0548
b3067	b3365
b3067	b3367
b3067	b3366
b3067	b3661
b3067	b1708
b3067	b2742
b3067	b0192
b3067	b3163
b3067	b0553
b3067	b1548
b3067	b0560
b3067	b2709
b3067	b3206
b3067	b2234
b3067	b2235
b3067	b4238
b3067	b2675
b3067	b2676
b3067	b4237
b3067	b2673
b3067	b2674
b3067	b0413
b3067	b4070
b3067	b4071
b3067	b4072
b3067	b4073
b3067	b4074
b3067	b4075
b3067	b4076
b3067	b4178
b3067	b1633
b3067	b1865
b3067	b3996
b3067	b3397
b3067	b3034
b3067	b2251
b3067	b1134
b3067	b2467
b3067	b1813
b3067	b2288
b3067	b2287
b3067	b2286
b3067	b2285
b3067	b2284
b3067	b2283
b3067	b2282
b3067	b2281
b3067	b2280
b3067	b2279
b3067	b2278
b3067	b2277
b3067	b2276
b3067	b2393
b3067	b2964
b3067	b3169
b3067	b0416
b3067	b3183
b3067	b2082
b3067	b4608
b3067	b0957
b3067	b2215
b3067	b0929
b3067	b1319
b3067	b1377
b3067	b3405
b3067	b0565
b3067	b1256
b3067	b0814
b3067	b4444
b3067	b4445
b3067	b4359
b3067	b1424
b3067	b1048
b3067	b1049
b3067	b1243
b3067	b1244
b3067	b1245
b3067	b1246
b3067	b1247
b3067	b4162
b3067	b1283
b3067	b1482
b3067	b1739
b3067	b4376
b3067	b1896
b3067	b1897
b3067	b2373
b3067	b3961
b3067	b4458
b3067	b1388
b3067	b1389
b3067	b1390
b3067	b1391
b3067	b1392
b3067	b1393
b3067	b1394
b3067	b1395
b3067	b1396
b3067	b1397
b3067	b1398
b3067	b1399
b3067	b1400
b3067	b3360
b3067	b1812
b3067	b4114
b3067	b0741
b3067	b0134
b3067	b0133
b3067	b0131
b3067	b3258
b3067	b3019
b3067	b3030
b3067	b1444
b3067	b2134
b3067	b3403
b3067	b2743
b3067	b0143
b3067	b0113
b3067	b2320
b3067	b2564
b3067	b1636
b3067	b4260
b3067	b2523
b3067	b0237
b3067	b0932
b3067	b2908
b3067	b3847
b3067	b1127
b3067	b3916
b3067	b1723
b3067	b0902
b3067	b0903
b3067	b3952
b3067	b3951
b3067	b1024
b3067	b1023
b3067	b1022
b3067	b1021
b3067	b4025
b3067	b2926
b3067	b0767
b3067	b0688
b3067	b0418
b3067	b1278
b3067	b1912
b3067	b2599
b3067	b2598
b3067	b1715
b3067	b0576
b3067	b1714
b3067	b1713
b3067	b4106
b3067	b4105
b3067	b4104
b3067	b4103
b3067	b4102
b3067	b4101
b3067	b4100
b3067	b4099
b3067	b4098
b3067	b4097
b3067	b4096
b3067	b4095
b3067	b4094
b3067	b4093
b3067	b4092
b3067	b0383
b3067	b0399
b3067	b0241
b3067	b1020
b3067	b1130
b3067	b1129
b3067	b0400
b3067	b3724
b3067	b0708
b3067	b1158
b3067	b1545
b3067	b3493
b3067	b2987
b3067	b2584
b3067	b3821
b3067	b3825
b3067	b4041
b3067	b3018
b3067	b1090
b3067	b2259
b3067	b0931
b3067	b3164
b3067	b1603
b3067	b1602
b3067	b0751
b3067	b3863
b3067	b0060
b3067	b1126
b3067	b1125
b3067	b1124
b3067	b1123
b3067	b0854
b3067	b0855
b3067	b0856
b3067	b0857
b3067	b4155
b3067	b0871
b3067	b4226
b3067	b3956
b3067	b0108
b3067	b1838
b3067	b2734
b3067	b3363
b3067	b0525
b3067	b3775
b3067	b0441
b3067	b2501
b3067	b1702
b3067	b1703
b3067	b1461
b3067	b2502
b3067	b0950
b3067	b0951
b3067	b1830
b3067	b3025
b3067	b2146
b3067	b1211
b3067	b2891
b3067	b4375
b3067	b3935
b3067	b4201
b3067	b0467
b3067	b3355
b3067	b3498
b3067	b3129
b3067	b3259
b3067	b2330
b3067	b1212
b3067	b0243
b3067	b0242
b3067	b0386
b3067	b3799
b3067	b4111
b3067	b1831
b3067	b0194
b3067	b3545
b3067	b2678
b3067	b2679
b3067	b0402
b3067	b0330
b3067	b1207
b3067	b4030
b3067	b0384
b3067	b1304
b3067	b1305
b3067	b1306
b3067	b1307
b3067	b1308
b3067	b1303
b3067	b4050
b3067	b4418
b3067	b2585
b3067	b3726
b3067	b3725
b3067	b3727
b3067	b3728
b3067	b2297
b3067	b1204
b3067	b2821
b3067	b1101
b3067	b2415
b3067	b2416
b3067	b3204
b3067	b2829
b3067	b4177
b3067	b1131
b3067	b2476
b3067	b4005
b3067	b0523
b3067	b2312
b3067	b4006
b3067	b0522
b3067	b2557
b3067	b2499
b3067	b2500
b3067	b1658
b3067	b1849
b3067	b1232
b3067	b1014
b3067	b1015
b3067	b1301
b3067	b1300
b3067	b1298
b3067	b1302
b3067	b1299
b3067	b1854
b3067	b1676
b3067	b4245
b3067	b1062
b3067	b0945
b3067	b3642
b3067	b1281
b3067	b2780
b3067	b0171
b3067	b4244
b3067	b4246
b3067	b0489
b3067	b4051
b3067	b3025
b3067	b3026
b3067	b0405
b3067	b0444
b3067	b2765
b3067	b2777
b3067	b2794
b3067	b1356
b3067	b4389
b3067	b2597
b3067	b3205
b3067	b0892
b3067	b3819
b3067	b3746
b3067	b0228
b3067	b3486
b3067	b3167
b3067	b3886
b3067	b3749
b3067	b3751
b3067	b3750
b3067	b3748
b3067	b3752
b3067	b3753
b3067	b0304
b3067	b0301
b3067	b0305
b3067	b2106
b3067	b2107
b3067	b2105
b3067	b1951
b3067	b2217
b3067	b2218
b3067	b2216
b3067	b0196
b3067	b2954
b3067	b0393
b3067	b4420
b3067	b4422
b3067	b4424
b3067	b4454
b3067	b3859
b3067	b2699
b3067	b2820
b3067	b2822
b3067	b2819
b3067	b3700
b3067	b3652
b3067	b2892
b3067	b2616
b3067	b2565
b3067	b3822
b3067	b0472
b3067	b2698
b3067	b2784
b3067	b1564
b3067	b1563
b3067	b1561
b3067	b3778
b3067	b3619
b3067	b3052
b3067	b3842
b3067	b3622
b3067	b3624
b3067	b2039
b3067	b2041
b3067	b2038
b3067	b2040
b3067	b2037
b3067	b2035
b3067	b3784
b3067	b3791
b3067	b3790
b3067	b3787
b3067	b3786
b3067	b3788
b3067	b3789
b3067	b3794
b3067	b4481
b3067	b3903
b3067	b3904
b3067	b3902
b3067	b3906
b3067	b3905
b3067	b3907
b3067	b3780
[truncated: 6,383 more rows]

## Sheet: small RNA network
sRNA	target gene
b4436	b4667
b4437	b4668
b4446	b4665
b4445	b0554
b4445	b0329
b4445	b0304
b4445	b0303
b4445	b0301
b4445	b1920
b4445	b2107
b4445	b4068
b4445	b4067
b4445	b3576
b4445	b2796
b4445	b0814
b4445	b1040
b4445	b1038
b4445	b3540
b4445	b3543
b4445	b4321
b4445	b3177
b4445	b0565
b4445	b3405
b4445	b2797
b4445	b2155
b4445	b4314
b4445	b2133
b4445	b3966
b4445	b4291
b4433	b4432
b4426	b1040
b4426	b1024
b4426	b1892
b4427	b2215
b4441	b3729
b4441	b4456
b4452	b3516
b4454	b4453
b4447	b4664
b4585	b0681
b4420	b4419
b4422	b4421
b3864	b0757
b1574	b0095
b4458	b0453
b4458	b0380
b4458	b1824
b4458	b2741
b4458	b3491
b4458	b1493
b4458	b1004
b4458	b1494
b4458	b3510
b4458	b3666
b4458	b2785
b4458	b0812
b4458	b2731
b4458	b2731
b4603	b2215
b4603	b0957
b4597	b2180
b4597	b2179
b4597	b2178
b4597	b2177
b4608	b4687
b4609	b2592
b4611	b4666
b4625	b4347
b0455	b2610
b4439	b0929
b4698	b2832
b4698	b3546
b4699	b1841
b4699	b3829
b4699	b1656
b4699	b3908
b4699	b0887
b3123	b3704
b4408	b2696
b4431	b2741
b4442	b0814
b4442	b0957
b4443	b3443
b4443	b2850
b4443	b2849
b4443	b2857
b4443	b2856
b4443	b2853
b4443	b2851
b4443	b0655
b4443	b0218
b4443	b0533
b4443	b0937
b4443	b1935
b4443	b2650
b4443	b2095
b4443	b2095
b4443	b2757
b4443	b0439
b4443	b3458
b4443	b3460
b4443	b0473
b4443	b4142
b4443	b1761
b4443	b3774
b4443	b3671
b4443	b4048
b4443	b3506
b4443	b4660
b4443	b2033
b4443	b2035
b4443	b2036
b4443	b2037
b4443	b2039
b4443	b1670
b4443	b1472
b4443	b1455
b4443	b1172
b4443	b2367
b4443	b4359
b4443	b4208
b4443	b3089
b4443	b2705
b4443	b2704
b4443	b2913
b4443	b1243
b4443	b3687
b4443	b0702
b4443	b3664
b4443	b3795
b4443	b3596
b4443	b3509
b4443	b3121
b4443	b1862
b4443	b0535
b4443	b3544
b4443	b2592
b4443	b2310
b4443	b0014
b4443	b1241
b4443	b2752
b4444	b0647
b4444	b0250
b4444	b0329
b4444	b0304
b4444	b1920
b4444	b2107
b4444	b4068
b4444	b4067
b4444	b3576
b4444	b2796
b4444	b0814
b4444	b1040
b4444	b1038
b4444	b3540
b4444	b3543
b4444	b4321
b4444	b3177
b4444	b1283
b4444	b0565
b4444	b3405
b4444	b2797
b4444	b3064
b4444	b2155
b4444	b4314
b4444	b2133
b4444	b3966
b4444	b0584
b4444	b4291
b4450	b2741
b4451	b2997
b4451	b1777
b4451	b2531
b4451	b2531
b4451	b2530
b4451	b1981
b4451	b2113
b4451	b1612
b4451	b1654
b4451	b2527
b4451	b2523
b4451	b1378
b4451	b1778
b4451	b4637
b4451	b0123
b4451	b0118
b4451	b1656
b4451	b0722
b4451	b2522
b4451	b2277
b4451	b3894
b4451	b2936
b4451	b1276
b4451	b4154
b4451	b3336
b4451	b0902
b4451	b3607
b4451	b0733
b4451	b0593
b4456	b3729
b4457	b2696
b4438	b2666
b4438	b0814
b4438	b2687
b4438	b1740
b4440	b2522
b4417	b2215
b4417	b1256
b1954	b1237
b1954	b2741
b1954	b0077
b1954	b3748
b1954	b3237
b4429	b1420
b4577	b1101
b4424	b4423

## Sheet: TRN
TF	target gene
b0020	b0019
b0020	b0019
b0020	b0020
b0020	b0020
b0020	b1021
b0020	b1022
b0020	b1023
b0020	b1024
b0020	b1482
b0034	b0035
b0034	b0036
b0034	b0037
b0034	b0038
b0034	b0039
b0034	b0040
b0034	b0041
b0034	b0042
b0034	b0043
b0034	b0044
b0064	b0061
b0064	b0061
b0064	b0061
b0064	b0062
b0064	b0062
b0064	b0062
b0064	b0063
b0064	b0063
b0064	b0063
b0064	b0064
b0064	b0064
b0064	b0064
b0064	b0396
b0064	b1900
b0064	b1901
b0064	b2841
b0064	b3564
b0064	b3565
b0064	b4460
b0069	b0066
b0069	b0067
b0069	b0068
b0069	b0069
b0069	b0070
b0076	b0071
b0076	b0072
b0076	b0073
b0076	b0074
b0076	b0075
b0076	b0076
b0076	b0076
b0076	b3721
b0076	b3722
b0076	b3723
b0076	b4133
b0076	b4365
b0076	b4366
b0113	b0081
b0113	b0083
b0113	b0084
b0113	b0085
b0113	b0086
b0113	b0087
b0113	b0088
b0113	b0089
b0113	b0090
b0113	b0091
b0113	b0092
b0113	b0093
b0113	b0094
b0113	b0095
b0113	b0096
b0113	b0113
b0113	b0114
b0113	b0115
b0113	b0116
b0113	b0154
b0113	b0428
b0113	b0429
b0113	b0430
b0113	b0431
b0113	b0432
b0113	b0460
b0113	b0628
b0113	b1109
b0113	b2975
b0113	b2976
b0113	b2977
b0113	b2979
b0113	b4287
b0113	b4288
b0113	b4289
b0113	b4290
b0113	b4291
b0113	b4467
b0113	b4468
b0162	b0162
b0162	b2787
b0162	b2788
b0162	b2789
b0162	b3124
b0162	b3125
b0162	b3126
b0162	b3127
b0162	b3128
b0225	b0225
b0225	b0225
b0225	b0226
b0225	b0623
b0226	b0225
b0226	b0225
b0226	b0226
b0226	b0623
b0294	b1891
b0294	b1892
b0294	b1920
b0294	b1921
b0294	b1922
b0294	b1923
b0313	b0311
b0313	b0312
b0313	b0313
b0313	b0314
b0330	b0330
b0330	b0331
b0330	b0333
b0330	b0334
b0330	b0335
b0338	b0338
b0338	b0339
b0338	b0340
b0338	b0341
b0345	b0342
b0345	b0343
b0345	b0344
b0346	b0347
b0346	b0348
b0346	b0349
b0346	b0350
b0346	b0351
b0346	b0352
b0399	b0241
b0399	b0330
b0399	b0383
b0399	b0384
b0399	b0397
b0399	b0398
b0399	b0399
b0399	b0400
b0399	b0570
b0399	b0571
b0399	b0572
b0399	b0573
b0399	b0574
b0399	b0575
b0399	b0929
b0399	b1020
b0399	b1129
b0399	b1384
b0399	b1540
b0399	b1597
b0399	b1782
b0399	b1850
b0399	b1970
b0399	b1982
b0399	b2063
b0399	b2465
b0399	b2916
b0399	b2987
b0399	b3449
b0399	b3449
b0399	b3450
b0399	b3450
b0399	b3451
b0399	b3451
b0399	b3452
b0399	b3452
b0399	b3453
b0399	b3453
b0399	b3515
b0399	b3516
b0399	b3521
b0399	b3724
b0399	b3725
b0399	b3726
b0399	b3727
b0399	b3728
b0399	b4030
b0399	b4092
b0399	b4093
b0399	b4094
b0399	b4095
b0399	b4096
b0399	b4097
b0399	b4098
b0399	b4099
b0399	b4100
b0399	b4101
b0399	b4102
b0399	b4105
b0399	b4106
b0399	b4115
b0413	b2234
b0413	b2235
b0413	b2236
b0413	b2673
b0413	b2674
b0413	b2675
b0413	b2676
b0413	b4237
b0413	b4238
b0435	b0839
b0435	b4150
b0440	b0687
b0440	b0688
b0440	b0756
b0440	b0757
b0440	b0758
b0440	b0759
b0440	b1907
b0440	b3161
b0464	b0462
b0464	b0463
b0464	b0464
b0487	b0123
b0487	b0484
b0487	b0781
b0487	b0782
b0487	b0783
b0487	b0784
b0487	b0785
b0504	b0516
b0504	b0517
b0506	b0504
b0506	b0505
b0506	b0507
b0506	b0508
b0506	b0509
b0506	b0511
b0506	b0512
b0506	b0513
b0506	b0514
b0564	b0972
b0564	b0973
b0564	b0974
b0564	b0975
b0564	b0976
b0564	b0977
b0564	b0978
b0564	b0979
b0564	b0980
b0566	b0929
b0566	b2215
b0571	b0570
b0571	b0571
b0571	b0572
b0571	b0573
b0571	b0574
b0571	b0575
b0620	b0564
b0620	b0613
b0620	b0614
b0620	b0615
b0620	b0616
b0620	b0617
b0620	b0618
b0620	b0619
b0620	b0620
b0620	b3093
b0620	b3236
b0676	b0676
b0676	b0677
b0676	b0678
b0676	b0679
b0676	b0682
b0676	b1061
b0676	b1498
b0676	b1501
b0676	b1733
b0676	b1734
b0676	b1735
b0676	b1736
b0676	b1737
b0676	b1738
b0676	b1817
b0676	b1818
b0676	b1819
b0676	b2415
b0676	b2416
b0676	b2417
b0676	b2943
b0676	b3408
b0676	b3409
b0676	b3410
b0676	b3729
b0676	b3729
b0676	b3730
b0676	b3730
b0676	b4311
b0676	b4312
b0676	b4397
b0676	b4398
b0676	b4399
b0676	b4400
b0683	b0116
b0683	b0150
b0683	b0151
b0683	b0152
b0683	b0153
b0683	b0167
b0683	b0428
b0683	b0429
b0683	b0430
b0683	b0431
b0683	b0432
b0683	b0450
b0683	b0451
b0683	b0583
b0683	b0584
b0683	b0585
b0683	b0586
b0683	b0587
b0683	b0588
b0683	b0589
b0683	b0590
b0683	b0591
b0683	b0592
b0683	b0593
b0683	b0594
b0683	b0595
b0683	b0596
b0683	b0683
b0683	b0721
b0683	b0722
b0683	b0723
b0683	b0724
b0683	b0726
b0683	b0727
b0683	b0728
b0683	b0729
b0683	b0755
b0683	b0805
b0683	b0928
b0683	b0929
b0683	b1062
b0683	b1102
b0683	b1109
b0683	b1243
b0683	b1244
b0683	b1245
b0683	b1246
b0683	b1247
b0683	b1252
b0683	b1252
b0683	b1334
b0683	b1546
b0683	b1547
b0683	b1548
b0683	b1611
b0683	b1658
b0683	b1679
b0683	b1680
b0683	b1681
b0683	b1682
b0683	b1683
b0683	b1684
b0683	b1732
b0683	b1761
b0683	b1852
b0683	b1891
b0683	b1892
b0683	b1905
b0683	b1988
b0683	b2029
b0683	b2106
b0683	b2155
b0683	b2392
b0683	b2552
b0683	b2671
b0683	b2673
b0683	b2674
b0683	b2675
b0683	b2676
b0683	b2741
b0683	b3005
b0683	b3006
b0683	b3070
b0683	b3124
b0683	b3125
b0683	b3126
b0683	b3127
b0683	b3212
b0683	b3213
b0683	b3214
b0683	b3324
b0683	b3325
b0683	b3326
b0683	b3327
b0683	b3328
b0683	b3329
b0683	b3330
b0683	b3331
b0683	b3332
b0683	b3333
b0683	b3334
b0683	b3335
b0683	b3408
b0683	b3409
b0683	b3410
b0683	b3441
b0683	b3908
b0683	b3938
b0683	b3942
b0683	b4019
b0683	b4062
b0683	b4063
b0683	b4122
b0683	b4287
b0683	b4288
b0683	b4289
b0683	b4290
b0683	b4291
b0683	b4292
b0683	b4293
b0683	b4367
b0683	b4511
b0683	b4567
b0694	b0696
b0694	b0697
b0694	b0698
b0694	b4513
b0730	b0730
b0730	b0731
b0730	b0732
b0761	b0763
b0761	b0764
b0761	b0765
b0761	b0781
b0761	b0782
b0761	b0783
b0761	b0784
b0761	b0785
b0761	b0894
b0761	b0895
b0761	b0896
b0761	b1221
b0761	b1222
b0761	b1243
b0761	b1244
b0761	b1245
b0761	b1246
b0761	b1247
b0761	b2194
b0761	b2195
b0761	b2196
b0761	b2197
b0761	b2198
b0761	b2199
b0761	b2200
b0761	b2201
b0761	b2202
b0761	b2203
b0761	b2204
b0761	b2205
b0761	b2206
b0761	b2207
b0761	b2208
b0761	b2717
b0761	b2718
b0761	b2719
b0761	b2720
b0761	b2721
b0761	b2722
b0761	b2723
b0761	b2724
b0761	b2725
b0761	b4381
b0761	b4382
b0761	b4383
b0761	b4384
b0817	b0812
b0817	b2392
b0840	b0411
b0840	b2964
b0840	b4381
b0840	b4382
b0840	b4383
b0840	b4384
b0889	b0077
b0889	b0077
b0889	b0078
b0889	b0078
b0889	b0889
b0889	b0907
b0889	b0908
b0889	b1189
b0889	b1190
b0889	b1241
b0889	b1243
b0889	b1244
b0889	b1245
b0889	b1246
b0889	b1247
b0889	b1482
b0889	b1482
b0889	b1798
b0889	b1814
b0889	b2156
b0889	b2163
b0889	b2211
b0889	b2215
b0889	b2659
b0889	b2661
b0889	b2662
b0889	b2663
b0889	b2669
b0889	b2903
b0889	b2904
b0889	b2905
b0889	b2913
b0889	b2913
b0889	b2923
b0889	b3212
b0889	b3213
b0889	b3214
b0889	b3418
b0889	b3454
b0889	b3455
b0889	b3456
b0889	b3457
b0889	b3458
b0889	b3460
b0889	b3508
b0889	b3509
b0889	b3510
b0889	b3572
b0889	b3616
b0889	b3617
b0889	b3766
b0889	b3769
b0889	b3770
b0889	b3771
b0889	b3772
b0889	b4129
b0889	b4131
b0889	b4132
b0889	b4187
b0889	b4313
b0889	b4314
b0889	b4315
b0889	b4316
b0889	b4317
b0889	b4318
b0889	b4319
b0889	b4320
b0889	b4376
b0995	b0995
b0995	b0996
b0995	b0997
b0995	b0998
b0995	b3508
b0995	b3509
b0995	b3510
b0995	b3516
b0995	b3517
b0995	b3707
b0995	b3708
b0995	b3709
b1013	b0032
b1013	b0033
b1013	b0592
b1013	b1006
b1013	b1007
b1013	b1008
b1013	b1009
b1013	b1010
b1013	b1011
b1013	b1012
b1013	b1013
b1013	b1285
b1013	b1650
b1013	b1651
b1013	b3515
b1013	b3516
b1014	b1014
b1014	b1015
b1040	b0237
b1040	b0382
b1040	b0385
b1040	b0964
b1040	b1003
b1040	b1004
b1040	b1037
b1040	b1037
b1040	b1038
b1040	b1038
b1040	b1039
b1040	b1039
b1040	b1040
b1040	b1040
b1040	b1041
b1040	b1042
b1040	b1043
b1040	b1937
b1040	b1938
b1040	b1939
b1040	b1940
b1040	b1941
b1040	b1942
b1040	b1943
b1040	b3156
b1040	b3157
b1040	b3661
b1130	b0154
b1130	b0462
b1130	b0463
b1130	b0557
b1130	b0565
b1130	b0622
b1130	b0677
b1130	b0841
b1130	b1006
b1130	b1007
b1130	b1008
b1130	b1009
b1130	b1010
b1130	b1011
b1130	b1012
b1130	b1129
b1130	b1129
b1130	b1130
b1130	b1130
b1130	b1275
b1130	b1499
b1130	b1501
b1130	b1608
b1130	b1609
b1130	b1641
b1130	b1641
b1130	b1826
b1130	b2344
b1130	b3035
b1130	b3037
b1130	b3038
b1130	b3207
b1130	b3227
b1130	b3359
b1130	b3428
b1130	b3429
b1130	b3430
b1130	b3431
b1130	b3432
b1130	b3508
b1130	b3509
b1130	b3510
b1130	b3511
b1130	b3512
b1130	b3515
b1130	b3571
b1130	b3939
b1130	b3940
b1130	b4005
b1130	b4006
b1130	b4241
b1130	b4242
b1130	b4599
b1187	b0221
b1187	b0954
b1187	b1091
b1187	b1092
b1187	b1093
b1187	b1187
b1187	b1805
b1187	b2323
b1187	b2341
b1187	b2342
b1187	b2344
b1187	b3081
b1187	b3495
b1187	b3845
b1187	b3846
b1187	b4018
b1201	b1198
b1201	b1199
b1201	b1200
b1201	b1201
b1221	b0034
b1221	b0613
b1221	b0614
b1221	b0615
b1221	b0616
b1221	b0617
b1221	b0618
b1221	b0619
b1221	b0620
b1221	b0826
b1221	b0827
b1221	b0872
b1221	b0873
b1221	b0886
b1221	b0887
b1221	b0894
b1221	b0895
b1221	b0896
b1221	b0903
b1221	b0904
b1221	b0972
b1221	b0973
b1221	b0974
b1221	b0975
b1221	b0976
b1221	b0977
b1221	b0996
b1221	b0997
b1221	b0998
b1221	b1223
b1221	b1224
b1221	b1225
b1221	b1226
b1221	b1227
b1221	b1241
b1221	b1335
b1221	b1474
b1221	b1475
b1221	b1476
b1221	b1587
b1221	b1588
b1221	b1589
b1221	b1590
b1221	b1591
b1221	b1669
b1221	b1670
b1221	b1671
b1221	b1672
b1221	b1673
b1221	b1674
b1221	b1796
b1221	b1797
b1221	b2194
b1221	b2195
b1221	b2196
b1221	b2197
b1221	b2198
b1221	b2199
b1221	b2200
b1221	b2201
b1221	b2202
b1221	b2203
b1221	b2204
b1221	b2205
b1221	b2206
b1221	b2207
b1221	b2208
b1221	b2276
b1221	b2277
b1221	b2278
b1221	b2279
b1221	b2280
b1221	b2281
b1221	b2282
b1221	b2283
b1221	b2284
b1221	b2285
b1221	b2286
b1221	b2287
b1221	b2288
b1221	b2710
b1221	b2711
b1221	b2990
b1221	b2991
b1221	b2992
b1221	b2993
b1221	b2994
b1221	b2995
b1221	b2996
b1221	b2997
b1221	b3365
b1221	b3366
b1221	b3367
b1221	b3368
b1221	b3476
b1221	b3477
b1221	b3478
b1221	b3479
b1221	b3480
b1221	b3481
b1221	b4039
b1221	b4040
b1221	b4070
b1221	b4070
b1221	b4070
b1221	b4071
b1221	b4071
b1221	b4071
b1221	b4072
b1221	b4072
b1221	b4072
b1221	b4073
b1221	b4073
b1221	b4073
b1221	b4074
b1221	b4074
b1221	b4074
b1221	b4075
b1221	b4075
b1221	b4075
b1221	b4076
b1221	b4076
b1221	b4076
b1221	b4079
b1221	b4122
b1221	b4123
b1221	b4124
b1221	b4125
b1221	b4138
b1221	b4139
b1221	b4151
b1221	b4152
b1221	b4153
b1221	b4154
b1221	b4209
b1237	b0020
b1237	b0034
b1237	b0076
b1237	b0435
b1237	b0564
b1237	b0889
b1237	b1237
b1237	b1499
b1237	b1891
b1237	b1892
b1237	b1921
b1237	b1951
b1237	b2217
b1237	b2369
b1237	b2669
b1237	b2706
b1237	b2707
b1237	b3512
b1237	b3515
b1237	b3516
b1237	b4116
b1237	b4133
b1237	b4366
b1237	b4480
b1275	b0365
b1275	b0366
b1275	b0367
b1275	b0368
b1275	b0933
b1275	b0934
b1275	b0935
b1275	b0936
b1275	b0937
b1275	b1275
b1275	b1379
b1275	b1987
b1275	b2414
b1275	b2421
b1275	b2422
b1275	b2423
b1275	b2424
b1275	b2425
b1275	b2750
b1275	b2751
b1275	b2752
b1275	b2762
b1275	b2763
b1275	b2764
b1299	b1296
b1299	b1297
b1299	b1298
b1299	b1299
b1299	b1300
b1299	b1301
b1299	b1302
b1303	b1303
b1303	b1304
b1303	b1305
b1303	b1306
b1303	b1307
b1303	b1308
b1303	b4050
b1323	b0048
b1323	b0112
b1323	b0388
b1323	b0389
b1323	b0390
b1323	b0754
b1323	b1323
b1323	b1907
b1323	b1907
b1323	b2600
b1323	b2601
b1323	b3161
b1323	b4054
b1334	b0034
b1334	b0035
b1334	b0036
b1334	b0037
b1334	b0038
b1334	b0039
b1334	b0040
b1334	b0041
b1334	b0042
b1334	b0043
b1334	b0044
b1334	b0113
b1334	b0114
b1334	b0114
b1334	b0115
b1334	b0115
b1334	b0116
b1334	b0167
b1334	b0428
b1334	b0429
b1334	b0430
b1334	b0431
b1334	b0432
b1334	b0450
b1334	b0451
b1334	b0585
b1334	b0586
b1334	b0587
b1334	b0602
b1334	b0613
b1334	b0614
b1334	b0615
b1334	b0616
b1334	b0617
b1334	b0618
b1334	b0619
b1334	b0620
b1334	b0621
b1334	b0721
b1334	b0722
b1334	b0723
b1334	b0724
b1334	b0726
b1334	b0727
b1334	b0728
b1334	b0729
b1334	b0733
b1334	b0733
b1334	b0734
b1334	b0734
b1334	b0781
b1334	b0782
b1334	b0783
b1334	b0784
b1334	b0785
b1334	b0814
b1334	b0826
b1334	b0827
b1334	b0872
b1334	b0873
b1334	b0886
b1334	b0887
b1334	b0894
b1334	b0895
b1334	b0896
b1334	b0903
b1334	b0904
b1334	b0928
b1334	b0933
b1334	b0934
b1334	b0935
b1334	b0936
b1334	b0937
b1334	b1109
b1334	b1127
b1334	b1182
b1334	b1210
b1334	b1211
b1334	b1212
b1334	b1220
b1334	b1221
b1334	b1222
b1334	b1223
b1334	b1224
b1334	b1225
b1334	b1226
b1334	b1227
b1334	b1241
b1334	b1256
b1334	b1276
b1334	b1296
b1334	b1297
b1334	b1324
b1334	b1334
b1334	b1415
b1334	b1474
b1334	b1474
b1334	b1475
b1334	b1475
b1334	b1476
b1334	b1476
b1334	b1537
b1334	b1587
b1334	b1588
b1334	b1589
b1334	b1590
b1334	b1591
b1334	b1611
b1334	b1612
b1334	b1669
b1334	b1670
b1334	b1671
b1334	b1672
b1334	b1673
b1334	b1674
b1334	b1715
b1334	b1716
b1334	b1761
b1334	b1852
b1334	b1881
b1334	b1882
b1334	b1883
b1334	b1884
b1334	b1885
b1334	b1886
b1334	b1904
b1334	b1988
b1334	b2029
b1334	b2163
b1334	b2194
b1334	b2195
b1334	b2196
b1334	b2197
b1334	b2198
b1334	b2199
b1334	b2200
b1334	b2201
b1334	b2202
b1334	b2203
b1334	b2204
b1334	b2205
b1334	b2206
b1334	b2207
b1334	b2208
b1334	b2239
b1334	b2240
b1334	b2241
b1334	b2242
b1334	b2243
b1334	b2276
b1334	b2277
b1334	b2278
b1334	b2279
b1334	b2280
b1334	b2281
b1334	b2282
b1334	b2283
b1334	b2284
b1334	b2285
b1334	b2286
b1334	b2287
b1334	b2288
b1334	b2296
b1334	b2367
b1334	b2368
b1334	b2481
b1334	b2482
b1334	b2483
b1334	b2484
b1334	b2485
b1334	b2486
b1334	b2487
b1334	b2488
b1334	b2489
b1334	b2490
b1334	b2491
b1334	b2492
b1334	b2497
b1334	b2498
b1334	b2499
b1334	b2500
b1334	b2503
b1334	b2552
b1334	b2606
b1334	b2607
b1334	b2608
b1334	b2609
b1334	b2710
b1334	b2711
b1334	b2727
b1334	b2728
b1334	b2729
b1334	b2730
b1334	b2731
b1334	b2732
b1334	b2866
b1334	b2867
b1334	b2868
b1334	b2903
b1334	b2904
b1334	b2905
b1334	b2957
b1334	b3071
b1334	b3072
b1334	b3091
b1334	b3092
b1334	b3113
b1334	b3114
b1334	b3115
b1334	b3116
b1334	b3117
b1334	b3118
b1334	b3124
b1334	b3125
b1334	b3126
b1334	b3127
b1334	b3212
b1334	b3213
b1334	b3214
b1334	b3230
b1334	b3231
b1334	b3265
b1334	b3266
b1334	b3311
b1334	b3312
b1334	b3313
b1334	b3314
b1334	b3315
b1334	b3316
b1334	b3317
b1334	b3318
b1334	b3319
b1334	b3320
b1334	b3321
b1334	b3365
b1334	b3366
b1334	b3367
b1334	b3368
b1334	b3408
b1334	b3409
b1334	b3410
b1334	b3416
b1334	b3417
b1334	b3476
b1334	b3477
b1334	b3478
b1334	b3479
b1334	b3480
b1334	b3481
b1334	b3493
b1334	b3515
b1334	b3516
b1334	b3517
b1334	b3518
b1334	b3531
b1334	b3532
b1334	b3540
b1334	b3541
b1334	b3542
b1334	b3543
b1334	b3544
b1334	b3724
b1334	b3725
b1334	b3726
b1334	b3727
b1334	b3728
b1334	b3830
b1334	b3908
b1334	b3942
b1334	b4039
b1334	b4040
b1334	b4062
b1334	b4063
b1334	b4070
b1334	b4071
b1334	b4072
b1334	b4073
b1334	b4074
b1334	b4075
b1334	b4076
b1334	b4079
b1334	b4122
b1334	b4123
b1334	b4124
b1334	b4125
b1334	b4133
b1334	b4138
b1334	b4139
b1334	b4151
b1334	b4152
b1334	b4153
b1334	b4154
b1334	b4209
b1334	b4237
b1334	b4238
b1334	b4401
b1334	b4401
b1334	b4471
b1334	b4511
b1384	b1385
b1384	b1386
b1399	b1388
b1399	b1389
b1399	b1390
b1399	b1391
b1399	b1392
b1399	b1393
b1399	b1394
b1399	b1395
b1399	b1396
b1399	b1397
b1399	b1398
b1499	b1499
b1499	b3512
b1499	b3513
b1499	b3514
b1507	b1507
b1507	b1508
b1508	b1507
b1508	b1508
b1512	b1511
b1512	b1512
b1512	b1513
b1512	b1514
b1512	b1515
b1512	b1516
b1512	b1517
b1512	b1518
b1512	b1519
b1530	b1530
b1530	b1531
b1530	b1532
b1531	b0447
b1531	b0462
b1531	b0463
b1531	b0578
b1531	b0850
b1531	b0851
b1531	b0852
b1531	b0853
b1531	b0871
b1531	b0950
b1531	b0951
b1531	b1014
b1531	b1276
b1531	b1452
b1531	b1530
b1531	b1531
b1531	b1532
b1531	b1611
b1531	b1852
b1531	b2159
b1531	b2237
b1531	b3035
b1531	b3037
b1531	b3038
b1531	b3506
b1531	b3507
b1531	b3508
b1531	b3509
b1531	b3510
b1531	b3908
b1531	b3924
b1531	b4177
b1531	b4396
b1563	b1562
b1563	b1563
b1563	b1564
b1564	b1562
b1564	b1563
b1564	b1564
b1570	b1567
b1570	b1568
b1570	b1569
b1570	b1575
b1570	b1576
b1570	b1577
b1570	b1579
b1570	b4273
b1608	b0929
b1608	b1037
b1608	b1038
b1608	b1039
b1608	b1040
b1608	b1224
b1608	b1225
b1608	b1226
b1608	b1227
b1608	b1597
b1618	b1615
b1618	b1616
b1618	b1617
b1618	b1618
b1620	b1620
b1620	b1621
b1620	b1622
b1642	b1182
b1658	b0032
b1658	b0033
b1658	b0336
b1658	b0337
b1658	b0522
b1658	b0523
b1658	b0945
b1658	b1062
b1658	b1131
b1658	b1132
b1658	b1207
b1658	b1658
b1658	b2311
b1658	b2312
b1658	b2313
b1658	b2476
b1658	b2499
b1658	b2500
b1658	b2507
b1658	b2508
b1658	b2551
b1658	b2553
b1658	b2557
b1658	b2903
b1658	b2904
b1658	b2905
b1658	b2937
b1658	b2938
b1658	b4005
b1658	b4006
b1658	b4177
b1735	b1733
b1735	b1734
b1735	b1735
b1735	b1736
b1735	b1737
b1735	b1738
b1827	b1850
b1827	b1851
b1891	b0652
b1891	b0653
b1891	b0654
b1891	b0655
b1891	b1070
b1891	b1071
b1891	b1072
b1891	b1073
b1891	b1074
b1891	b1075
b1891	b1076
b1891	b1077
b1891	b1078
b1891	b1079
b1891	b1080
b1891	b1081
b1891	b1194
b1891	b1878
b1891	b1879
b1891	b1880
b1891	b1904
b1891	b1920
b1891	b1921
b1891	b1922
b1891	b1924
b1891	b1925
b1891	b1926
b1891	b1937
b1891	b1938
b1891	b1939
b1891	b1940
b1891	b1941
b1891	b1942
b1891	b1943
b1891	b1944
b1891	b1945
b1891	b1946
b1891	b1947
b1891	b1948
b1891	b1949
b1891	b1950
b1891	b2148
b1891	b2149
b1891	b2150
b1891	b2194
b1891	b2195
b1891	b2196
b1891	b2197
b1891	b2198
b1891	b2199
b1891	b2200
b1891	b2201
b1891	b2202
b1891	b2203
b1891	b2204
b1891	b2205
b1891	b2206
b1891	b2207
b1891	b2208
b1891	b2241
b1891	b2242
b1891	b2243
b1891	b2712
b1891	b2713
b1891	b2737
b1891	b2822
b1891	b2823
b1891	b2824
b1891	b2825
b1891	b2826
b1891	b3236
b1891	b3525
b1891	b4070
b1891	b4071
b1891	b4072
b1891	b4073
b1891	b4074
b1891	b4075
b1891	b4076
b1892	b0652
b1892	b0653
b1892	b0654
b1892	b0655
b1892	b1070
b1892	b1071
b1892	b1072
b1892	b1073
b1892	b1074
b1892	b1075
b1892	b1076
b1892	b1077
b1892	b1078
b1892	b1079
b1892	b1080
b1892	b1081
b1892	b1194
b1892	b1878
b1892	b1879
b1892	b1880
b1892	b1904
b1892	b1920
b1892	b1921
b1892	b1922
b1892	b1924
b1892	b1925
b1892	b1926
b1892	b1937
b1892	b1938
b1892	b1939
b1892	b1940
b1892	b1941
b1892	b1942
b1892	b1943
b1892	b1944
b1892	b1945
b1892	b1946
b1892	b1947
b1892	b1948
b1892	b1949
b1892	b1950
b1892	b2148
b1892	b2149
b1892	b2150
b1892	b2194
b1892	b2195
b1892	b2196
b1892	b2197
b1892	b2198
b1892	b2199
b1892	b2200
b1892	b2201
b1892	b2202
b1892	b2203
b1892	b2204
b1892	b2205
b1892	b2206
b1892	b2207
b1892	b2208
b1892	b2241
b1892	b2242
b1892	b2243
b1892	b2712
b1892	b2713
b1892	b2737
b1892	b2822
b1892	b2823
b1892	b2824
b1892	b2825
b1892	b2826
b1892	b3236
b1892	b3525
b1892	b4070
b1892	b4071
b1892	b4072
b1892	b4073
b1892	b4074
b1892	b4075
b1892	b4076
b1916	b0093
b1916	b0093
b1916	b0094
b1916	b0095
b1916	b1707
b1916	b3515
b1921	b1037
b1921	b1038
b1921	b1039
b1921	b1040
b1921	b1041
b1921	b1042
b1921	b1043
b1921	b1285
b1921	b1492
b1921	b1493
b1921	b1891
b1921	b1892
b1921	b2127
b1921	b3508
b1921	b3509
b1921	b3510
b1921	b3512
b1921	b3513
b1921	b3514
b1921	b4376
b1951	b1037
b1951	b1038
b1951	b1039
b1951	b1040
b1951	b1891
b1951	b1892
b1951	b1951
b1951	b2058
b1951	b2059
b1951	b2060
b1951	b2061
b1951	b2062
b1951	b4026
b1951	b4027
b1951	b4028
b1951	b4029
b1987	b0365
b1987	b0366
b1987	b0367
b1987	b0368
b1987	b0933
b1987	b0934
b1987	b0935
b1987	b0936
b1987	b0937
b1988	b0336
b1988	b0337
b1988	b1384
b1988	b1440
b1988	b1441
b1988	b1442
b1988	b1443
b1988	b1761
b1988	b1988
b1988	b2393
b1988	b2661
b1988	b2662
b1988	b2663
b1988	b2913
b1988	b3212
b1988	b3213
b1988	b3214
b1988	b3741
b1988	b3742
b1988	b3743
b2017	b2017
b2017	b4539
b2079	b1743
b2079	b2074
b2079	b2075
b2079	b2076
b2079	b2077
b2079	b2078
b2079	b2079
b2079	b2470
b2105	b2105
b2105	b2106
b2125	b4354
b2127	b1037
b2127	b1038
b2127	b1039
b2127	b1040
b2127	b3185
b2127	b3186
b2127	b4133
b2151	b0756
b2151	b0756
b2151	b0757
b2151	b0757
b2151	b0758
b2151	b0758
b2151	b0759
b2151	b0759
b2151	b2148
b2151	b2149
b2151	b2150
b2151	b2151
b2151	b2837
b2151	b2943
b2163	b2163
b2193	b0872
b2193	b0873
b2193	b0972
b2193	b0973
b2193	b0974
b2193	b0975
b2193	b0976
b2193	b0977
b2193	b1474
b2193	b1475
b2193	b1476
b2193	b1669
b2193	b1670
b2193	b1671
b2193	b1672
b2193	b1673
b2193	b1674
b2193	b1796
b2193	b1797
b2193	b2194
b2193	b2194
b2193	b2195
b2193	b2195
b2193	b2196
b2193	b2196
b2193	b2197
b2193	b2197
b2193	b2198
b2193	b2198
b2193	b2199
b2193	b2199
b2193	b2200
b2193	b2200
b2193	b2201
b2193	b2201
b2193	b2202
b2193	b2202
b2193	b2203
b2193	b2203
b2193	b2204
b2193	b2204
b2193	b2205
b2193	b2205
b2193	b2206
b2193	b2206
b2193	b2207
b2193	b2207
b2193	b2208
b2193	b2208
b2193	b2710
b2193	b2711
b2193	b3365
b2193	b3366
b2193	b3367
b2193	b3368
b2193	b4070
b2193	b4071
b2193	b4072
b2193	b4073
b2193	b4074
b2193	b4075
b2193	b4076
b2193	b4079
b2193	b4209
b2213	b2068
b2213	b2212
b2213	b2212
b2213	b2213
b2213	b2213
b2213	b4187
b2217	b0076
b2217	b0094
b2217	b0095
b2217	b0891
b2217	b0892
b2217	b1037
b2217	b1038
b2217	b1039
b2217	b1040
b2217	b1283
b2217	b1480
b2217	b1481
b2217	b1482
b2217	b1492
b2217	b1493
b2217	b1499
b2217	b1501
b2217	b1891
b2217	b1892
b2217	b1951
b2217	b2058
b2217	b2059
b2217	b2060
b2217	b2061
b2217	b2062
b2217	b3491
b2217	b3506
b2217	b3507
b2217	b3508
b2217	b3509
b2217	b3510
b2217	b3511
b2217	b3516
b2217	b3516
b2217	b3517
b2217	b3517
b2217	b3721
b2217	b3722
b2217	b3723
b2217	b3800
b2217	b4026
b2217	b4027
b2217	b4028
b2217	b4029
b2217	b4115
b2217	b4131
b2217	b4132
b2220	b2221
b2220	b2222
b2220	b2223
b2220	b2224
b2289	b1891
b2289	b1892
b2289	b2289
b2289	b4313
b2364	b2364
b2364	b2365
b2364	b2366
b2369	b1499
b2369	b1501
b2369	b2083
b2369	b2085
b2369	b2367
b2369	b2368
b2369	b2369
b2369	b2370
b2369	b2371
b2369	b2372
b2369	b2373
b2369	b2374
b2369	b2375
b2369	b2470
b2369	b3512
b2369	b3513
b2369	b3514
b2381	b3547
b2405	b2406
b2405	b2407
b2491	b2481
b2491	b2482
b2491	b2483
b2491	b2484
b2491	b2485
b2491	b2486
b2491	b2487
b2491	b2488
b2491	b2489
b2491	b2490
b2491	b2491
b2491	b2492
b2531	b0972
b2531	b0973
b2531	b0974
b2531	b0975
b2531	b0976
b2531	b0977
b2531	b1679
b2531	b1680
b2531	b1681
b2531	b1682
b2531	b1683
b2531	b1684
b2531	b1706
b2531	b2202
b2531	b2203
b2531	b2204
b2531	b2205
b2531	b2206
b2531	b2207
b2531	b2208
b2531	b2528
b2531	b2529
b2531	b2530
b2531	b2531
b2531	b2630
b2531	b2673
b2531	b2674
b2531	b2675
b2531	b2676
b2537	b2537
b2537	b2538
b2537	b2539
b2537	b2540
b2537	b2541
b2537	b2542
b2664	b2659
b2664	b2661
b2664	b2662
b2664	b2663
b2669	b0076
b2669	b2669
b2669	b3721
b2669	b3722
b2669	b3723
b2684	b0462
b2684	b0463
b2684	b0553
b2684	b2684
b2684	b2685
b2684	b2686
b2697	b2697
b2706	b2702
b2706	b2703
b2706	b2704
b2706	b2705
b2706	b2706
b2706	b2707
b2706	b2708
b2709	b2709
b2709	b2710
b2709	b2711
b2714	b0330
b2714	b0473
b2714	b0820
b2714	b2715
b2714	b2716
b2731	b2481
b2731	b2482
b2731	b2483
b2731	b2484
b2731	b2485
b2731	b2486
b2731	b2487
b2731	b2488
b2731	b2489
b2731	b2490
b2731	b2491
b2731	b2492
b2731	b2712
b2731	b2713
b2731	b2717
b2731	b2718
b2731	b2719
b2731	b2720
b2731	b2721
b2731	b2722
b2731	b2723
b2731	b2724
b2731	b2725
b2731	b2726
b2731	b2727
b2731	b2728
b2731	b2729
b2731	b2730
b2731	b2731
b2731	b4079
b2805	b2799
b2805	b2800
b2805	b2801
b2805	b2802
b2805	b2803
b2805	b2804
b2805	b2805
b2808	b2808
b2808	b2903
b2808	b2903
b2808	b2904
b2808	b2904
b2808	b2905
b2808	b2905
b2837	b0756
b2837	b0756
b2837	b0757
b2837	b0757
b2837	b0758
b2837	b0758
b2837	b0759
b2837	b0759
b2837	b2148
b2837	b2149
b2837	b2150
b2837	b2151
b2837	b2837
b2837	b2943
b2839	b2838
b2839	b2839
b2916	b0031
b2916	b0166
b2916	b1761
b2916	b2156
b2916	b2234
b2916	b2235
b2916	b2236
b2916	b2838
b2916	b2916
b2916	b2923
b2916	b3700
b2916	b3701
b2916	b3702
b2916	b4024
b2980	b2975
b2980	b2976
b2980	b2977
b2980	b2979
b2980	b2980
b2980	b4467
b2980	b4468
b3010	b3011
b3010	b3012
b3025	b1891
b3025	b1892
b3025	b3025
b3025	b3026
b3071	b3070
b3071	b3071
b3075	b3076
b3075	b3077
b3094	b1521
b3094	b3091
b3094	b3092
b3094	b3093
b3094	b3094
b3094	b4322
b3094	b4323
b3094	b4324
b3118	b3113
b3118	b3114
b3118	b3115
b3118	b3116
b3118	b3117
b3118	b3118
b3118	b4471
b3119	b3113
b3119	b3114
b3119	b3115
b3119	b3116
b3119	b3117
b3119	b3118
b3119	b4471
b3131	b3131
b3131	b3132
b3131	b3133
b3131	b3134
b3131	b3135
b3131	b3136
b3131	b3137
b3131	b3138
b3131	b3139
b3131	b3140
b3131	b3141
b3226	b3221
b3226	b3222
b3226	b3223
b3226	b3224
b3226	b3225
b3226	b4279
b3226	b4280
b3226	b4311
b3226	b4312
b3237	b0032
b3237	b0033
b3237	b0273
b3237	b0860
b3237	b0861
b3237	b0862
b3237	b0863
b3237	b0864
b3237	b1744
b3237	b1745
b3237	b1746
b3237	b1747
b3237	b1748
b3237	b2306
b3237	b2307
b3237	b2308
b3237	b2309
b3237	b2818
b3237	b3164
b3237	b3165
b3237	b3166
b3237	b3167
b3237	b3168
b3237	b3169
b3237	b3172
b3237	b3212
b3237	b3213
b3237	b3214
b3237	b3237
b3237	b3359
b3237	b3957
b3237	b3958
b3237	b3959
b3237	b3960
b3237	b4254
b3255	b3255
b3255	b3256
b3261	b0032
b3261	b0033
b3261	b0049
b3261	b0050
b3261	b0052
b3261	b0116
b3261	b0118
b3261	b0405
[truncated: 1,490 more rows]

## Sheet: PPI
gene 1	gene 2
b0001	b0002
b0001	b0003
b0001	b0004
b0001	b0005
b0001	b0006
b0001	b0007
b0001	b0073
b0001	b0075
b0001	b0243
b0001	b0273
b0001	b0294
b0001	b0343
b0001	b0411
b0001	b0423
b0001	b0855
b0001	b1265
b0001	b1597
b0001	b1715
b0001	b2011
b0001	b2018
b0001	b2247
b0001	b2598
b0001	b3342
b0001	b3523
b0001	b3672
b0001	b3766
b0001	b4246
b0001	b4254
b0001	b4314
b0001	b4349
b0001	b4350
b0001	b4558
b0001	b4605
b0002	b0001
b0002	b0003
b0002	b0004
b0002	b0005
b0002	b0006
b0002	b0007
b0002	b0025
b0002	b0031
b0002	b0033
b0002	b0053
b0002	b0054
b0002	b0071
b0002	b0072
b0002	b0073
b0002	b0074
b0002	b0077
b0002	b0078
b0002	b0088
b0002	b0091
b0002	b0099
b0002	b0126
b0002	b0149
b0002	b0166
b0002	b0175
b0002	b0179
b0002	b0181
b0002	b0185
b0002	b0188
b0002	b0191
b0002	b0222
b0002	b0242
b0002	b0243
b0002	b0261
b0002	b0268
b0002	b0273
b0002	b0296
b0002	b0306
b0002	b0352
b0002	b0386
b0002	b0388
b0002	b0393
b0002	b0405
b0002	b0413
b0002	b0414
b0002	b0415
b0002	b0416
b0002	b0428
b0002	b0431
b0002	b0436
b0002	b0442
b0002	b0443
b0002	b0452
b0002	b0470
b0002	b0472
b0002	b0473
b0002	b0526
b0002	b0529
b0002	b0565
b0002	b0577
b0002	b0600
b0002	b0604
b0002	b0605
b0002	b0606
b0002	b0628
b0002	b0640
b0002	b0674
b0002	b0723
b0002	b0724
b0002	b0736
b0002	b0739
b0002	b0774
b0002	b0784
b0002	b0785
b0002	b0826
b0002	b0827
b0002	b0835
b0002	b0871
b0002	b0882
b0002	b0885
b0002	b0890
b0002	b0907
b0002	b0908
b0002	b0923
b0002	b0928
b0002	b0948
b0002	b0967
b0002	b1033
b0002	b1062
b0002	b1069
b0002	b1088
b0002	b1096
b0002	b1098
b0002	b1099
b0002	b1134
b0002	b1208
b0002	b1211
b0002	b1212
b0002	b1214
b0002	b1232
b0002	b1238
b0002	b1262
b0002	b1263
b0002	b1264
b0002	b1266
b0002	b1267
b0002	b1302
b0002	b1329
b0002	b1337
b0002	b1338
b0002	b1344
b0002	b1428
b0002	b1448
b0002	b1496
b0002	b1537
b0002	b1557
b0002	b1602
b0002	b1622
b0002	b1640
b0002	b1641
b0002	b1651
b0002	b1679
b0002	b1687
b0002	b1714
b0002	b1748
b0002	b1759
b0002	b1761
b0002	b1767
b0002	b1813
b0002	b1814
b0002	b1830
b0002	b1852
b0002	b1856
b0002	b1861
b0002	b1863
b0002	b1865
b0002	b1870
b0002	b1876
b0002	b2019
b0002	b2020
b0002	b2021
b0002	b2023
b0002	b2025
b0002	b2028
b0002	b2051
b0002	b2068
b0002	b2114
b0002	b2153
b0002	b2232
b0002	b2239
b0002	b2243
b0002	b2249
b0002	b2251
b0002	b2290
b0002	b2295
b0002	b2299
b0002	b2312
b0002	b2315
b0002	b2319
b0002	b2320
b0002	b2327
b0002	b2329
b0002	b2330
b0002	b2372
b0002	b2373
b0002	b2379
b0002	b2383
b0002	b2411
b0002	b2416
b0002	b2467
b0002	b2478
b0002	b2499
b0002	b2509
b0002	b2514
b0002	b2515
b0002	b2551
b0002	b2563
b0002	b2564
b0002	b2568
b0002	b2571
b0002	b2574
b0002	b2575
b0002	b2580
b0002	b2581
b0002	b2599
b0002	b2600
b0002	b2607
b0002	b2662
b0002	b2687
b0002	b2696
b0002	b2697
b0002	b2698
b0002	b2699
b0002	b2700
b0002	b2733
b0002	b2748
b0002	b2765
b0002	b2779
b0002	b2784
b0002	b2795
b0002	b2797
b0002	b2811
b0002	b2818
b0002	b2820
b0002	b2827
b0002	b2829
b0002	b2830
b0002	b2838
b0002	b2871
b0002	b2890
b0002	b2891
b0002	b2892
b0002	b2893
b0002	b2894
b0002	b2912
b0002	b2913
b0002	b2916
b0002	b2923
b0002	b2924
b0002	b2930
b0002	b2946
b0002	b2949
b0002	b2951
b0002	b2955
b0002	b2957
b0002	b3008
b0002	b3020
b0002	b3034
b0002	b3040
b0002	b3052
b0002	b3059
b0002	b3064
b0002	b3067
b0002	b3073
b0002	b3117
b0002	b3146
b0002	b3148
b0002	b3163
b0002	b3164
b0002	b3166
b0002	b3172
b0002	b3176
b0002	b3177
b0002	b3201
b0002	b3212
b0002	b3213
b0002	b3225
b0002	b3255
b0002	b3282
b0002	b3289
b0002	b3314
b0002	b3321
b0002	b3340
b0002	b3344
b0002	b3347
b0002	b3359
b0002	b3384
b0002	b3385
b0002	b3390
b0002	b3396
b0002	b3397
b0002	b3407
b0002	b3426
b0002	b3430
b0002	b3433
b0002	b3458
b0002	b3481
b0002	b3559
b0002	b3607
b0002	b3608
b0002	b3647
b0002	b3651
b0002	b3670
b0002	b3671
b0002	b3700
b0002	b3705
b0002	b3708
b0002	b3733
b0002	b3734
b0002	b3735
b0002	b3736
b0002	b3744
b0002	b3770
b0002	b3771
b0002	b3772
b0002	b3774
b0002	b3780
b0002	b3783
b0002	b3809
b0002	b3819
b0002	b3829
b0002	b3839
b0002	b3843
b0002	b3856
b0002	b3865
b0002	b3870
b0002	b3925
b0002	b3930
b0002	b3931
b0002	b3934
b0002	b3935
b0002	b3936
b0002	b3937
b0002	b3938
b0002	b3939
b0002	b3940
b0002	b3941
b0002	b3947
b0002	b3956
b0002	b3958
b0002	b3959
b0002	b3960
b0002	b3967
b0002	b3983
b0002	b3984
b0002	b3985
b0002	b3992
b0002	b3993
b0002	b3999
b0002	b4013
b0002	b4019
b0002	b4024
b0002	b4052
b0002	b4056
b0002	b4077
b0002	b4129
b0002	b4139
b0002	b4144
b0002	b4147
b0002	b4153
b0002	b4154
b0002	b4167
b0002	b4168
b0002	b4170
b0002	b4177
b0002	b4180
b0002	b4207
b0002	b4232
b0002	b4244
b0002	b4245
b0002	b4254
b0002	b4258
b0002	b4298
b0002	b4388
b0002	b4401
b0002	b4403
b0002	b4467
b0002	b4471
b0003	b0001
b0003	b0002
b0003	b0004
b0003	b0005
b0003	b0006
b0003	b0007
b0003	b0031
b0003	b0071
b0003	b0072
b0003	b0073
b0003	b0074
b0003	b0078
b0003	b0084
b0003	b0096
b0003	b0109
b0003	b0130
b0003	b0142
b0003	b0149
b0003	b0166
b0003	b0177
b0003	b0261
b0003	b0262
b0003	b0296
b0003	b0306
b0003	b0311
b0003	b0337
b0003	b0405
b0003	b0414
b0003	b0417
b0003	b0431
b0003	b0444
b0003	b0491
b0003	b0529
b0003	b0599
b0003	b0600
b0003	b0631
b0003	b0687
b0003	b0727
b0003	b0750
b0003	b0757
b0003	b0780
b0003	b0813
b0003	b0827
b0003	b0852
b0003	b0855
b0003	b0870
b0003	b0890
b0003	b0907
b0003	b0908
b0003	b0930
b0003	b0945
b0003	b1087
b0003	b1096
b0003	b1126
b0003	b1176
b0003	b1185
b0003	b1208
b0003	b1211
b0003	b1212
b0003	b1214
b0003	b1238
b0003	b1243
b0003	b1262
b0003	b1263
b0003	b1267
b0003	b1329
b0003	b1377
b0003	b1441
b0003	b1537
b0003	b1538
b0003	b1602
b0003	b1603
b0003	b1622
b0003	b1654
b0003	b1686
b0003	b1719
b0003	b1761
b0003	b1763
b0003	b1780
b0003	b1807
b0003	b1813
b0003	b1814
b0003	b1829
b0003	b1854
b0003	b1876
b0003	b1880
b0003	b1950
b0003	b2011
b0003	b2019
b0003	b2020
b0003	b2021
b0003	b2022
b0003	b2024
b0003	b2153
b0003	b2171
b0003	b2186
b0003	b2187
b0003	b2214
b0003	b2249
b0003	b2261
b0003	b2277
b0003	b2290
b0003	b2297
b0003	b2303
b0003	b2315
b0003	b2319
b0003	b2320
b0003	b2325
b0003	b2329
b0003	b2334
b0003	b2379
b0003	b2388
b0003	b2422
b0003	b2477
b0003	b2478
b0003	b2498
b0003	b2509
b0003	b2512
b0003	b2514
b0003	b2532
b0003	b2551
b0003	b2560
b0003	b2564
b0003	b2571
b0003	b2574
b0003	b2599
b0003	b2600
b0003	b2616
b0003	b2620
b0003	b2624
b0003	b2687
b0003	b2697
b0003	b2700
b0003	b2762
b0003	b2797
b0003	b2836
b0003	b2838
b0003	b2912
b0003	b2913
b0003	b2916
b0003	b2926
b0003	b2942
b0003	b2944
b0003	b2947
b0003	b3008
b0003	b3018
b0003	b3020
b0003	b3058
b0003	b3059
b0003	b3064
b0003	b3117
b0003	b3167
b0003	b3168
b0003	b3170
b0003	b3172
b0003	b3177
b0003	b3187
b0003	b3212
b0003	b3213
b0003	b3248
b0003	b3255
b0003	b3257
b0003	b3281
b0003	b3282
b0003	b3287
b0003	b3289
b0003	b3290
b0003	b3300
b0003	b3303
b0003	b3304
b0003	b3344
b0003	b3347
b0003	b3360
b0003	b3384
b0003	b3389
b0003	b3407
b0003	b3426
b0003	b3433
b0003	b3450
b0003	b3454
b0003	b3458
b0003	b3498
b0003	b3604
b0003	b3606
b0003	b3607
b0003	b3619
b0003	b3660
b0003	b3670
b0003	b3671
b0003	b3733
b0003	b3734
b0003	b3736
b0003	b3745
b0003	b3769
b0003	b3770
b0003	b3771
b0003	b3772
b0003	b3774
b0003	b3783
b0003	b3794
b0003	b3807
b0003	b3819
b0003	b3829
b0003	b3833
b0003	b3862
b0003	b3936
b0003	b3938
b0003	b3939
b0003	b3940
b0003	b3946
b0003	b3956
b0003	b3981
b0003	b4006
b0003	b4019
b0003	b4024
b0003	b4035
b0003	b4077
b0003	b4143
b0003	b4147
b0003	b4167
b0003	b4207
b0003	b4255
b0003	b4329
b0003	b4346
b0003	b4388
b0003	b4394
b0003	b4401
b0003	b4403
b0003	b4471
b0003	b4473
b0004	b0001
b0004	b0002
b0004	b0003
b0004	b0005
b0004	b0014
b0004	b0015
b0004	b0025
b0004	b0026
b0004	b0031
b0004	b0032
b0004	b0044
b0004	b0048
b0004	b0052
b0004	b0060
b0004	b0071
b0004	b0072
b0004	b0073
b0004	b0074
b0004	b0077
b0004	b0078
b0004	b0085
b0004	b0095
b0004	b0104
b0004	b0129
b0004	b0166
b0004	b0186
b0004	b0191
b0004	b0199
b0004	b0212
b0004	b0213
b0004	b0224
b0004	b0241
b0004	b0243
b0004	b0296
b0004	b0304
b0004	b0344
b0004	b0386
b0004	b0388
b0004	b0425
b0004	b0428
b0004	b0430
b0004	b0431
b0004	b0432
b0004	b0437
b0004	b0452
b0004	b0512
b0004	b0523
b0004	b0529
b0004	b0600
b0004	b0604
b0004	b0639
b0004	b0683
b0004	b0687
b0004	b0720
b0004	b0726
b0004	b0727
b0004	b0728
b0004	b0760
b0004	b0781
b0004	b0784
b0004	b0785
b0004	b0827
b0004	b0833
b0004	b0839
b0004	b0842
b0004	b0870
b0004	b0871
b0004	b0893
b0004	b0907
b0004	b0908
b0004	b0915
b0004	b0918
b0004	b0927
b0004	b0929
b0004	b0931
b0004	b0948
b0004	b0963
b0004	b0967
b0004	b1014
b0004	b1020
b0004	b1066
b0004	b1096
b0004	b1128
b0004	b1131
b0004	b1181
b0004	b1211
b0004	b1212
b0004	b1214
b0004	b1237
b0004	b1241
b0004	b1246
b0004	b1247
b0004	b1261
b0004	b1262
b0004	b1263
b0004	b1264
b0004	b1266
b0004	b1267
b0004	b1285
b0004	b1334
b0004	b1382
b0004	b1427
b0004	b1428
b0004	b1448
b0004	b1489
b0004	b1494
b0004	b1581
b0004	b1602
b0004	b1603
b0004	b1637
b0004	b1640
b0004	b1719
b0004	b1740
b0004	b1751
b0004	b1761
b0004	b1763
b0004	b1779
b0004	b1851
b0004	b1868
b0004	b1870
b0004	b1876
b0004	b1896
b0004	b1941
b0004	b1985
b0004	b2011
b0004	b2019
b0004	b2020
b0004	b2021
b0004	b2022
b0004	b2023
b0004	b2024
b0004	b2025
b0004	b2026
b0004	b2114
b0004	b2153
b0004	b2157
b0004	b2214
b0004	b2249
b0004	b2290
b0004	b2312
b0004	b2319
b0004	b2329
b0004	b2330
b0004	b2366
b0004	b2373
b0004	b2379
b0004	b2411
b0004	b2414
b0004	b2421
b0004	b2472
b0004	b2478
b0004	b2480
b0004	b2499
b0004	b2500
b0004	b2508
b0004	b2521
b0004	b2551
b0004	b2557
b0004	b2560
b0004	b2580
b0004	b2592
b0004	b2599
b0004	b2600
b0004	b2606
b0004	b2607
b0004	b2608
b0004	b2609
b0004	b2614
b0004	b2616
b0004	b2727
b0004	b2732
b0004	b2743
b0004	b2751
b0004	b2762
b0004	b2797
b0004	b2818
b0004	b2827
b0004	b2836
b0004	b2838
b0004	b2890
b0004	b2891
b0004	b2892
b0004	b2893
b0004	b2894
b0004	b2903
b0004	b2905
b0004	b2912
b0004	b2913
b0004	b2925
b0004	b2926
b0004	b2942
b0004	b2944
b0004	b2960
b0004	b3008
b0004	b3018
b0004	b3059
b0004	b3060
b0004	b3064
b0004	b3117
b0004	b3168
b0004	b3172
b0004	b3183
b0004	b3187
b0004	b3209
b0004	b3210
b0004	b3212
b0004	b3213
b0004	b3236
b0004	b3244
b0004	b3282
b0004	b3288
b0004	b3289
b0004	b3340
b0004	b3346
b0004	b3359
b0004	b3384
b0004	b3389
b0004	b3390
b0004	b3399
b0004	b3429
b0004	b3433
b0004	b3454
b0004	b3456
b0004	b3461
b0004	b3463
b0004	b3509
b0004	b3526
b0004	b3527
b0004	b3529
b0004	b3565
b0004	b3592
b0004	b3607
b0004	b3616
b0004	b3642
b0004	b3647
b0004	b3652
b0004	b3670
b0004	b3671
b0004	b3679
b0004	b3690
b0004	b3702
b0004	b3726
b0004	b3727
b0004	b3728
b0004	b3733
b0004	b3734
b0004	b3735
b0004	b3769
b0004	b3770
b0004	b3771
b0004	b3772
b0004	b3774
b0004	b3783
b0004	b3784
b0004	b3829
b0004	b3831
b0004	b3843
b0004	b3856
b0004	b3862
b0004	b3870
b0004	b3919
b0004	b3936
b0004	b3938
b0004	b3939
b0004	b3940
b0004	b3941
b0004	b3952
b0004	b3956
b0004	b3958
b0004	b3959
b0004	b3973
b0004	b3992
b0004	b3996
b0004	b3997
b0004	b4005
b0004	b4006
b0004	b4013
b0004	b4019
b0004	b4024
b0004	b4031
b0004	b4040
b0004	b4053
b0004	b4054
b0004	b4058
b0004	b4129
b0004	b4131
b0004	b4137
b0004	b4143
b0004	b4149
b0004	b4180
b0004	b4200
b0004	b4202
b0004	b4203
b0004	b4235
b0004	b4352
b0004	b4365
b0004	b4388
b0004	b4401
b0004	b4403
b0004	b4473
b0005	b0001
b0005	b0002
b0005	b0003
b0005	b0004
b0005	b0006
b0005	b0007
b0005	b0013
b0005	b0075
b0005	b0097
b0005	b0108
b0005	b0111
b0005	b0122
b0005	b0137
b0005	b0138
b0005	b0147
b0005	b0233
b0005	b0283
b0005	b0294
b0005	b0303
b0005	b0366
b0005	b0379
b0005	b0380
b0005	b0382
b0005	b0391
b0005	b0410
b0005	b0412
b0005	b0461
b0005	b0513
b0005	b0534
b0005	b0544
b0005	b0547
b0005	b0549
b0005	b0558
b0005	b0560
b0005	b0565
b0005	b0567
b0005	b0568
b0005	b0569
b0005	b0618
b0005	b0622
b0005	b0645
b0005	b0646
b0005	b0648
b0005	b0699
b0005	b0719
b0005	b0740
b0005	b0753
b0005	b0772
b0005	b0791
b0005	b0802
b0005	b0806
b0005	b0814
b0005	b0837
b0005	b0850
b0005	b0858
b0005	b0913
b0005	b0946
b0005	b0964
b0005	b0984
b0005	b0985
b0005	b0986
b0005	b0987
b0005	b1024
b0005	b1044
b0005	b1061
b0005	b1085
b0005	b1104
b0005	b1112
b0005	b1116
b0005	b1160
b0005	b1164
b0005	b1165
b0005	b1205
b0005	b1295
b0005	b1332
b0005	b1345
b0005	b1381
b0005	b1407
b0005	b1418
b0005	b1454
b0005	b1500
b0005	b1532
b0005	b1541
b0005	b1547
b0005	b1549
b0005	b1560
b0005	b1561
b0005	b1569
b0005	b1576
b0005	b1585
b0005	b1598
b0005	b1648
b0005	b1668
b0005	b1669
b0005	b1675
b0005	b1724
b0005	b1731
b0005	b1751
b0005	b1796
b0005	b1797
b0005	b1810
b0005	b1811
b0005	b1815
b0005	b1825
b0005	b1834
b0005	b1839
b0005	b1904
b0005	b1921
b0005	b1950
b0005	b1956
b0005	b1957
b0005	b1963
b0005	b2027
b0005	b2043
b0005	b2045
b0005	b2056
b0005	b2057
b0005	b2063
b0005	b2075
b0005	b2076
b0005	b2077
b0005	b2080
b0005	b2085
b0005	b2112
b0005	b2118
b0005	b2127
b0005	b2258
b0005	b2269
b0005	b2294
b0005	b2321
b0005	b2354
b0005	b2359
b0005	b2360
b0005	b2361
b0005	b2376
b0005	b2390
b0005	b2398
b0005	b2399
b0005	b2437
b0005	b2466
b0005	b2482
b0005	b2484
b0005	b2486
b0005	b2503
b0005	b2522
b0005	b2535
b0005	b2555
b0005	b2581
b0005	b2586
b0005	b2602
b0005	b2605
b0005	b2627
b0005	b2628
b0005	b2670
b0005	b2671
b0005	b2675
b0005	b2683
b0005	b2749
b0005	b2805
b0005	b2823
b0005	b2824
b0005	b2871
b0005	b2929
b0005	b2940
b0005	b2962
b0005	b2966
b0005	b2971
b0005	b3024
b0005	b3026
b0005	b3027
b0005	b3033
b0005	b3048
b0005	b3060
b0005	b3071
b0005	b3082
b0005	b3083
b0005	b3090
b0005	b3096
b0005	b3099
b0005	b3100
b0005	b3119
b0005	b3145
b0005	b3192
b0005	b3224
b0005	b3238
b0005	b3240
b0005	b3270
b0005	b3282
b0005	b3283
b0005	b3299
b0005	b3362
b0005	b3371
b0005	b3392
b0005	b3393
b0005	b3394
b0005	b3398
b0005	b3448
b0005	b3459
b0005	b3467
b0005	b3472
b0005	b3488
b0005	b3491
b0005	b3507
b0005	b3509
b0005	b3512
b0005	b3525
b0005	b3535
b0005	b3536
b0005	b3537
b0005	b3554
b0005	b3596
b0005	b3601
b0005	b3604
b0005	b3618
b0005	b3647
b0005	b3655
b0005	b3663
b0005	b3668
b0005	b3675
b0005	b3677
b0005	b3678
b0005	b3680
b0005	b3688
b0005	b3716
b0005	b3719
b0005	b3739
b0005	b3766
b0005	b3784
b0005	b3785
b0005	b3790
b0005	b3828
b0005	b3889
b0005	b3902
b0005	b3920
b0005	b3995
b0005	b4001
b0005	b4011
b0005	b4017
b0005	b4023
b0005	b4027
b0005	b4028
b0005	b4050
b0005	b4055
b0005	b4066
b0005	b4100
b0005	b4110
b0005	b4111
b0005	b4188
b0005	b4189
b0005	b4204
b0005	b4206
b0005	b4246
b0005	b4252
b0005	b4279
b0005	b4347
b0005	b4360
b0005	b4362
b0005	b4367
b0005	b4419
b0005	b4421
b0005	b4423
b0005	b4453
b0005	b4487
b0005	b4522
b0005	b4523
b0005	b4533
b0005	b4537
b0005	b4543
b0005	b4553
b0005	b4555
b0005	b4567
b0005	b4589
b0005	b4595
b0006	b0001
b0006	b0002
b0006	b0003
b0006	b0005
b0006	b0007
b0006	b0008
b0006	b0009
b0006	b0101
b0006	b0132
b0006	b0176
b0006	b0178
b0006	b0183
b0006	b0194
b0006	b0273
b0006	b0305
b0006	b0386
b0006	b0389
b0006	b0397
b0006	b0404
b0006	b0407
b0006	b0408
b0006	b0409
b0006	b0415
b0006	b0416
b0006	b0417
b0006	b0418
b0006	b0447
b0006	b0503
b0006	b0570
b0006	b0578
b0006	b0600
b0006	b0603
b0006	b0604
b0006	b0636
b0006	b0654
b0006	b0695
b0006	b0714
b0006	b0717
b0006	b0722
b0006	b0774
b0006	b0776
b0006	b0848
b0006	b0849
b0006	b0856
b0006	b0881
b0006	b0950
b0006	b1109
b0006	b1128
b0006	b1214
b0006	b1233
b0006	b1234
b0006	b1262
b0006	b1271
b0006	b1326
b0006	b1395
b0006	b1593
b0006	b1679
b0006	b1680
b0006	b1682
b0006	b1683
b0006	b1684
b0006	b1695
b0006	b1742
b0006	b1785
b0006	b1831
b0006	b1833
b0006	b1858
b0006	b1919
b0006	b2023
b0006	b2044
b0006	b2066
b0006	b2135
b0006	b2150
b0006	b2178
b0006	b2209
b0006	b2232
b0006	b2268
b0006	b2272
b0006	b2302
b0006	b2346
b0006	b2370
b0006	b2388
b0006	b2464
b0006	b2480
b0006	b2495
b0006	b2531
b0006	b2532
b0006	b2558
b0006	b2580
b0006	b2794
b0006	b2820
b0006	b2834
b0006	b2950
b0006	b2951
b0006	b2952
b0006	b3047
b0006	b3064
b0006	b3084
b0006	b3157
b0006	b3192
b0006	b3200
b0006	b3210
b0006	b3230
b0006	b3282
b0006	b3287
b0006	b3327
b0006	b3331
b0006	b3339
b0006	b3354
b0006	b3412
b0006	b3452
b0006	b3617
b0006	b3635
b0006	b3724
b0006	b3726
b0006	b3731
b0006	b3732
b0006	b3816
b0006	b3822
b0006	b3834
b0006	b3870
b0006	b3887
b0006	b3893
b0006	b3910
b0006	b3915
b0006	b3916
b0006	b3924
b0006	b3946
b0006	b3956
b0006	b3980
b0006	b3987
b0006	b4054
b0006	b4062
b0006	b4096
b0006	b4105
b0006	b4161
b0006	b4179
b0006	b4254
b0006	b4258
b0006	b4371
b0006	b4378
b0006	b4396
b0006	b4473
b0006	b4475
b0007	b0001
b0007	b0002
b0007	b0003
b0007	b0005
b0007	b0006
b0007	b0008
b0007	b0009
b0007	b0028
b0007	b0030
b0007	b0033
b0007	b0045
b0007	b0109
b0007	b0164
b0007	b0173
b0007	b0190
b0007	b0231
b0007	b0243
b0007	b0333
b0007	b0385
b0007	b0464
b0007	b0512
b0007	b0637
b0007	b0704
b0007	b0720
b0007	b0726
b0007	b0780
b0007	b0842
b0007	b0852
b0007	b0855
b0007	b0931
b0007	b0936
b0007	b0966
b0007	b0968
b0007	b1006
b0007	b1012
b0007	b1015
b0007	b1065
b0007	b1088
b0007	b1115
b0007	b1189
b0007	b1190
b0007	b1592
b0007	b1701
b0007	b1767
b0007	b1777
b0007	b1831
b0007	b2102
b0007	b2182
b0007	b2292
b0007	b2368
b0007	b2436
b0007	b2438
b0007	b2452
b0007	b2464
b0007	b2497
b0007	b2498
b0007	b2515
b0007	b2567
b0007	b2575
b0007	b2581
b0007	b2778
b0007	b2880
b0007	b2905
b0007	b2957
b0007	b3059
b0007	b3113
b0007	b3151
b0007	b3166
b0007	b3280
b0007	b3282
b0007	b3469
b0007	b3589
b0007	b3635
b0007	b3653
b0007	b3660
b0007	b3703
b0007	b3710
b0007	b3745
b0007	b3832
b0007	b3988
b0007	b4005
b0007	b4053
b0007	b4160
b0007	b4176
b0007	b4187
b0007	b4210
b0007	b4226
b0007	b4259
b0007	b4263
b0007	b4334
b0007	b4345
b0008	b0006
b0008	b0007
b0008	b0009
b0008	b0014
b0008	b0029
b0008	b0031
b0008	b0049
b0008	b0050
b0008	b0054
b0008	b0061
b0008	b0062
b0008	b0063
b0008	b0071
b0008	b0072
b0008	b0074
b0008	b0084
b0008	b0114
b0008	b0116
b0008	b0118
b0008	b0134
b0008	b0142
b0008	b0149
b0008	b0172
b0008	b0175
b0008	b0182
b0008	b0207
b0008	b0273
b0008	b0312
b0008	b0351
b0008	b0388
b0008	b0394
b0008	b0420
b0008	b0428
b0008	b0436
b0008	b0439
b0008	b0474
b0008	b0516
b0008	b0524
b0008	b0543
b0008	b0605
b0008	b0610
b0008	b0675
b0008	b0678
b0008	b0688
b0008	b0720
b0008	b0721
b0008	b0723
b0008	b0726
b0008	b0728
b0008	b0729
b0008	b0732
b0008	b0741
b0008	b0755
b0008	b0757
b0008	b0758
b0008	b0759
b0008	b0787
b0008	b0825
b0008	b0885
b0008	b0910
b0008	b0911
b0008	b0928
b0008	b0929
b0008	b0948
b0008	b0967
b0008	b1004
b0008	b1014
b0008	b1095
b0008	b1101
b0008	b1109
b0008	b1136
b0008	b1197
b0008	b1204
b0008	b1214
b0008	b1241
b0008	b1275
b0008	b1276
b0008	b1300
b0008	b1380
b0008	b1385
b0008	b1408
b0008	b1415
b0008	b1449
b0008	b1479
b0008	b1493
b0008	b1525
b0008	b1611
b0008	b1612
b0008	b1621
b0008	b1656
b0008	b1676
b0008	b1702
b0008	b1706
b0008	b1723
b0008	b1732
b0008	b1758
b0008	b1773
b0008	b1779
b0008	b1780
b0008	b1781
b0008	b1798
b0008	b1851
b0008	b1852
b0008	b1853
b0008	b1854
b0008	b1866
b0008	b1888
b0008	b1896
b0008	b1897
b0008	b1912
b0008	b1938
b0008	b2021
b0008	b2028
b0008	b2029
b0008	b2096
b0008	b2097
b0008	b2150
b0008	b2168
b0008	b2185
b0008	b2224
b0008	b2296
b0008	b2297
b0008	b2304
b0008	b2323
b0008	b2329
b0008	b2388
b0008	b2400
b0008	b2415
b0008	b2417
b0008	b2427
b0008	b2436
b0008	b2463
b0008	b2465
b0008	b2472
b0008	b2478
b0008	b2518
b0008	b2535
b0008	b2547
b0008	b2551
b0008	b2560
b0008	b2599
b0008	b2600
b0008	b2661
b0008	b2669
b0008	b2697
b0008	b2703
b0008	b2708
b0008	b2727
b0008	b2779
b0008	b2780
b0008	b2821
b0008	b2838
b0008	b2894
b0008	b2914
b0008	b2925
b0008	b2926
b0008	b2930
b0008	b2935
b0008	b2950
b0008	b2976
b0008	b3012
b0008	b3137
b0008	b3141
b0008	b3146
b0008	b3172
b0008	b3178
b0008	b3181
b0008	b3197
b0008	b3225
b0008	b3236
b0008	b3319
b0008	b3340
b0008	b3342
b0008	b3357
b0008	b3386
b0008	b3390
b0008	b3403
b0008	b3406
b0008	b3412
b0008	b3428
b0008	b3432
b0008	b3437
b0008	b3517
b0008	b3519
b0008	b3549
b0008	b3553
b0008	b3564
b0008	b3565
b0008	b3588
b0008	b3612
b0008	b3656
b0008	b3686
b0008	b3687
b0008	b3706
b0008	b3718
b0008	b3732
b0008	b3778
b0008	b3781
b0008	b3783
b0008	b3809
b0008	b3810
b0008	b3811
b0008	b3831
b0008	b3870
b0008	b3897
b0008	b3908
b0008	b3916
b0008	b3919
b0008	b3925
b0008	b3926
b0008	b3927
b0008	b3931
b0008	b3932
b0008	b3935
b0008	b3946
b0008	b3956
b0008	b3958
b0008	b3959
b0008	b3960
b0008	b4014
b0008	b4015
b0008	b4025
b0008	b4034
b0008	b4049
b0008	b4069
b0008	b4085
b0008	b4090
b0008	b4122
b0008	b4143
b0008	b4154
b0008	b4167
b0008	b4177
b0008	b4221
b0008	b4226
b0008	b4232
b0008	b4245
b0008	b4254
b0008	b4268
b0008	b4381
b0008	b4388
b0008	b4395
b0009	b0006
b0009	b0007
b0009	b0008
b0009	b0009
b0009	b0014
b0009	b0027
b0009	b0029
b0009	b0030
b0009	b0031
b0009	b0043
b0009	b0121
b0009	b0126
b0009	b0176
b0009	b0181
b0009	b0182
b0009	b0183
b0009	b0283
b0009	b0312
b0009	b0344
b0009	b0414
b0009	b0417
b0009	b0418
b0009	b0428
b0009	b0450
b0009	b0642
b0009	b0659
b0009	b0724
b0009	b0757
b0009	b0758
b0009	b0763
b0009	b0764
b0009	b0765
b0009	b0781
b0009	b0782
b0009	b0783
b0009	b0784
b0009	b0785
b0009	b0826
b0009	b0827
b0009	b0854
b0009	b0866
b0009	b0910
b0009	b0920
b0009	b0947
b0009	b1033
b0009	b1054
b0009	b1123
b0009	b1190
b0009	b1203
b0009	b1208
b0009	b1221
b0009	b1222
b0009	b1223
b0009	b1224
b0009	b1225
b0009	b1226
b0009	b1227
b0009	b1236
b0009	b1262
b0009	b1269
b0009	b1277
b0009	b1300
b0009	b1315
b0009	b1334
b0009	b1385
b0009	b1408
b0009	b1409
b0009	b1427
b0009	b1440
b0009	b1465
b0009	b1466
b0009	b1467
b0009	b1468
b0009	b1469
b0009	b1476
b0009	b1525
b0009	b1537
b0009	b1601
b0009	b1637
b0009	b1655
b0009	b1680
b0009	b1699
b0009	b1716
b0009	b1727
b0009	b1743
b0009	b1764
b0009	b1839
b0009	b1972
b0009	b1993
b0009	b2019
b0009	b2020
b0009	b2039
b0009	b2042
b0009	b2076
b0009	b2175
b0009	b2194
b0009	b2206
b0009	b2212
b0009	b2231
b0009	b2239
b0009	b2292
b0009	b2293
b0009	b2297
b0009	b2315
b0009	b2330
b0009	b2344
b0009	b2379
b0009	b2421
b0009	b2422
b0009	b2424
b0009	b2434
b0009	b2458
b0009	b2464
b0009	b2475
b0009	b2496
b0009	b2499
b0009	b2507
b0009	b2513
b0009	b2527
b0009	b2553
b0009	b2568
b0009	b2587
b0009	b2606
b0009	b2618
b0009	b2620
b0009	b2661
b0009	b2699
b0009	b2700
b0009	b2711
b0009	b2712
b0009	b2766
b0009	b2784
b0009	b2785
b0009	b2795
b0009	b2798
b0009	b2810
b0009	b2828
b0009	b2836
b0009	b2875
b0009	b2876
b0009	b2877
b0009	b2897
b0009	b2912
b0009	b2954
b0009	b2987
b0009	b3018
b0009	b3041
b0009	b3059
b0009	b3148
b0009	b3172
b0009	b3178
b0009	b3187
b0009	b3201
b0009	b3202
b0009	b3205
b0009	b3253
b0009	b3282
b0009	b3287
b0009	b3288
b0009	b3294
b0009	b3353
b0009	b3365
b0009	b3367
b0009	b3389
b0009	b3426
b0009	b3449
b0009	b3469
b0009	b3474
b0009	b3492
b0009	b3493
b0009	b3551
b0009	b3588
b0009	b3604
b0009	b3630
b0009	b3631
b0009	b3643
b0009	b3698
b0009	b3733
b0009	b3741
b0009	b3789
b0009	b3816
b0009	b3856
b0009	b3857
b0009	b3862
b0009	b3863
b0009	b3895
b0009	b3910
b0009	b3986
b0009	b3992
b0009	b4040
b0009	b4042
b0009	b4051
b0009	b4053
b0009	b4079
b0009	b4142
b0009	b4143
b0009	b4147
b0009	b4234
b0009	b4235
b0009	b4377
b0009	b4399
b0009	b4483
b0009	b4557
b0010	b0011
b0010	b0013
b0010	b0014
b0010	b0015
b0010	b0016
b0010	b0025
b0010	b0032
b0010	b0034
b0010	b0122
b0010	b0334
b0010	b0335
b0010	b0451
b0010	b0464
b0010	b0529
b0010	b0544
b0010	b0685
b0010	b0806
b0010	b0875
b0010	b0955
b0010	b1123
b0010	b1214
b0010	b1251
b0010	b1407
b0010	b1470
b0010	b1530
b0010	b1642
b0010	b1732
b0010	b1752
b0010	b2234
b0010	b2241
b0010	b2261
b0010	b2263
b0010	b2264
b0010	b2265
b0010	b2675
b0010	b2684
b0010	b2710
b0010	b2876
b0010	b2920
b0010	b3002
b0010	b3154
b0010	b3363
b0010	b3403
b0010	b3426
b0010	b3605
b0010	b3850
b0010	b4015
b0010	b4020
b0010	b4069
b0010	b4132
b0010	b4133
b0010	b4152
b0010	b4232
b0010	b4394
b0010	b4533
b0011	b0010
b0011	b0013
b0011	b0014
b0011	b0015
b0011	b0016
b0011	b0124
b0011	b0129
b0011	b0186
b0011	b0253
b0011	b0272
b0011	b0277
b0011	b0294
b0011	b0379
b0011	b0404
b0011	b0411
b0011	b0448
b0011	b0458
b0011	b0465
b0011	b0492
b0011	b0504
b0011	b0518
b0011	b0520
b0011	b0558
b0011	b0572
b0011	b0613
b0011	b0632
b0011	b0677
b0011	b0687
b0011	b0791
b0011	b0839
b0011	b0850
b0011	b0877
b0011	b0942
b0011	b0949
b0011	b0959
b0011	b0977
b0011	b0985
b0011	b0986
b0011	b0993
b0011	b1029
b0011	b1034
b0011	b1035
b0011	b1135
b0011	b1145
b0011	b1159
b0011	b1161
b0011	b1172
b0011	b1182
b0011	b1198
b0011	b1256
b0011	b1287
b0011	b1321
b0011	b1358
b0011	b1451
b0011	b1452
b0011	b1497
b0011	b1514
b0011	b1532
b0011	b1539
b0011	b1547
b0011	b1549
b0011	b1559
b0011	b1560
b0011	b1598
b0011	b1664
b0011	b1672
b0011	b1718
b0011	b1751
b0011	b1782
b0011	b1796
b0011	b1797
b0011	b1799
b0011	b1802
b0011	b1820
b0011	b1825
b0011	b1838
b0011	b1872
b0011	b1915
b0011	b1916
b0011	b1921
b0011	b1923
b0011	b1924
[truncated: 821,099+ more rows]

## Sheet: CPN
gene 1	gene 2
b0002	b0002
b0002	b0003
b0002	b0004
b0002	b0006
b0002	b0008
b0002	b0014
b0002	b0015
b0002	b0023
b0002	b0026
b0002	b0029
b0002	b0031
b0002	b0032
b0002	b0033
b0002	b0053
b0002	b0054
b0002	b0068
b0002	b0071
b0002	b0072
b0002	b0073
b0002	b0074
b0002	b0077
b0002	b0078
b0002	b0085
b0002	b0088
b0002	b0092
b0002	b0094
b0002	b0095
b0002	b0098
b0002	b0104
b0002	b0109
b0002	b0114
b0002	b0115
b0002	b0116
b0002	b0118
b0002	b0120
b0002	b0121
b0002	b0123
b0002	b0125
b0002	b0126
b0002	b0127
b0002	b0131
b0002	b0133
b0002	b0134
b0002	b0143
b0002	b0145
b0002	b0150
b0002	b0154
b0002	b0156
b0002	b0158
b0002	b0159
b0002	b0161
b0002	b0163
b0002	b0166
b0002	b0168
b0002	b0169
b0002	b0170
b0002	b0171
b0002	b0172
b0002	b0173
b0002	b0178
b0002	b0179
b0002	b0180
b0002	b0181
b0002	b0182
b0002	b0185
b0002	b0189
b0002	b0194
b0002	b0196
b0002	b0197
b0002	b0198
b0002	b0199
b0002	b0220
b0002	b0221
b0002	b0222
b0002	b0237
b0002	b0238
b0002	b0239
b0002	b0240
b0002	b0241
b0002	b0242
b0002	b0243
b0002	b0273
b0002	b0287
b0002	b0296
b0002	b0312
b0002	b0325
b0002	b0329
b0002	b0337
b0002	b0356
b0002	b0357
b0002	b0369
b0002	b0376
b0002	b0381
b0002	b0382
b0002	b0384
b0002	b0386
b0002	b0391
b0002	b0393
b0002	b0398
b0002	b0406
b0002	b0407
b0002	b0408
b0002	b0409
b0002	b0411
b0002	b0415
b0002	b0416
b0002	b0419
b0002	b0420
b0002	b0423
b0002	b0424
b0002	b0426
b0002	b0431
b0002	b0432
b0002	b0434
b0002	b0436
b0002	b0437
b0002	b0438
b0002	b0439
b0002	b0440
b0002	b0441
b0002	b0452
b0002	b0453
b0002	b0462
b0002	b0463
b0002	b0469
b0002	b0471
b0002	b0473
b0002	b0474
b0002	b0478
b0002	b0480
b0002	b0484
b0002	b0492
b0002	b0495
b0002	b0496
b0002	b0506
b0002	b0522
b0002	b0523
b0002	b0525
b0002	b0526
b0002	b0528
b0002	b0529
b0002	b0553
b0002	b0557
b0002	b0565
b0002	b0571
b0002	b0572
b0002	b0574
b0002	b0575
b0002	b0578
b0002	b0584
b0002	b0586
b0002	b0594
b0002	b0595
b0002	b0596
b0002	b0598
b0002	b0599
b0002	b0605
b0002	b0606
b0002	b0607
b0002	b0610
b0002	b0623
b0002	b0628
b0002	b0631
b0002	b0632
b0002	b0633
b0002	b0642
b0002	b0651
b0002	b0652
b0002	b0654
b0002	b0655
b0002	b0658
b0002	b0660
b0002	b0661
b0002	b0674
b0002	b0677
b0002	b0678
b0002	b0679
b0002	b0680
b0002	b0683
b0002	b0684
b0002	b0686
b0002	b0687
b0002	b0688
b0002	b0696
b0002	b0697
b0002	b0698
b0002	b0710
b0002	b0712
b0002	b0713
b0002	b0720
b0002	b0723
b0002	b0724
b0002	b0726
b0002	b0727
b0002	b0728
b0002	b0729
b0002	b0733
b0002	b0737
b0002	b0739
b0002	b0740
b0002	b0741
b0002	b0742
b0002	b0754
b0002	b0755
b0002	b0756
b0002	b0757
b0002	b0758
b0002	b0759
b0002	b0763
b0002	b0765
b0002	b0767
b0002	b0772
b0002	b0775
b0002	b0778
b0002	b0782
b0002	b0783
b0002	b0800
b0002	b0801
b0002	b0805
b0002	b0809
b0002	b0811
b0002	b0812
b0002	b0814
b0002	b0820
b0002	b0821
b0002	b0827
b0002	b0830
b0002	b0839
b0002	b0851
b0002	b0854
b0002	b0860
b0002	b0863
b0002	b0864
b0002	b0865
b0002	b0866
b0002	b0870
b0002	b0880
b0002	b0882
b0002	b0884
b0002	b0888
b0002	b0889
b0002	b0891
b0002	b0893
b0002	b0897
b0002	b0902
b0002	b0903
b0002	b0905
b0002	b0907
b0002	b0908
b0002	b0910
b0002	b0911
b0002	b0912
b0002	b0914
b0002	b0918
b0002	b0923
b0002	b0924
b0002	b0927
b0002	b0928
b0002	b0929
b0002	b0930
b0002	b0931
b0002	b0932
b0002	b0945
b0002	b0947
b0002	b0949
b0002	b0953
b0002	b0954
b0002	b0957
b0002	b0963
b0002	b0965
b0002	b0968
b0002	b1002
b0002	b1003
b0002	b1004
b0002	b1015
b0002	b1033
b0002	b1034
b0002	b1035
b0002	b1045
b0002	b1056
b0002	b1059
b0002	b1062
b0002	b1064
b0002	b1067
b0002	b1070
b0002	b1076
b0002	b1078
b0002	b1079
b0002	b1080
b0002	b1082
b0002	b1083
b0002	b1084
b0002	b1087
b0002	b1088
b0002	b1089
b0002	b1091
b0002	b1092
b0002	b1093
b0002	b1094
b0002	b1095
b0002	b1101
b0002	b1103
b0002	b1107
b0002	b1108
b0002	b1109
b0002	b1114
b0002	b1117
b0002	b1120
b0002	b1123
b0002	b1126
b0002	b1130
b0002	b1131
b0002	b1133
b0002	b1136
b0002	b1174
b0002	b1175
b0002	b1176
b0002	b1179
b0002	b1187
b0002	b1189
b0002	b1194
b0002	b1197
b0002	b1198
b0002	b1200
b0002	b1203
b0002	b1204
b0002	b1207
b0002	b1209
b0002	b1211
b0002	b1215
b0002	b1219
b0002	b1221
b0002	b1224
b0002	b1232
b0002	b1236
b0002	b1237
b0002	b1238
b0002	b1241
b0002	b1243
b0002	b1246
b0002	b1251
b0002	b1252
b0002	b1257
b0002	b1260
b0002	b1261
b0002	b1262
b0002	b1263
b0002	b1264
b0002	b1267
b0002	b1269
b0002	b1270
b0002	b1272
b0002	b1274
b0002	b1275
b0002	b1276
b0002	b1277
b0002	b1281
b0002	b1284
b0002	b1286
b0002	b1288
b0002	b1300
b0002	b1304
b0002	b1324
b0002	b1329
b0002	b1333
b0002	b1334
b0002	b1341
b0002	b1376
b0002	b1377
b0002	b1380
b0002	b1386
b0002	b1406
b0002	b1412
b0002	b1414
b0002	b1415
b0002	b1421
b0002	b1431
b0002	b1440
b0002	b1452
b0002	b1472
b0002	b1480
b0002	b1482
b0002	b1493
b0002	b1494
b0002	b1516
b0002	b1538
b0002	b1539
b0002	b1541
b0002	b1550
b0002	b1583
b0002	b1593
b0002	b1602
b0002	b1603
b0002	b1604
b0002	b1611
b0002	b1612
b0002	b1613
b0002	b1614
b0002	b1619
b0002	b1637
b0002	b1638
b0002	b1641
b0002	b1642
b0002	b1650
b0002	b1651
b0002	b1653
b0002	b1654
b0002	b1656
b0002	b1658
b0002	b1661
b0002	b1662
b0002	b1667
b0002	b1676
b0002	b1677
b0002	b1682
b0002	b1687
b0002	b1693
b0002	b1702
b0002	b1704
b0002	b1710
b0002	b1712
b0002	b1713
b0002	b1714
b0002	b1716
b0002	b1717
b0002	b1718
b0002	b1719
b0002	b1723
b0002	b1725
b0002	b1727
b0002	b1729
b0002	b1732
b0002	b1739
b0002	b1740
b0002	b1749
b0002	b1761
b0002	b1764
b0002	b1765
b0002	b1778
b0002	b1779
b0002	b1780
b0002	b1782
b0002	b1783
b0002	b1805
b0002	b1809
b0002	b1814
b0002	b1817
b0002	b1819
b0002	b1823
b0002	b1827
b0002	b1829
b0002	b1830
b0002	b1831
b0002	b1836
b0002	b1847
b0002	b1848
b0002	b1849
b0002	b1850
b0002	b1852
b0002	b1853
b0002	b1854
b0002	b1857
b0002	b1859
b0002	b1860
b0002	b1864
b0002	b1866
b0002	b1867
b0002	b1874
b0002	b1875
b0002	b1876
b0002	b1881
b0002	b1882
b0002	b1883
b0002	b1885
b0002	b1886
b0002	b1887
b0002	b1888
b0002	b1889
b0002	b1890
b0002	b1900
b0002	b1905
b0002	b1914
b0002	b1917
b0002	b1919
b0002	b1920
b0002	b1921
b0002	b1922
b0002	b1923
b0002	b1924
b0002	b1928
b0002	b1930
b0002	b1939
b0002	b1941
b0002	b1944
b0002	b1945
b0002	b1958
b0002	b1967
b0002	b1976
b0002	b1982
b0002	b1983
b0002	b2000
b0002	b2007
b0002	b2016
b0002	b2019
b0002	b2020
b0002	b2021
b0002	b2022
b0002	b2023
b0002	b2024
b0002	b2025
b0002	b2026
b0002	b2027
b0002	b2028
b0002	b2029
b0002	b2036
b0002	b2039
b0002	b2040
b0002	b2041
b0002	b2069
b0002	b2080
b0002	b2081
b0002	b2092
b0002	b2093
b0002	b2094
b0002	b2095
b0002	b2096
b0002	b2097
b0002	b2103
b0002	b2104
b0002	b2113
b0002	b2114
b0002	b2132
b0002	b2133
b0002	b2137
b0002	b2143
b0002	b2149
b0002	b2150
b0002	b2153
b0002	b2155
b0002	b2169
b0002	b2171
b0002	b2183
b0002	b2185
b0002	b2186
b0002	b2193
b0002	b2210
b0002	b2215
b0002	b2217
b0002	b2231
b0002	b2232
b0002	b2234
b0002	b2235
b0002	b2239
b0002	b2241
b0002	b2253
b0002	b2254
b0002	b2255
b0002	b2262
b0002	b2266
b0002	b2267
b0002	b2268
b0002	b2281
b0002	b2283
b0002	b2284
b0002	b2285
b0002	b2286
b0002	b2287
b0002	b2288
b0002	b2293
b0002	b2294
b0002	b2296
b0002	b2297
b0002	b2299
b0002	b2303
b0002	b2306
b0002	b2309
b0002	b2310
b0002	b2312
b0002	b2315
b0002	b2316
b0002	b2319
b0002	b2320
b0002	b2321
b0002	b2323
b0002	b2325
b0002	b2329
b0002	b2343
b0002	b2344
b0002	b2366
b0002	b2388
b0002	b2400
b0002	b2411
b0002	b2412
b0002	b2414
b0002	b2415
b0002	b2416
b0002	b2417
b0002	b2418
b0002	b2421
b0002	b2422
b0002	b2425
b0002	b2428
b0002	b2431
b0002	b2432
b0002	b2463
b0002	b2464
b0002	b2465
b0002	b2468
b0002	b2472
b0002	b2476
b0002	b2478
b0002	b2480
b0002	b2495
b0002	b2498
b0002	b2499
b0002	b2500
b0002	b2507
b0002	b2508
b0002	b2511
b0002	b2513
b0002	b2514
b0002	b2515
b0002	b2516
b0002	b2518
b0002	b2520
b0002	b2521
b0002	b2523
b0002	b2524
b0002	b2525
b0002	b2526
b0002	b2528
b0002	b2529
b0002	b2530
b0002	b2531
b0002	b2532
b0002	b2533
b0002	b2551
b0002	b2552
b0002	b2553
b0002	b2557
b0002	b2564
b0002	b2567
b0002	b2569
b0002	b2574
b0002	b2576
b0002	b2579
b0002	b2581
b0002	b2582
b0002	b2585
b0002	b2592
b0002	b2597
b0002	b2599
b0002	b2600
b0002	b2601
b0002	b2606
b0002	b2608
b0002	b2609
b0002	b2610
b0002	b2614
b0002	b2662
b0002	b2665
b0002	b2669
b0002	b2677
b0002	b2679
b0002	b2684
b0002	b2685
b0002	b2687
b0002	b2688
b0002	b2696
b0002	b2697
b0002	b2699
b0002	b2735
b0002	b2742
b0002	b2746
b0002	b2750
b0002	b2751
b0002	b2752
b0002	b2762
b0002	b2763
b0002	b2764
b0002	b2779
b0002	b2780
b0002	b2784
b0002	b2789
b0002	b2794
b0002	b2795
b0002	b2797
b0002	b2809
b0002	b2818
b0002	b2821
b0002	b2827
b0002	b2829
b0002	b2834
b0002	b2838
b0002	b2890
b0002	b2891
b0002	b2893
b0002	b2898
b0002	b2901
b0002	b2903
b0002	b2904
b0002	b2905
b0002	b2908
b0002	b2909
b0002	b2910
b0002	b2913
b0002	b2914
b0002	b2916
b0002	b2922
b0002	b2924
b0002	b2925
b0002	b2926
b0002	b2935
b0002	b2937
b0002	b2938
b0002	b2942
b0002	b2946
b0002	b2947
b0002	b2948
b0002	b2951
b0002	b2954
b0002	b2958
b0002	b2959
b0002	b2960
b0002	b2962
b0002	b2976
b0002	b2977
b0002	b2988
b0002	b2989
b0002	b3005
b0002	b3006
b0002	b3008
b0002	b3011
b0002	b3012
b0002	b3019
b0002	b3024
b0002	b3029
b0002	b3035
b0002	b3037
b0002	b3038
b0002	b3041
b0002	b3042
b0002	b3052
b0002	b3054
b0002	b3055
b0002	b3061
b0002	b3065
b0002	b3067
b0002	b3068
b0002	b3070
b0002	b3072
b0002	b3092
b0002	b3098
b0002	b3113
b0002	b3114
b0002	b3117
b0002	b3124
b0002	b3150
b0002	b3156
b0002	b3162
b0002	b3164
b0002	b3165
b0002	b3167
b0002	b3168
b0002	b3169
b0002	b3172
b0002	b3175
b0002	b3176
b0002	b3177
b0002	b3178
b0002	b3180
b0002	b3181
b0002	b3183
b0002	b3185
b0002	b3186
b0002	b3187
b0002	b3189
b0002	b3197
b0002	b3198
b0002	b3201
b0002	b3202
b0002	b3204
b0002	b3205
b0002	b3206
b0002	b3209
b0002	b3212
b0002	b3213
b0002	b3228
b0002	b3229
b0002	b3230
b0002	b3231
b0002	b3233
b0002	b3234
b0002	b3236
b0002	b3244
b0002	b3247
b0002	b3251
b0002	b3255
b0002	b3256
b0002	b3259
b0002	b3261
b0002	b3279
b0002	b3281
b0002	b3287
b0002	b3288
b0002	b3294
b0002	b3295
b0002	b3296
b0002	b3297
b0002	b3298
b0002	b3299
b0002	b3300
b0002	b3301
b0002	b3302
b0002	b3303
b0002	b3304
b0002	b3305
b0002	b3306
b0002	b3307
b0002	b3308
b0002	b3309
b0002	b3310
b0002	b3311
b0002	b3312
b0002	b3313
b0002	b3314
b0002	b3315
b0002	b3316
b0002	b3317
b0002	b3318
b0002	b3319
b0002	b3320
b0002	b3321
b0002	b3336
b0002	b3339
b0002	b3340
b0002	b3341
b0002	b3342
b0002	b3347
b0002	b3349
b0002	b3356
b0002	b3357
b0002	b3359
b0002	b3363
b0002	b3384
b0002	b3385
b0002	b3386
b0002	b3388
b0002	b3389
b0002	b3390
b0002	b3391
b0002	b3397
b0002	b3401
b0002	b3403
b0002	b3405
b0002	b3407
b0002	b3414
b0002	b3417
b0002	b3426
b0002	b3428
b0002	b3429
b0002	b3430
b0002	b3432
b0002	b3433
b0002	b3440
b0002	b3447
b0002	b3449
b0002	b3454
b0002	b3455
b0002	b3458
b0002	b3460
b0002	b3463
b0002	b3464
b0002	b3469
b0002	b3472
b0002	b3487
b0002	b3495
b0002	b3498
b0002	b3500
b0002	b3506
b0002	b3509
b0002	b3510
b0002	b3517
b0002	b3523
b0002	b3527
b0002	b3540
b0002	b3541
b0002	b3542
b0002	b3544
b0002	b3553
b0002	b3554
b0002	b3556
b0002	b3559
b0002	b3560
b0002	b3572
b0002	b3588
b0002	b3592
b0002	b3599
b0002	b3600
b0002	b3602
b0002	b3605
b0002	b3607
b0002	b3608
b0002	b3609
b0002	b3610
b0002	b3611
b0002	b3612
b0002	b3616
b0002	b3617
b0002	b3619
b0002	b3636
b0002	b3637
b0002	b3640
b0002	b3644
b0002	b3648
b0002	b3649
b0002	b3651
b0002	b3661
b0002	b3670
b0002	b3671
b0002	b3697
b0002	b3699
b0002	b3703
b0002	b3704
b0002	b3705
b0002	b3708
b0002	b3724
b0002	b3728
b0002	b3729
b0002	b3730
b0002	b3731
b0002	b3732
b0002	b3733
b0002	b3734
b0002	b3735
b0002	b3736
b0002	b3741
b0002	b3742
b0002	b3744
b0002	b3748
b0002	b3749
b0002	b3750
b0002	b3751
b0002	b3752
b0002	b3764
b0002	b3769
b0002	b3770
b0002	b3771
b0002	b3772
b0002	b3774
b0002	b3775
b0002	b3780
b0002	b3781
b0002	b3783
b0002	b3785
b0002	b3802
b0002	b3803
b0002	b3805
b0002	b3807
b0002	b3809
b0002	b3812
b0002	b3813
b0002	b3829
b0002	b3830
b0002	b3831
b0002	b3833
b0002	b3836
b0002	b3844
b0002	b3845
b0002	b3846
b0002	b3847
b0002	b3858
b0002	b3860
b0002	b3863
b0002	b3865
b0002	b3866
b0002	b3870
b0002	b3871
b0002	b3885
b0002	b3908
b0002	b3910
b0002	b3912
b0002	b3916
b0002	b3917
b0002	b3919
b0002	b3920
b0002	b3923
b0002	b3925
b0002	b3926
b0002	b3928
b0002	b3929
b0002	b3931
b0002	b3932
b0002	b3934
b0002	b3936
b0002	b3938
b0002	b3939
b0002	b3940
b0002	b3941
b0002	b3942
b0002	b3956
b0002	b3957
b0002	b3958
b0002	b3959
b0002	b3960
b0002	b3961
b0002	b3962
b0002	b3965
b0002	b3966
b0002	b3980
b0002	b3982
b0002	b3983
b0002	b3984
b0002	b3985
b0002	b3986
b0002	b3987
b0002	b3988
b0002	b3990
b0002	b3991
b0002	b3992
b0002	b3993
b0002	b3994
b0002	b3997
b0002	b4000
b0002	b4005
b0002	b4006
b0002	b4013
b0002	b4014
b0002	b4015
b0002	b4019
b0002	b4024
b0002	b4025
b0002	b4034
b0002	b4037
b0002	b4041
b0002	b4043
b0002	b4052
b0002	b4054
b0002	b4055
b0002	b4059
b0002	b4067
b0002	b4069
b0002	b4097
b0002	b4110
b0002	b4113
b0002	b4122
b0002	b4129
b0002	b4135
b0002	b4142
b0002	b4143
b0002	b4144
b0002	b4147
b0002	b4153
b0002	b4154
b0002	b4155
b0002	b4160
b0002	b4161
b0002	b4162
b0002	b4172
b0002	b4173
b0002	b4174
b0002	b4175
b0002	b4177
b0002	b4179
b0002	b4200
b0002	b4202
b0002	b4203
b0002	b4207
b0002	b4208
b0002	b4213
b0002	b4214
b0002	b4219
b0002	b4222
b0002	b4226
b0002	b4227
b0002	b4232
b0002	b4233
b0002	b4234
b0002	b4235
b0002	b4244
b0002	b4245
b0002	b4254
b0002	b4258
b0002	b4260
b0002	b4314
b0002	b4316
b0002	b4328
b0002	b4349
b0002	b4350
b0002	b4352
b0002	b4355
b0002	b4371
b0002	b4375
b0002	b4376
b0002	b4381
b0002	b4383
b0002	b4384
b0002	b4388
b0002	b4391
b0002	b4401
b0002	b4411
b0002	b4480
b0002	b4483
b0002	b4488
b0002	b4496
b0002	b4517
b0002	b4519
b0002	b4537
b0002	b4558
b0003	b3117
b0003	b3124
b0003	b3433
b0003	b3560
b0003	b3616
b0003	b3617
b0003	b3772
b0003	b3940
b0003	b4024
b0003	b4160
b0003	b4388
b0004	b0002
b0004	b0003
b0004	b0044
b0004	b0311
b0004	b0312
b0004	b0893
b0004	b0907
b0004	b1386
b0004	b1636
b0004	b1638
b0004	b1719
b0004	b1814
b0004	b2320
b0004	b2366
b0004	b2418
b0004	b2551
b0004	b2564
b0004	b2585
b0004	b2797
b0004	b2903
b0004	b2905
b0004	b2913
b0004	b2927
b0004	b3117
b0004	b3124
b0004	b3340
b0004	b3433
b0004	b3560
b0004	b3616
b0004	b3617
b0004	b3772
b0004	b3940
b0004	b4024
b0004	b4160
b0004	b4388
b0008	b0071
b0008	b0124
b0008	b0688
b0008	b0767
b0008	b1207
b0008	b1723
b0008	b1850
b0008	b1851
b0008	b1852
b0008	b2029
b0008	b2097
b0008	b2465
b0008	b2914
b0008	b2925
b0008	b2935
b0008	b3386
b0008	b3437
b0008	b3526
b0008	b3752
b0008	b3853
b0008	b3916
b0008	b3925
b0008	b4025
b0008	b4090
b0008	b4094
b0008	b4232
b0008	b4268
b0008	b4381
b0008	b4383
b0009	b0009
b0009	b0014
b0009	b1727
b0009	b2231
b0011	b1718
b0014	b0009
b0014	b0014
b0014	b0015
b0014	b0029
b0014	b0095
b0014	b0098
b0014	b0109
b0014	b0133
b0014	b0148
b0014	b0161
b0014	b0169
b0014	b0194
b0014	b0197
b0014	b0237
b0014	b0383
b0014	b0436
b0014	b0438
b0014	b0439
b0014	b0444
b0014	b0473
b0014	b0485
b0014	b0595
b0014	b0607
b0014	b0608
b0014	b0661
b0014	b0710
b0014	b0800
b0014	b0801
b0014	b0809
b0014	b0851
b0014	b0882
b0014	b0907
b0014	b0954
b0014	b0962
b0014	b0999
b0014	b1000
b0014	b1055
b0014	b1084
b0014	b1095
b0014	b1178
b0014	b1198
b0014	b1209
b0014	b1294
b0014	b1439
b0014	b1449
b0014	b1493
b0014	b1539
b0014	b1543
b0014	b1637
b0014	b1651
b0014	b1667
b0014	b1732
b0014	b1776
b0014	b1779
b0014	b1809
b0014	b1827
b0014	b1832
b0014	b1860
b0014	b1951
b0014	b1957
b0014	b2021
b0014	b2096
b0014	b2097
b0014	b2100
b0014	b2146
b0014	b2154
b0014	b2185
b0014	b2187
b0014	b2217
b0014	b2235
b0014	b2249
b0014	b2291
b0014	b2299
b0014	b2323
b0014	b2325
b0014	b2340
b0014	b2425
b0014	b2428
b0014	b2431
b0014	b2469
b0014	b2476
b0014	b2517
b0014	b2518
b0014	b2523
b0014	b2526
b0014	b2529
b0014	b2530
b0014	b2582
b0014	b2592
b0014	b2606
b0014	b2614
b0014	b2672
b0014	b2687
b0014	b2697
b0014	b2700
b0014	b2727
b0014	b2729
b0014	b2768
b0014	b2779
b0014	b2798
b0014	b2862
b0014	b2892
b0014	b2925
b0014	b2942
b0014	b2960
b0014	b3003
b0014	b3006
b0014	b3011
b0014	b3098
b0014	b3160
b0014	b3164
b0014	b3168
b0014	b3202
b0014	b3227
b0014	b3228
b0014	b3251
b0014	b3253
b0014	b3256
b0014	b3293
b0014	b3305
b0014	b3319
b0014	b3339
b0014	b3386
b0014	b3433
b0014	b3440
b0014	b3453
b0014	b3461
b0014	b3465
b0014	b3517
b0014	b3588
b0014	b3594
b0014	b3619
b0014	b3636
b0014	b3643
b0014	b3649
b0014	b3697
b0014	b3708
b0014	b3725
b0014	b3746
b0014	b3781
b0014	b3873
b0014	b3891
b0014	b3895
b0014	b3919
b0014	b3931
b0014	b3980
b0014	b3985
b0014	b4000
b0014	b4051
b0014	b4055
b0014	b4059
b0014	b4061
b0014	b4135
b0014	b4139
b0014	b4143
b0014	b4150
b0014	b4187
b0014	b4191
b0014	b4194
b0014	b4203
b0014	b4243
b0014	b4252
b0014	b4259
b0014	b4372
b0014	b4377
b0014	b4380
b0014	b4471
b0015	b0014
b0015	b0015
b0015	b0023
b0015	b0054
b0015	b0095
b0015	b0098
b0015	b0114
b0015	b0115
b0015	b0127
b0015	b0169
b0015	b0171
b0015	b0179
b0015	b0528
b0015	b0607
b0015	b0710
b0015	b0800
b0015	b0877
b0015	b0882
b0015	b0924
b0015	b0972
b0015	b1224
b0015	b1272
b0015	b1563
b0015	b1623
b0015	b1823
b0015	b1860
b0015	b1957
b0015	b2096
b0015	b2097
b0015	b2215
b0015	b2231
b0015	b2286
b0015	b2297
b0015	b2411
b0015	b2517
b0015	b2576
b0015	b2582
b0015	b2584
b0015	b2606
b0015	b2614
b0015	b2672
b0015	b2699
b0015	b2729
b0015	b2829
b0015	b2942
b0015	b3065
b0015	b3162
b0015	b3168
b0015	b3251
b0015	b3298
b0015	b3303
b0015	b3307
b0015	b3309
b0015	b3314
b0015	b3315
b0015	b3318
b0015	b3321
b0015	b3339
b0015	b3340
b0015	b3418
b0015	b3461
b0015	b3560
b0015	b3590
b0015	b3644
b0015	b3702
b0015	b3725
b0015	b3732
b0015	b3783
b0015	b3895
b0015	b3931
b0015	b3980
b0015	b3982
b0015	b3984
b0015	b3985
b0015	b3988
b0015	b4035
b0015	b4043
b0015	b4045
b0015	b4052
b0015	b4172
b0015	b4191
b0015	b4200
b0015	b4377
b0023	b0015
b0023	b0119
b0023	b0127
b0023	b0169
b0023	b0201
b0023	b0204
b0023	b0205
b0023	b0214
b0023	b0296
b0023	b0528
b0023	b0623
b0023	b0880
b0023	b0911
b0023	b0967
b0023	b1084
b0023	b1089
b0023	b1120
b0023	b1207
b0023	b1269
b0023	b1686
b0023	b1716
b0023	b1717
b0023	b1718
b0023	b1724
b0023	b1823
b0023	b1913
b0023	b1919
b0023	b1961
b0023	b2007
b0023	b2185
b0023	b2291
b0023	b2351
b0023	b2450
b0023	b2517
b0023	b2581
b0023	b2588
b0023	b2589
b0023	b2591
b0023	b2606
b0023	b2609
b0023	b2672
b0023	b2830
b0023	b2922
b0023	b3065
b0023	b3162
b0023	b3164
b0023	b3165
b0023	b3180
b0023	b3185
b0023	b3186
b0023	b3230
b0023	b3231
b0023	b3247
b0023	b3272
b0023	b3274
b0023	b3275
b0023	b3278
b0023	b3294
b0023	b3295
b0023	b3296
b0023	b3297
b0023	b3298
b0023	b3299
b0023	b3301
b0023	b3302
b0023	b3303
b0023	b3304
b0023	b3305
b0023	b3306
b0023	b3307
b0023	b3308
b0023	b3309
b0023	b3310
b0023	b3311
b0023	b3312
b0023	b3313
b0023	b3314
b0023	b3315
b0023	b3316
b0023	b3317
b0023	b3318
b0023	b3319
b0023	b3320
b0023	b3321
b0023	b3341
b0023	b3342
b0023	b3636
b0023	b3637
b0023	b3649
b0023	b3650
b0023	b3703
b0023	b3704
b0023	b3756
b0023	b3758
b0023	b3759
b0023	b3780
b0023	b3851
b0023	b3854
b0023	b3855
b0023	b3936
b0023	b3968
b0023	b3970
b0023	b3971
b0023	b3982
b0023	b3983
b0023	b3984
b0023	b3985
b0023	b3986
b0023	b3987
b0023	b4007
b0023	b4009
b0023	b4010
b0023	b4178
b0023	b4179
b0023	b4187
b0023	b4191
b0023	b4200
b0023	b4202
b0023	b4203
b0023	b4310
b0023	b4312
b0023	b4375
b0025	b0025
b0025	b0114
b0025	b1094
b0025	b2470
b0025	b2819
b0026	b0026
b0026	b0071
b0026	b0072
b0026	b0073
b0026	b0074
b0026	b0077
b0026	b0078
b0026	b0114
b0026	b0194
b0026	b0506
b0026	b0526
b0026	b0642
b0026	b0680
b0026	b0780
b0026	b0893
b0026	b0930
b0026	b0975
b0026	b1637
b0026	b1713
b0026	b1714
b0026	b1719
b0026	b1866
b0026	b1876
b0026	b2114
b0026	b2400
b0026	b2411
b0026	b2501
b0026	b2514
b0026	b2697
b0026	b2890
b0026	b3117
b0026	b3288
b0026	b3339
b0026	b3384
b0026	b3560
b0026	b3572
b0026	b3670
b0026	b3671
b0026	b3751
b0026	b3769
b0026	b3770
b0026	b3771
b0026	b3772
b0026	b3774
b0026	b3980
b0026	b4129
b0026	b4155
b0026	b4253
b0026	b4258
b0027	b0098
b0027	b0168
b0027	b0407
b0027	b0408
b0027	b0409
b0027	b0455
b0027	b0627
b0027	b2568
b0027	b2610
b0027	b3175
b0027	b3300
b0027	b3464
b0027	b3609
b0027	b3705
b0027	b3836
b0027	b3838
b0027	b3839
b0027	b3981
b0029	b0029
b0029	b0173
b0029	b0420
b0029	b1204
b0029	b1208
b0029	b1254
b0029	b2200
b0029	b2515
b0029	b2746
b0029	b2747
b0029	b2889
b0029	b3262
b0029	b3319
b0029	b3986
b0029	b4143
b0030	b0104
b0030	b0109
b0030	b0125
b0030	b0160
b0030	b0184
b0030	b0215
b0030	b0238
b0030	b0284
b0030	b0285
b0030	b0323
b0030	b0469
b0030	b0470
b0030	b0474
b0030	b0477
b0030	b0480
b0030	b0505
b0030	b0512
b0030	b0517
b0030	b0521
b0030	b0522
b0030	b0523
b0030	b0639
b0030	b0640
b0030	b0750
b0030	b0931
b0030	b1099
b0030	b1131
b0030	b1207
b0030	b1602
b0030	b1603
b0030	b1623
b0030	b1676
b0030	b1740
b0030	b1768
b0030	b1842
b0030	b1854
b0030	b1982
b0030	b2162
b0030	b2234
b0030	b2235
b0030	b2291
b0030	b2312
b0030	b2476
b0030	b2499
b0030	b2500
b0030	b2502
b0030	b2507
b0030	b2508
b0030	b2518
b0030	b2557
b0030	b2574
b0030	b2615
b0030	b2675
b0030	b2676
b0030	b2744
b0030	b2750
b0030	b2751
b0030	b2752
b0030	b2784
b0030	b2866
b0030	b2867
b0030	b2874
b0030	b2883
b0030	b2954
b0030	b3021
b0030	b3034
b0030	b3164
b0030	b3295
b0030	b3648
b0030	b3649
b0030	b3650
b0030	b3665
b0030	b3701
b0030	b3779
b0030	b3806
b0030	b3863
b0030	b3962
b0030	b3987
b0030	b3988
b0030	b4005
b0030	b4006
b0030	b4177
b0030	b4213
b0030	b4238
b0030	b4259
b0030	b4372
b0030	b4374
b0030	b4382
b0030	b4383
b0030	b4384
b0030	b4390
b0031	b0002
b0031	b0085
b0031	b0086
b0031	b0166
b0031	b0268
b0031	b2472
b0031	b2478
b0031	b2838
b0031	b2890
b0031	b3359
b0031	b3433
b0031	b3809
b0031	b3940
b0031	b4024
b0031	b4129
b0031	b4155
b0032	b0032
b0032	b0033
b0032	b0085
b0032	b0888
b0032	b2181
b0032	b2827
b0032	b2956
b0033	b0032
b0033	b0033
b0033	b0171
b0033	b0184
b0033	b0215
b0033	b0323
b0033	b0337
b0033	b0470
b0033	b0480
b0033	b0485
b0033	b0521
b0033	b0581
b0033	b0600
b0033	b0640
b0033	b0680
b0033	b0888
b0033	b0910
b0033	b0928
b0033	b0945
b0033	b1014
b0033	b1062
b0033	b1098
b0033	b1099
b0033	b1119
b0033	b1238
b0033	b1281
b0033	b1302
b0033	b1493
b0033	b1524
b0033	b1740
b0033	b1761
b0033	b1842
b0033	b2065
b0033	b2066
b0033	b2143
b0033	b2162
b0033	b2234
b0033	b2235
b0033	b2290
b0033	b2291
b0033	b2312
b0033	b2400
b0033	b2498
b0033	b2507
b0033	b2518
b0033	b2661
b0033	b2662
b0033	b2675
b0033	b2676
b0033	b2688
b0033	b2744
b0033	b2780
b0033	b2827
b0033	b2874
b0033	b2938
b0033	b2947
b0033	b3164
b0033	b3212
b0033	b3213
b0033	b3295
b0033	b3500
b0033	b3517
b0033	b3640
b0033	b3642
b0033	b3649
b0033	b3701
b0033	b3729
b0033	b3831
b0033	b3863
b0033	b3870
b0033	b3967
b0033	b3987
b0033	b3988
b0033	b4117
b0033	b4213
b0033	b4238
b0033	b4244
b0033	b4245
b0033	b4259
b0033	b4372
b0033	b4374
b0033	b4382
b0033	b4384
b0037	b0037
b0038	b4011
b0042	b0041
b0042	b2988
b0042	b3910
b0048	b0044
b0048	b0048
b0048	b0142
b0048	b0194
b0048	b0383
b0048	b0424
b0048	b0529
b0048	b0772
b0048	b0797
b0048	b0935
b0048	b1096
b0048	b1232
b0048	b1566
b0048	b1575
b0048	b1606
b0048	b1808
b0048	b1812
b0048	b1831
b0048	b2153
b0048	b2315
b0048	b2500
b0048	b2551
b0048	b2765
b0048	b2827
b0048	b2905
b0048	b3058
b0048	b3177
b0048	b3231
b0048	b3288
b0048	b3360
b0048	b3754
b0048	b3825
b0048	b3941
b0048	b4006
b0048	b4019
b0048	b4359
b0049	b0030
b0049	b0104
b0049	b0125
b0049	b0160
b0049	b0184
b0049	b0215
b0049	b0238
b0049	b0284
b0049	b0285
b0049	b0323
b0049	b0469
b0049	b0470
b0049	b0474
b0049	b0477
b0049	b0480
b0049	b0505
b0049	b0512
b0049	b0517
b0049	b0521
b0049	b0522
b0049	b0523
b0049	b0530
b0049	b0640
b0049	b0719
b0049	b1099
b0049	b1131
b0049	b1207
b0049	b1623
b0049	b1676
b0049	b1842
b0049	b1854
b0049	b1982
b0049	b2022
b0049	b2162
b0049	b2234
b0049	b2235
b0049	b2291
b0049	b2312
b0049	b2476
b0049	b2499
b0049	b2500
b0049	b2502
b0049	b2507
b0049	b2508
b0049	b2518
b0049	b2557
b0049	b2675
b0049	b2676
b0049	b2744
b0049	b2750
b0049	b2751
b0049	b2752
b0049	b2784
b0049	b2866
b0049	b2867
b0049	b2874
b0049	b2883
b0049	b2954
b0049	b3034
b0049	b3164
b0049	b3295
b0049	b3648
b0049	b3649
b0049	b3650
b0049	b3665
b0049	b3701
b0049	b3779
b0049	b3806
b0049	b3863
b0049	b3987
b0049	b3988
b0049	b4005
b0049	b4006
b0049	b4177
b0049	b4213
b0049	b4238
b0049	b4259
b0049	b4372
b0049	b4374
b0049	b4382
b0049	b4383
b0049	b4384
b0051	b0051
b0052	b0004
b0052	b0044
b0052	b0052
b0052	b0719
b0052	b0907
b0052	b1593
b0052	b1636
b0052	b1638
b0052	b2320
b0052	b2418
b0052	b2564
b0052	b2927
b0052	b3043
b0053	b0053
b0053	b0116
b0053	b1366
b0053	b1737
b0053	b3307
b0053	b3772
b0053	b3986
b0054	b0641
b0056	b2714
b0056	b3560
b0056	b4181
b0056	b4379
b0058	b0398
b0058	b0885
b0058	b3043
b0058	b4342
b0059	b0059
[truncated: 68,711 more rows]

## Sheet: KEGG pathway
gene 1	gene 2
b1393	b1701
b1393	b1394
b1393	b2920
b1393	b3845
b1393	b3846
b1393	b3844
b1393	b2341
b1701	b1394
b1701	b2920
b1701	b3845
b1701	b3846
b1701	b3844
b1701	b2341
b1394	b2920
b1394	b3845
b1394	b3846
b1394	b3844
b1394	b2341
b2920	b3845
b2920	b3846
b2920	b3844
b2920	b2341
b3845	b3846
b3845	b3844
b3845	b2341
b3846	b3844
b3846	b2341
b3844	b2341
b4506	b0023
b4506	b0201
b4506	b0205
b4506	b0204
b4506	b0296
b4506	b1716
b4506	b3185
b4506	b0911
b4506	b2185
b4506	b1089
b4506	b4375
b4506	b3636
b4506	b1717
b4506	b3637
b4506	b2588
b4506	b2591
b4506	b2606
b4506	b2609
b4506	b3065
b4506	b2589
b4506	b3165
b4506	b3274
b4506	b3272
b4506	b3275
b4506	b3278
b4506	b3294
b4506	b3298
b4506	b3297
b4506	b3296
b4506	b3303
b4506	b3302
b4506	b3301
b4506	b3308
b4506	b3307
b4506	b3306
b4506	b3305
b4506	b3304
b4506	b3299
b4506	b3313
b4506	b3312
b4506	b3311
b4506	b3310
b4506	b3309
b4506	b3316
b4506	b3315
b4506	b3314
b4506	b3321
b4506	b3320
b4506	b3319
b4506	b3318
b4506	b3317
b4506	b3231
b4506	b3342
b4506	b3341
b4506	b0169
b4506	b3703
b4506	b3758
b4506	b3756
b4506	b3759
b4506	b3851
b4506	b3854
b4506	b3855
b4506	b3936
b4506	b3968
b4506	b3971
b4506	b3970
b4506	b3984
b4506	b3983
b4506	b3986
b4506	b3985
b4506	b4009
b4506	b4007
b4506	b4010
b4506	b4203
b4506	b4202
b4506	b4200
b4506	b3230
b4506	b3186
b0023	b0201
b0023	b0205
b0023	b0204
b0023	b0296
b0023	b1716
b0023	b3185
b0023	b0911
b0023	b2185
b0023	b1089
b0023	b4375
b0023	b3636
b0023	b1717
b0023	b3637
b0023	b2588
b0023	b2591
b0023	b2606
b0023	b2609
b0023	b3065
b0023	b2589
b0023	b3165
b0023	b3274
b0023	b3272
b0023	b3275
b0023	b3278
b0023	b3294
b0023	b3298
b0023	b3297
b0023	b3296
b0023	b3303
b0023	b3302
b0023	b3301
b0023	b3308
b0023	b3307
b0023	b3306
b0023	b3305
b0023	b3304
b0023	b3299
b0023	b3313
b0023	b3312
b0023	b3311
b0023	b3310
b0023	b3309
b0023	b3316
b0023	b3315
b0023	b3314
b0023	b3321
b0023	b3320
b0023	b3319
b0023	b3318
b0023	b3317
b0023	b3231
b0023	b3342
b0023	b3341
b0023	b0169
b0023	b3703
b0023	b3758
b0023	b3756
b0023	b3759
b0023	b3851
b0023	b3854
b0023	b3855
b0023	b3936
b0023	b3968
b0023	b3971
b0023	b3970
b0023	b3984
b0023	b3983
b0023	b3986
b0023	b3985
b0023	b4009
b0023	b4007
b0023	b4010
b0023	b4203
b0023	b4202
b0023	b4200
b0023	b3230
b0023	b3186
b0201	b0205
b0201	b0204
b0201	b0296
b0201	b1716
b0201	b3185
b0201	b0911
b0201	b2185
b0201	b1089
b0201	b4375
b0201	b3636
b0201	b1717
b0201	b3637
b0201	b2588
b0201	b2591
b0201	b2606
b0201	b2609
b0201	b3065
b0201	b2589
b0201	b3165
b0201	b3274
b0201	b3272
b0201	b3275
b0201	b3278
b0201	b3294
b0201	b3298
b0201	b3297
b0201	b3296
b0201	b3303
b0201	b3302
b0201	b3301
b0201	b3308
b0201	b3307
b0201	b3306
b0201	b3305
b0201	b3304
b0201	b3299
b0201	b3313
b0201	b3312
b0201	b3311
b0201	b3310
b0201	b3309
b0201	b3316
b0201	b3315
b0201	b3314
b0201	b3321
b0201	b3320
b0201	b3319
b0201	b3318
b0201	b3317
b0201	b3231
b0201	b3342
b0201	b3341
b0201	b0169
b0201	b3703
b0201	b3758
b0201	b3756
b0201	b3759
b0201	b3851
b0201	b3854
b0201	b3855
b0201	b3936
b0201	b3968
b0201	b3971
b0201	b3970
b0201	b3984
b0201	b3983
b0201	b3986
b0201	b3985
b0201	b4009
b0201	b4007
b0201	b4010
b0201	b4203
b0201	b4202
b0201	b4200
b0201	b3230
b0201	b3186
b0205	b0204
b0205	b0296
b0205	b1716
b0205	b3185
b0205	b0911
b0205	b2185
b0205	b1089
b0205	b4375
b0205	b3636
b0205	b1717
b0205	b3637
b0205	b2588
b0205	b2591
b0205	b2606
b0205	b2609
b0205	b3065
b0205	b2589
b0205	b3165
b0205	b3274
b0205	b3272
b0205	b3275
b0205	b3278
b0205	b3294
b0205	b3298
b0205	b3297
b0205	b3296
b0205	b3303
b0205	b3302
b0205	b3301
b0205	b3308
b0205	b3307
b0205	b3306
b0205	b3305
b0205	b3304
b0205	b3299
b0205	b3313
b0205	b3312
b0205	b3311
b0205	b3310
b0205	b3309
b0205	b3316
b0205	b3315
b0205	b3314
b0205	b3321
b0205	b3320
b0205	b3319
b0205	b3318
b0205	b3317
b0205	b3231
b0205	b3342
b0205	b3341
b0205	b0169
b0205	b3703
b0205	b3758
b0205	b3756
b0205	b3759
b0205	b3851
b0205	b3854
b0205	b3855
b0205	b3936
b0205	b3968
b0205	b3971
b0205	b3970
b0205	b3984
b0205	b3983
b0205	b3986
b0205	b3985
b0205	b4009
b0205	b4007
b0205	b4010
b0205	b4203
b0205	b4202
b0205	b4200
b0205	b3230
b0205	b3186
b0204	b0296
b0204	b1716
b0204	b3185
b0204	b0911
b0204	b2185
b0204	b1089
b0204	b4375
b0204	b3636
b0204	b1717
b0204	b3637
b0204	b2588
b0204	b2591
b0204	b2606
b0204	b2609
b0204	b3065
b0204	b2589
b0204	b3165
b0204	b3274
b0204	b3272
b0204	b3275
b0204	b3278
b0204	b3294
b0204	b3298
b0204	b3297
b0204	b3296
b0204	b3303
b0204	b3302
b0204	b3301
b0204	b3308
b0204	b3307
b0204	b3306
b0204	b3305
b0204	b3304
b0204	b3299
b0204	b3313
b0204	b3312
b0204	b3311
b0204	b3310
b0204	b3309
b0204	b3316
b0204	b3315
b0204	b3314
b0204	b3321
b0204	b3320
b0204	b3319
b0204	b3318
b0204	b3317
b0204	b3231
b0204	b3342
b0204	b3341
b0204	b0169
b0204	b3703
b0204	b3758
b0204	b3756
b0204	b3759
b0204	b3851
b0204	b3854
b0204	b3855
b0204	b3936
b0204	b3968
b0204	b3971
b0204	b3970
b0204	b3984
b0204	b3983
b0204	b3986
b0204	b3985
b0204	b4009
b0204	b4007
b0204	b4010
b0204	b4203
b0204	b4202
b0204	b4200
b0204	b3230
b0204	b3186
b0296	b1716
b0296	b3185
b0296	b0911
b0296	b2185
b0296	b1089
b0296	b4375
b0296	b3636
b0296	b1717
b0296	b3637
b0296	b2588
b0296	b2591
b0296	b2606
b0296	b2609
b0296	b3065
b0296	b2589
b0296	b3165
b0296	b3274
b0296	b3272
b0296	b3275
b0296	b3278
b0296	b3294
b0296	b3298
b0296	b3297
b0296	b3296
b0296	b3303
b0296	b3302
b0296	b3301
b0296	b3308
b0296	b3307
b0296	b3306
b0296	b3305
b0296	b3304
b0296	b3299
b0296	b3313
b0296	b3312
b0296	b3311
b0296	b3310
b0296	b3309
b0296	b3316
b0296	b3315
b0296	b3314
b0296	b3321
b0296	b3320
b0296	b3319
b0296	b3318
b0296	b3317
b0296	b3231
b0296	b3342
b0296	b3341
b0296	b0169
b0296	b3703
b0296	b3758
b0296	b3756
b0296	b3759
b0296	b3851
b0296	b3854
b0296	b3855
b0296	b3936
b0296	b3968
b0296	b3971
b0296	b3970
b0296	b3984
b0296	b3983
b0296	b3986
b0296	b3985
b0296	b4009
b0296	b4007
b0296	b4010
b0296	b4203
b0296	b4202
b0296	b4200
b0296	b3230
b0296	b3186
b1716	b3185
b1716	b0911
b1716	b2185
b1716	b1089
b1716	b4375
b1716	b3636
b1716	b1717
b1716	b3637
b1716	b2588
b1716	b2591
b1716	b2606
b1716	b2609
b1716	b3065
b1716	b2589
b1716	b3165
b1716	b3274
b1716	b3272
b1716	b3275
b1716	b3278
b1716	b3294
b1716	b3298
b1716	b3297
b1716	b3296
b1716	b3303
b1716	b3302
b1716	b3301
b1716	b3308
b1716	b3307
b1716	b3306
b1716	b3305
b1716	b3304
b1716	b3299
b1716	b3313
b1716	b3312
b1716	b3311
b1716	b3310
b1716	b3309
b1716	b3316
b1716	b3315
b1716	b3314
b1716	b3321
b1716	b3320
b1716	b3319
b1716	b3318
b1716	b3317
b1716	b3231
b1716	b3342
b1716	b3341
b1716	b0169
b1716	b3703
b1716	b3758
b1716	b3756
b1716	b3759
b1716	b3851
b1716	b3854
b1716	b3855
b1716	b3936
b1716	b3968
b1716	b3971
b1716	b3970
b1716	b3984
b1716	b3983
b1716	b3986
b1716	b3985
b1716	b4009
b1716	b4007
b1716	b4010
b1716	b4203
b1716	b4202
b1716	b4200
b1716	b3230
b1716	b3186
b3185	b0911
b3185	b2185
b3185	b1089
b3185	b4375
b3185	b3636
b3185	b1717
b3185	b3637
b3185	b2588
b3185	b2591
b3185	b2606
b3185	b2609
b3185	b3065
b3185	b2589
b3185	b3165
b3185	b3274
b3185	b3272
b3185	b3275
b3185	b3278
b3185	b3294
b3185	b3298
b3185	b3297
b3185	b3296
b3185	b3303
b3185	b3302
b3185	b3301
b3185	b3308
b3185	b3307
b3185	b3306
b3185	b3305
b3185	b3304
b3185	b3299
b3185	b3313
b3185	b3312
b3185	b3311
b3185	b3310
b3185	b3309
b3185	b3316
b3185	b3315
b3185	b3314
b3185	b3321
b3185	b3320
b3185	b3319
b3185	b3318
b3185	b3317
b3185	b3231
b3185	b3342
b3185	b3341
b3185	b0169
b3185	b3703
b3185	b3758
b3185	b3756
b3185	b3759
b3185	b3851
b3185	b3854
b3185	b3855
b3185	b3936
b3185	b3968
b3185	b3971
b3185	b3970
b3185	b3984
b3185	b3983
b3185	b3986
b3185	b3985
b3185	b4009
b3185	b4007
b3185	b4010
b3185	b4203
b3185	b4202
b3185	b4200
b3185	b3230
b3185	b3186
b0911	b2185
b0911	b1089
b0911	b4375
b0911	b3636
b0911	b1717
b0911	b3637
b0911	b2588
b0911	b2591
b0911	b2606
b0911	b2609
b0911	b3065
b0911	b2589
b0911	b3165
b0911	b3274
b0911	b3272
b0911	b3275
b0911	b3278
b0911	b3294
b0911	b3298
b0911	b3297
b0911	b3296
b0911	b3303
b0911	b3302
b0911	b3301
b0911	b3308
b0911	b3307
b0911	b3306
b0911	b3305
b0911	b3304
b0911	b3299
b0911	b3313
b0911	b3312
b0911	b3311
b0911	b3310
b0911	b3309
b0911	b3316
b0911	b3315
b0911	b3314
b0911	b3321
b0911	b3320
b0911	b3319
b0911	b3318
b0911	b3317
b0911	b3231
b0911	b3342
b0911	b3341
b0911	b0169
b0911	b3703
b0911	b3758
b0911	b3756
b0911	b3759
b0911	b3851
b0911	b3854
b0911	b3855
b0911	b3936
b0911	b3968
b0911	b3971
b0911	b3970
b0911	b3984
b0911	b3983
b0911	b3986
b0911	b3985
b0911	b4009
b0911	b4007
b0911	b4010
b0911	b4203
b0911	b4202
b0911	b4200
b0911	b3230
b0911	b3186
b2185	b1089
b2185	b4375
b2185	b3636
b2185	b1717
b2185	b3637
b2185	b2588
b2185	b2591
b2185	b2606
b2185	b2609
b2185	b3065
b2185	b2589
b2185	b3165
b2185	b3274
b2185	b3272
b2185	b3275
b2185	b3278
b2185	b3294
b2185	b3298
b2185	b3297
b2185	b3296
b2185	b3303
b2185	b3302
b2185	b3301
b2185	b3308
b2185	b3307
b2185	b3306
b2185	b3305
b2185	b3304
b2185	b3299
b2185	b3313
b2185	b3312
b2185	b3311
b2185	b3310
b2185	b3309
b2185	b3316
b2185	b3315
b2185	b3314
b2185	b3321
b2185	b3320
b2185	b3319
b2185	b3318
b2185	b3317
b2185	b3231
b2185	b3342
b2185	b3341
b2185	b0169
b2185	b3703
b2185	b3758
b2185	b3756
b2185	b3759
b2185	b3851
b2185	b3854
b2185	b3855
b2185	b3936
b2185	b3968
b2185	b3971
b2185	b3970
b2185	b3984
b2185	b3983
b2185	b3986
b2185	b3985
b2185	b4009
b2185	b4007
b2185	b4010
b2185	b4203
b2185	b4202
b2185	b4200
b2185	b3230
b2185	b3186
b1089	b4375
b1089	b3636
b1089	b1717
b1089	b3637
b1089	b2588
b1089	b2591
b1089	b2606
b1089	b2609
b1089	b3065
b1089	b2589
b1089	b3165
b1089	b3274
b1089	b3272
b1089	b3275
b1089	b3278
b1089	b3294
b1089	b3298
b1089	b3297
b1089	b3296
b1089	b3303
b1089	b3302
b1089	b3301
b1089	b3308
b1089	b3307
b1089	b3306
b1089	b3305
b1089	b3304
b1089	b3299
b1089	b3313
b1089	b3312
b1089	b3311
b1089	b3310
b1089	b3309
b1089	b3316
b1089	b3315
b1089	b3314
b1089	b3321
b1089	b3320
b1089	b3319
b1089	b3318
b1089	b3317
b1089	b3231
b1089	b3342
b1089	b3341
b1089	b0169
b1089	b3703
b1089	b3758
b1089	b3756
b1089	b3759
b1089	b3851
b1089	b3854
b1089	b3855
b1089	b3936
b1089	b3968
b1089	b3971
b1089	b3970
b1089	b3984
b1089	b3983
b1089	b3986
b1089	b3985
b1089	b4009
b1089	b4007
b1089	b4010
b1089	b4203
b1089	b4202
b1089	b4200
b1089	b3230
b1089	b3186
b4375	b3636
b4375	b1717
b4375	b3637
b4375	b2588
b4375	b2591
b4375	b2606
b4375	b2609
b4375	b3065
b4375	b2589
b4375	b3165
b4375	b3274
b4375	b3272
b4375	b3275
b4375	b3278
b4375	b3294
b4375	b3298
b4375	b3297
b4375	b3296
b4375	b3303
b4375	b3302
b4375	b3301
b4375	b3308
b4375	b3307
b4375	b3306
b4375	b3305
b4375	b3304
b4375	b3299
b4375	b3313
b4375	b3312
b4375	b3311
b4375	b3310
b4375	b3309
b4375	b3316
b4375	b3315
b4375	b3314
b4375	b3321
b4375	b3320
b4375	b3319
b4375	b3318
b4375	b3317
b4375	b3231
b4375	b3342
b4375	b3341
b4375	b0169
b4375	b3703
b4375	b3758
b4375	b3756
b4375	b3759
b4375	b3851
b4375	b3854
b4375	b3855
b4375	b3936
b4375	b3968
b4375	b3971
b4375	b3970
b4375	b3984
b4375	b3983
b4375	b3986
b4375	b3985
b4375	b4009
b4375	b4007
b4375	b4010
b4375	b4203
b4375	b4202
b4375	b4200
b4375	b3230
b4375	b3186
b3636	b1717
b3636	b3637
b3636	b2588
b3636	b2591
b3636	b2606
b3636	b2609
b3636	b3065
b3636	b2589
b3636	b3165
b3636	b3274
b3636	b3272
b3636	b3275
b3636	b3278
b3636	b3294
b3636	b3298
b3636	b3297
b3636	b3296
b3636	b3303
b3636	b3302
b3636	b3301
b3636	b3308
b3636	b3307
b3636	b3306
b3636	b3305
b3636	b3304
b3636	b3299
b3636	b3313
b3636	b3312
b3636	b3311
b3636	b3310
b3636	b3309
b3636	b3316
b3636	b3315
b3636	b3314
b3636	b3321
b3636	b3320
b3636	b3319
b3636	b3318
b3636	b3317
b3636	b3231
b3636	b3342
b3636	b3341
b3636	b0169
b3636	b3703
b3636	b3758
b3636	b3756
b3636	b3759
b3636	b3851
b3636	b3854
b3636	b3855
b3636	b3936
b3636	b3968
b3636	b3971
b3636	b3970
b3636	b3984
b3636	b3983
b3636	b3986
b3636	b3985
b3636	b4009
b3636	b4007
b3636	b4010
b3636	b4203
b3636	b4202
b3636	b4200
b3636	b3230
b3636	b3186
b1717	b3637
b1717	b2588
b1717	b2591
b1717	b2606
b1717	b2609
b1717	b3065
b1717	b2589
b1717	b3165
b1717	b3274
b1717	b3272
b1717	b3275
b1717	b3278
b1717	b3294
b1717	b3298
b1717	b3297
b1717	b3296
b1717	b3303
b1717	b3302
b1717	b3301
b1717	b3308
b1717	b3307
b1717	b3306
b1717	b3305
b1717	b3304
b1717	b3299
b1717	b3313
b1717	b3312
b1717	b3311
b1717	b3310
b1717	b3309
b1717	b3316
b1717	b3315
b1717	b3314
b1717	b3321
b1717	b3320
b1717	b3319
b1717	b3318
b1717	b3317
b1717	b3231
b1717	b3342
b1717	b3341
b1717	b0169
b1717	b3703
b1717	b3758
b1717	b3756
b1717	b3759
b1717	b3851
b1717	b3854
b1717	b3855
b1717	b3936
b1717	b3968
b1717	b3971
b1717	b3970
b1717	b3984
b1717	b3983
b1717	b3986
b1717	b3985
b1717	b4009
b1717	b4007
b1717	b4010
b1717	b4203
b1717	b4202
b1717	b4200
b1717	b3230
b1717	b3186
b3637	b2588
b3637	b2591
b3637	b2606
b3637	b2609
b3637	b3065
b3637	b2589
b3637	b3165
b3637	b3274
b3637	b3272
b3637	b3275
b3637	b3278
b3637	b3294
b3637	b3298
b3637	b3297
b3637	b3296
b3637	b3303
b3637	b3302
b3637	b3301
b3637	b3308
b3637	b3307
b3637	b3306
b3637	b3305
b3637	b3304
b3637	b3299
b3637	b3313
b3637	b3312
b3637	b3311
b3637	b3310
b3637	b3309
b3637	b3316
b3637	b3315
b3637	b3314
b3637	b3321
b3637	b3320
b3637	b3319
b3637	b3318
b3637	b3317
b3637	b3231
b3637	b3342
b3637	b3341
b3637	b0169
b3637	b3703
b3637	b3758
b3637	b3756
b3637	b3759
b3637	b3851
b3637	b3854
b3637	b3855
b3637	b3936
b3637	b3968
b3637	b3971
b3637	b3970
b3637	b3984
b3637	b3983
b3637	b3986
b3637	b3985
b3637	b4009
b3637	b4007
b3637	b4010
b3637	b4203
b3637	b4202
b3637	b4200
b3637	b3230
b3637	b3186
b2588	b2591
b2588	b2606
b2588	b2609
b2588	b3065
b2588	b2589
b2588	b3165
b2588	b3274
b2588	b3272
b2588	b3275
b2588	b3278
b2588	b3294
b2588	b3298
b2588	b3297
b2588	b3296
b2588	b3303
b2588	b3302
b2588	b3301
b2588	b3308
b2588	b3307
b2588	b3306
b2588	b3305
b2588	b3304
b2588	b3299
b2588	b3313
b2588	b3312
b2588	b3311
b2588	b3310
b2588	b3309
b2588	b3316
b2588	b3315
b2588	b3314
b2588	b3321
b2588	b3320
b2588	b3319
b2588	b3318
b2588	b3317
b2588	b3231
b2588	b3342
b2588	b3341
b2588	b0169
b2588	b3703
b2588	b3758
b2588	b3756
b2588	b3759
b2588	b3851
b2588	b3854
b2588	b3855
b2588	b3936
b2588	b3968
b2588	b3971
b2588	b3970
b2588	b3984
b2588	b3983
b2588	b3986
b2588	b3985
b2588	b4009
b2588	b4007
b2588	b4010
b2588	b4203
b2588	b4202
b2588	b4200
b2588	b3230
b2588	b3186
b2591	b2606
b2591	b2609
b2591	b3065
b2591	b2589
b2591	b3165
b2591	b3274
b2591	b3272
b2591	b3275
b2591	b3278
b2591	b3294
b2591	b3298
b2591	b3297
b2591	b3296
b2591	b3303
b2591	b3302
b2591	b3301
b2591	b3308
b2591	b3307
b2591	b3306
b2591	b3305
b2591	b3304
b2591	b3299
b2591	b3313
b2591	b3312
b2591	b3311
b2591	b3310
b2591	b3309
b2591	b3316
b2591	b3315
b2591	b3314
b2591	b3321
b2591	b3320
b2591	b3319
b2591	b3318
b2591	b3317
b2591	b3231
b2591	b3342
b2591	b3341
b2591	b0169
b2591	b3703
b2591	b3758
b2591	b3756
b2591	b3759
b2591	b3851
b2591	b3854
b2591	b3855
b2591	b3936
b2591	b3968
b2591	b3971
b2591	b3970
b2591	b3984
b2591	b3983
b2591	b3986
b2591	b3985
b2591	b4009
b2591	b4007
b2591	b4010
b2591	b4203
b2591	b4202
b2591	b4200
b2591	b3230
b2591	b3186
b2606	b2609
b2606	b3065
b2606	b2589
b2606	b3165
b2606	b3274
b2606	b3272
b2606	b3275
b2606	b3278
b2606	b3294
b2606	b3298
b2606	b3297
b2606	b3296
b2606	b3303
b2606	b3302
b2606	b3301
b2606	b3308
b2606	b3307
b2606	b3306
b2606	b3305
b2606	b3304
b2606	b3299
b2606	b3313
b2606	b3312
b2606	b3311
b2606	b3310
b2606	b3309
b2606	b3316
b2606	b3315
b2606	b3314
b2606	b3321
b2606	b3320
b2606	b3319
b2606	b3318
b2606	b3317
b2606	b3231
b2606	b3342
b2606	b3341
b2606	b0169
b2606	b3703
b2606	b3758
b2606	b3756
b2606	b3759
b2606	b3851
b2606	b3854
b2606	b3855
b2606	b3936
b2606	b3968
b2606	b3971
b2606	b3970
b2606	b3984
b2606	b3983
b2606	b3986
b2606	b3985
b2606	b4009
b2606	b4007
b2606	b4010
b2606	b4203
b2606	b4202
b2606	b4200
b2606	b3230
b2606	b3186
b2609	b3065
b2609	b2589
b2609	b3165
b2609	b3274
b2609	b3272
b2609	b3275
b2609	b3278
b2609	b3294
b2609	b3298
b2609	b3297
b2609	b3296
b2609	b3303
b2609	b3302
b2609	b3301
b2609	b3308
b2609	b3307
b2609	b3306
b2609	b3305
b2609	b3304
b2609	b3299
b2609	b3313
b2609	b3312
b2609	b3311
b2609	b3310
b2609	b3309
b2609	b3316
b2609	b3315
b2609	b3314
b2609	b3321
b2609	b3320
b2609	b3319
b2609	b3318
b2609	b3317
b2609	b3231
b2609	b3342
b2609	b3341
b2609	b0169
b2609	b3703
b2609	b3758
b2609	b3756
b2609	b3759
b2609	b3851
b2609	b3854
b2609	b3855
b2609	b3936
b2609	b3968
b2609	b3971
b2609	b3970
b2609	b3984
b2609	b3983
b2609	b3986
b2609	b3985
b2609	b4009
b2609	b4007
b2609	b4010
b2609	b4203
b2609	b4202
b2609	b4200
b2609	b3230
b2609	b3186
b3065	b2589
b3065	b3165
b3065	b3274
b3065	b3272
b3065	b3275
b3065	b3278
b3065	b3294
b3065	b3298
b3065	b3297
b3065	b3296
b3065	b3303
b3065	b3302
b3065	b3301
b3065	b3308
b3065	b3307
b3065	b3306
b3065	b3305
b3065	b3304
b3065	b3299
b3065	b3313
b3065	b3312
b3065	b3311
b3065	b3310
b3065	b3309
b3065	b3316
b3065	b3315
b3065	b3314
b3065	b3321
b3065	b3320
b3065	b3319
b3065	b3318
b3065	b3317
b3065	b3231
b3065	b3342
b3065	b3341
b3065	b0169
b3065	b3703
b3065	b3758
b3065	b3756
b3065	b3759
b3065	b3851
b3065	b3854
b3065	b3855
b3065	b3936
b3065	b3968
b3065	b3971
b3065	b3970
b3065	b3984
b3065	b3983
b3065	b3986
b3065	b3985
b3065	b4009
b3065	b4007
b3065	b4010
b3065	b4203
b3065	b4202
b3065	b4200
b3065	b3230
b3065	b3186
b2589	b3165
b2589	b3274
b2589	b3272
b2589	b3275
b2589	b3278
b2589	b3294
b2589	b3298
b2589	b3297
b2589	b3296
b2589	b3303
b2589	b3302
b2589	b3301
b2589	b3308
b2589	b3307
b2589	b3306
b2589	b3305
b2589	b3304
b2589	b3299
b2589	b3313
b2589	b3312
b2589	b3311
b2589	b3310
b2589	b3309
b2589	b3316
b2589	b3315
b2589	b3314
b2589	b3321
b2589	b3320
b2589	b3319
b2589	b3318
b2589	b3317
b2589	b3231
b2589	b3342
b2589	b3341
b2589	b0169
b2589	b3703
b2589	b3758
b2589	b3756
b2589	b3759
b2589	b3851
b2589	b3854
b2589	b3855
b2589	b3936
b2589	b3968
b2589	b3971
b2589	b3970
b2589	b3984
b2589	b3983
b2589	b3986
b2589	b3985
b2589	b4009
b2589	b4007
b2589	b4010
b2589	b4203
b2589	b4202
b2589	b4200
b2589	b3230
b2589	b3186
b3165	b3274
b3165	b3272
b3165	b3275
b3165	b3278
b3165	b3294
b3165	b3298
b3165	b3297
b3165	b3296
b3165	b3303
b3165	b3302
b3165	b3301
b3165	b3308
b3165	b3307
b3165	b3306
b3165	b3305
b3165	b3304
b3165	b3299
b3165	b3313
b3165	b3312
b3165	b3311
b3165	b3310
b3165	b3309
b3165	b3316
b3165	b3315
b3165	b3314
b3165	b3321
b3165	b3320
b3165	b3319
b3165	b3318
b3165	b3317
b3165	b3231
b3165	b3342
b3165	b3341
b3165	b0169
b3165	b3703
b3165	b3758
b3165	b3756
b3165	b3759
b3165	b3851
b3165	b3854
b3165	b3855
b3165	b3936
b3165	b3968
b3165	b3971
b3165	b3970
b3165	b3984
b3165	b3983
b3165	b3986
b3165	b3985
b3165	b4009
b3165	b4007
b3165	b4010
b3165	b4203
b3165	b4202
b3165	b4200
b3165	b3230
b3165	b3186
b3274	b3272
b3274	b3275
b3274	b3278
b3274	b3294
b3274	b3298
b3274	b3297
b3274	b3296
b3274	b3303
b3274	b3302
b3274	b3301
b3274	b3308
b3274	b3307
b3274	b3306
b3274	b3305
b3274	b3304
b3274	b3299
b3274	b3313
b3274	b3312
b3274	b3311
b3274	b3310
b3274	b3309
b3274	b3316
b3274	b3315
b3274	b3314
b3274	b3321
b3274	b3320
b3274	b3319
b3274	b3318
b3274	b3317
b3274	b3231
b3274	b3342
b3274	b3341
b3274	b0169
b3274	b3703
b3274	b3758
b3274	b3756
b3274	b3759
b3274	b3851
b3274	b3854
b3274	b3855
b3274	b3936
b3274	b3968
b3274	b3971
b3274	b3970
b3274	b3984
b3274	b3983
b3274	b3986
b3274	b3985
b3274	b4009
b3274	b4007
b3274	b4010
b3274	b4203
b3274	b4202
b3274	b4200
b3274	b3230
b3274	b3186
b3272	b3275
b3272	b3278
b3272	b3294
b3272	b3298
b3272	b3297
b3272	b3296
b3272	b3303
b3272	b3302
b3272	b3301
b3272	b3308
b3272	b3307
b3272	b3306
b3272	b3305
b3272	b3304
b3272	b3299
b3272	b3313
b3272	b3312
b3272	b3311
b3272	b3310
b3272	b3309
b3272	b3316
b3272	b3315
b3272	b3314
b3272	b3321
b3272	b3320
b3272	b3319
b3272	b3318
b3272	b3317
b3272	b3231
b3272	b3342
b3272	b3341
b3272	b0169
b3272	b3703
b3272	b3758
b3272	b3756
b3272	b3759
b3272	b3851
b3272	b3854
b3272	b3855
b3272	b3936
b3272	b3968
b3272	b3971
b3272	b3970
b3272	b3984
b3272	b3983
b3272	b3986
b3272	b3985
b3272	b4009
b3272	b4007
b3272	b4010
b3272	b4203
b3272	b4202
b3272	b4200
b3272	b3230
b3272	b3186
b3275	b3278
b3275	b3294
b3275	b3298
b3275	b3297
b3275	b3296
b3275	b3303
b3275	b3302
b3275	b3301
b3275	b3308
b3275	b3307
b3275	b3306
b3275	b3305
b3275	b3304
b3275	b3299
b3275	b3313
b3275	b3312
b3275	b3311
b3275	b3310
b3275	b3309
b3275	b3316
b3275	b3315
b3275	b3314
b3275	b3321
b3275	b3320
b3275	b3319
b3275	b3318
b3275	b3317
b3275	b3231
b3275	b3342
b3275	b3341
b3275	b0169
b3275	b3703
b3275	b3758
b3275	b3756
b3275	b3759
b3275	b3851
b3275	b3854
b3275	b3855
b3275	b3936
b3275	b3968
b3275	b3971
b3275	b3970
b3275	b3984
b3275	b3983
b3275	b3986
b3275	b3985
b3275	b4009
b3275	b4007
b3275	b4010
b3275	b4203
b3275	b4202
b3275	b4200
b3275	b3230
b3275	b3186
b3278	b3294
b3278	b3298
b3278	b3297
b3278	b3296
b3278	b3303
b3278	b3302
b3278	b3301
b3278	b3308
b3278	b3307
b3278	b3306
b3278	b3305
b3278	b3304
b3278	b3299
b3278	b3313
b3278	b3312
b3278	b3311
b3278	b3310
b3278	b3309
b3278	b3316
b3278	b3315
b3278	b3314
b3278	b3321
b3278	b3320
b3278	b3319
b3278	b3318
b3278	b3317
b3278	b3231
b3278	b3342
b3278	b3341
b3278	b0169
b3278	b3703
b3278	b3758
b3278	b3756
b3278	b3759
b3278	b3851
b3278	b3854
b3278	b3855
b3278	b3936
b3278	b3968
b3278	b3971
b3278	b3970
b3278	b3984
b3278	b3983
b3278	b3986
b3278	b3985
b3278	b4009
b3278	b4007
b3278	b4010
b3278	b4203
b3278	b4202
b3278	b4200
b3278	b3230
b3278	b3186
b3294	b3298
b3294	b3297
b3294	b3296
b3294	b3303
b3294	b3302
b3294	b3301
b3294	b3308
b3294	b3307
b3294	b3306
b3294	b3305
b3294	b3304
b3294	b3299
b3294	b3313
b3294	b3312
b3294	b3311
b3294	b3310
b3294	b3309
b3294	b3316
b3294	b3315
b3294	b3314
b3294	b3321
b3294	b3320
b3294	b3319
b3294	b3318
b3294	b3317
b3294	b3231
b3294	b3342
b3294	b3341
b3294	b0169
b3294	b3703
b3294	b3758
b3294	b3756
b3294	b3759
b3294	b3851
b3294	b3854
b3294	b3855
b3294	b3936
b3294	b3968
b3294	b3971
b3294	b3970
b3294	b3984
b3294	b3983
b3294	b3986
b3294	b3985
b3294	b4009
b3294	b4007
b3294	b4010
b3294	b4203
b3294	b4202
b3294	b4200
b3294	b3230
b3294	b3186
b3298	b3297
b3298	b3296
b3298	b3303
b3298	b3302
b3298	b3301
b3298	b3308
b3298	b3307
b3298	b3306
b3298	b3305
b3298	b3304
b3298	b3299
b3298	b3313
b3298	b3312
b3298	b3311
b3298	b3310
b3298	b3309
b3298	b3316
b3298	b3315
b3298	b3314
b3298	b3321
b3298	b3320
b3298	b3319
b3298	b3318
b3298	b3317
b3298	b3231
b3298	b3342
b3298	b3341
b3298	b0169
b3298	b3703
b3298	b3758
b3298	b3756
b3298	b3759
b3298	b3851
b3298	b3854
b3298	b3855
b3298	b3936
b3298	b3968
b3298	b3971
b3298	b3970
b3298	b3984
b3298	b3983
b3298	b3986
b3298	b3985
b3298	b4009
b3298	b4007
b3298	b4010
b3298	b4203
b3298	b4202
b3298	b4200
b3298	b3230
b3298	b3186
b3297	b3296
b3297	b3303
b3297	b3302
b3297	b3301
b3297	b3308
b3297	b3307
b3297	b3306
b3297	b3305
b3297	b3304
b3297	b3299
b3297	b3313
b3297	b3312
b3297	b3311
b3297	b3310
b3297	b3309
b3297	b3316
b3297	b3315
b3297	b3314
b3297	b3321
b3297	b3320
b3297	b3319
b3297	b3318
b3297	b3317
b3297	b3231
b3297	b3342
b3297	b3341
b3297	b0169
b3297	b3703
b3297	b3758
b3297	b3756
b3297	b3759
b3297	b3851
b3297	b3854
b3297	b3855
b3297	b3936
b3297	b3968
b3297	b3971
b3297	b3970
b3297	b3984
b3297	b3983
b3297	b3986
b3297	b3985
b3297	b4009
b3297	b4007
b3297	b4010
b3297	b4203
b3297	b4202
b3297	b4200
b3297	b3230
b3297	b3186
b3296	b3303
b3296	b3302
b3296	b3301
b3296	b3308
b3296	b3307
b3296	b3306
b3296	b3305
b3296	b3304
b3296	b3299
b3296	b3313
b3296	b3312
b3296	b3311
b3296	b3310
b3296	b3309
b3296	b3316
b3296	b3315
b3296	b3314
b3296	b3321
b3296	b3320
b3296	b3319
b3296	b3318
b3296	b3317
b3296	b3231
b3296	b3342
b3296	b3341
b3296	b0169
b3296	b3703
b3296	b3758
b3296	b3756
b3296	b3759
b3296	b3851
b3296	b3854
b3296	b3855
b3296	b3936
b3296	b3968
b3296	b3971
b3296	b3970
b3296	b3984
b3296	b3983
b3296	b3986
b3296	b3985
b3296	b4009
b3296	b4007
b3296	b4010
b3296	b4203
b3296	b4202
b3296	b4200
b3296	b3230
b3296	b3186
b3303	b3302
b3303	b3301
b3303	b3308
b3303	b3307
b3303	b3306
b3303	b3305
b3303	b3304
b3303	b3299
b3303	b3313
b3303	b3312
b3303	b3311
b3303	b3310
b3303	b3309
b3303	b3316
b3303	b3315
b3303	b3314
b3303	b3321
b3303	b3320
b3303	b3319
b3303	b3318
b3303	b3317
b3303	b3231
b3303	b3342
b3303	b3341
b3303	b0169
b3303	b3703
b3303	b3758
b3303	b3756
b3303	b3759
b3303	b3851
b3303	b3854
b3303	b3855
b3303	b3936
b3303	b3968
b3303	b3971
b3303	b3970
b3303	b3984
b3303	b3983
b3303	b3986
b3303	b3985
b3303	b4009
b3303	b4007
b3303	b4010
b3303	b4203
b3303	b4202
b3303	b4200
b3303	b3230
b3303	b3186
b3302	b3301
b3302	b3308
b3302	b3307
b3302	b3306
b3302	b3305
b3302	b3304
b3302	b3299
b3302	b3313
b3302	b3312
b3302	b3311
b3302	b3310
b3302	b3309
b3302	b3316
b3302	b3315
b3302	b3314
b3302	b3321
b3302	b3320
b3302	b3319
[truncated: 73,334 more rows]

## Sheet: substrate-enzyme
Enzyme	Metabolite ID (KEGG)
b2913	C00197
b0514	C00197
b2926	C00197
b0755	C00197
b4395	C00197
b3612	C00197
b3389	C04691
b0754	C04691
b1704	C04691
b2601	C04691
b1276	C00417
b0118	C00417
b0312	C00719
b2128	C00719
b2129	C00719
b2130	C00719
b2131	C00719
b1801	C00719
b0929	C00719
b0241	C00719
b1377	C00719
b2215	C00719
b1991	C03114
b1489	C00575
b3806	C00575
b1623	C00559
b2291	C00559
b2744	C00559
b0480	C00559
b4055	C00559
b4384	C00559
b2964	C00559
b2393	C00559
b0411	C00559
b1623	C00212
b0474	C00212
b0030	C00212
b4213	C00212
b2744	C00212
b0480	C00212
b4055	C00212
b4384	C00212
b2964	C00212
b2393	C00212
b2406	C00212
b0411	C00212
b1064	C00127
b3503	C00127
b2893	C00127
b0604	C00127
b1654	C00127
b1064	C00127
b3610	C00127
b0849	C00127
b3500	C00127
b0929	C00127
b0241	C00127
b1377	C00127
b2215	C00127
b2291	C00330
b2744	C00330
b0480	C00330
b4055	C00330
b0160	C00330
b2407	C00330
b4384	C00330
b2964	C00330
b0929	C00330
b0241	C00330
b1377	C00330
b2215	C00330
b2750	C00224
b2752	C00224
b2751	C00224
b2291	C00360
b2744	C00360
b0480	C00360
b4055	C00360
b2781	C00360
b1865	C00360
b0474	C00360
b0929	C00360
b0241	C00360
b1377	C00360
b2215	C00360
b1982	C00020
b2744	C00020
b0480	C00020
b4055	C00020
b2836	C00020
b1094	C00020
b4069	C00020
b0474	C00020
b3397	C00020
b0469	C00020
b2697	C00020
b3172	C00020
b1876	C00020
b3744	C00020
b0930	C00020
b1866	C00020
b0583	C00020
b0526	C00020
b1701	C00020
b1805	C00020
b2784	C00020
b3650	C00020
b0680	C00020
b3559	C00020
b3560	C00020
b2507	C00020
b2784	C00020
b2514	C00020
b0142	C00020
b0026	C00020
b0642	C00020
b2890	C00020
b4129	C00020
b2114	C00020
b2411	C00020
b3996	C00020
b4258	C00020
b1637	C00020
b3384	C00020
b2530	C00020
b3991	C00020
b0423	C00020
b4407	C00020
b3990	C00020
b3992	C00020
b1719	C00020
b2260	C00020
b0893	C00020
b1764	C00020
b1702	C00020
b1714	C00020
b1713	C00020
b1398	C00020
b1740	C00020
b0474	C00020
b1131	C00020
b1207	C00020
b0929	C00020
b0241	C00020
b1377	C00020
b2215	C00020
b2036	C00052
b0480	C00052
b0759	C00052
b0758	C00052
b0929	C00052
b0241	C00052
b1377	C00052
b2215	C00052
b2291	C00362
b2744	C00362
b0480	C00362
b4055	C00362
b0099	C00362
b2781	C00362
b3648	C00362
b0929	C00362
b0241	C00362
b1377	C00362
b2215	C00362
b2291	C00364
b2744	C00364
b4374	C00364
b0480	C00364
b4055	C00364
b2781	C00364
b2251	C00364
b1238	C00364
b2827	C00364
b1098	C00364
b0929	C00364
b0241	C00364
b1377	C00364
b2215	C00364
b0417	C01081
b1134	C01081
b1106	C01081
b3993	C01081
b2551	C00018
b0870	C00018
b1638	C00018
b1636	C00018
b2418	C00018
b1676	C00008
b1854	C00008
b2234	C00008
b3781	C00008
b2582	C00008
b2235	C00008
b1654	C00008
b1064	C00008
b3610	C00008
b2676	C00008
b0849	C00008
b2675	C00008
b4034	C00008
b4032	C00008
b4033	C00008
b4035	C00008
b3580	C00008
b1244	C00008
b1245	C00008
b1246	C00008
b1247	C00008
b1329	C00008
b1243	C00008
b3255	C00008
b3256	C00008
b0185	C00008
b2316	C00008
b0335	C00008
b1119	C00008
b3959	C00008
b0474	C00008
b1993	C00008
b0158	C00008
b1709	C00008
b1711	C00008
b2750	C00008
b0522	C00008
b3543	C00008
b1486	C00008
b3542	C00008
b3541	C00008
b3540	C00008
b3544	C00008
b1483	C00008
b1485	C00008
b1484	C00008
b1487	C00008
b3456	C00008
b3455	C00008
b3457	C00008
b3460	C00008
b3454	C00008
b4084	C00008
b4087	C00008
b4086	C00008
b4088	C00008
b3222	C00008
b1640	C00008
b0049	C00008
b0151	C00008
b0152	C00008
b0153	C00008
b1900	C00008
b1901	C00008
b4460	C00008
b2306	C00008
b0862	C00008
b2307	C00008
b0861	C00008
b0860	C00008
b0864	C00008
b2310	C00008
b2308	C00008
b0863	C00008
b3502	C00008
b0655	C00008
b0652	C00008
b0654	C00008
b0653	C00008
b0936	C00008
b0365	C00008
b0366	C00008
b0367	C00008
b0933	C00008
b0934	C00008
b0158	C00008
b1709	C00008
b1711	C00008
b0033	C00008
b0032	C00008
b3469	C00008
b1208	C00008
b3543	C00008
b3542	C00008
b3541	C00008
b3540	C00008
b3544	C00008
b0886	C00008
b0887	C00008
b3469	C00008
b0484	C00008
b2780	C00008
b2677	C00008
b2678	C00008
b2679	C00008
b0037	C00008
b0151	C00008
b0152	C00008
b0153	C00008
b0171	C00008
b0910	C00008
b0728	C00008
b0729	C00008
b4005	C00008
b2501	C00008
b3115	C00008
b2926	C00008
b0474	C00008
b2518	C00008
b3648	C00008
b0757	C00008
b2045	C00008
b1098	C00008
b0474	C00008
b0910	C00008
b2874	C00008
b0323	C00008
b0521	C00008
b1849	C00008
b3115	C00008
b2296	C00008
b0474	C00008
b0092	C00008
b0381	C00008
b0002	C00008
b4024	C00008
b3940	C00008
b3735	C00008
b3736	C00008
b3739	C00008
b3731	C00008
b3737	C00008
b3734	C00008
b3733	C00008
b3738	C00008
b3732	C00008
b2874	C00008
b0323	C00008
b0521	C00008
b1859	C00008
b1858	C00008
b1857	C00008
b3469	C00008
b3566	C00008
b3567	C00008
b3568	C00008
b3580	C00008
b0063	C00008
b3564	C00008
b3456	C00008
b3455	C00008
b3457	C00008
b3460	C00008
b3454	C00008
b4233	C00008
b0086	C00008
b0091	C00008
b0088	C00008
b0085	C00008
b0765	C00008
b0764	C00008
b0763	C00008
b1238	C00008
b0933	C00008
b0934	C00008
b0936	C00008
b0388	C00008
b0390	C00008
b3904	C00008
b1636	C00008
b2418	C00008
b2557	C00008
b3403	C00008
b2199	C00008
b2200	C00008
b2201	C00008
b0914	C00008
b0914	C00008
b0650	C00008
b4161	C00008
b4032	C00008
b4033	C00008
b4034	C00008
b4035	C00008
b0914	C00008
b4042	C00008
b0778	C00008
b3564	C00008
b0588	C00008
b0590	C00008
b0592	C00008
b0589	C00008
b2168	C00008
b3450	C00008
b3451	C00008
b3452	C00008
b3453	C00008
b2234	C00206
b3781	C00206
b2582	C00206
b2235	C00206
b1654	C00206
b1064	C00206
b3610	C00206
b2676	C00206
b0849	C00206
b2675	C00206
b0474	C00206
b2518	C00206
b4481	C00363
b3629	C00363
b1098	C00363
b0474	C00363
b2518	C00363
b1386	C03758
b0929	C03758
b0241	C03758
b1377	C03758
b2215	C03758
b2781	C00131
b1865	C00131
b3924	C00131
b4238	C00131
b2895	C00131
b0684	C00131
b4237	C00131
b0474	C00131
b2518	C00131
b4034	C00002
b4032	C00002
b4033	C00002
b4035	C00002
b2836	C00002
b3580	C00002
b1244	C00002
b1245	C00002
b1246	C00002
b1247	C00002
b1329	C00002
b1243	C00002
b1094	C00002
b2836	C00002
b3255	C00002
b3256	C00002
b0185	C00002
b2316	C00002
b0335	C00002
b1119	C00002
b4069	C00002
b0474	C00002
b2750	C00002
b3543	C00002
b1486	C00002
b3542	C00002
b3541	C00002
b3540	C00002
b3544	C00002
b1483	C00002
b1485	C00002
b1484	C00002
b1487	C00002
b0522	C00002
b0171	C00002
b0171	C00002
b0910	C00002
b0728	C00002
b0729	C00002
b0586	C00002
b1207	C00002
b2501	C00002
b3115	C00002
b0639	C00002
b0474	C00002
b2518	C00002
b3648	C00002
b0474	C00002
b3735	C00002
b3736	C00002
b3739	C00002
b3731	C00002
b3737	C00002
b3734	C00002
b3733	C00002
b3738	C00002
b3732	C00002
b0910	C00002
b1270	C00002
b0002	C00002
b4024	C00002
b3940	C00002
b1849	C00002
b3115	C00002
b2296	C00002
b1676	C00002
b1854	C00002
b0049	C00002
b1859	C00002
b1858	C00002
b1857	C00002
b3566	C00002
b3567	C00002
b3568	C00002
b3564	C00002
b0063	C00002
b0091	C00002
b0613	C00002
b2530	C00002
b3991	C00002
b0423	C00002
b4407	C00002
b3990	C00002
b3992	C00002
b0388	C00002
b3390	C00002
b3904	C00002
b0194	C00002
b3725	C00002
b3726	C00002
b3727	C00002
b3728	C00002
b3916	C00002
b0914	C00002
b0650	C00002
b4161	C00002
b2942	C00002
b0477	C00002
b2947	C00002
b0242	C00002
b3789	C00459
b2039	C00459
b2781	C00459
b2251	C00459
b0474	C00459
b2518	C00459
b2744	C00055
b0480	C00055
b4055	C00055
b3918	C00055
b2066	C00055
b2746	C00055
b3633	C00055
b3624	C00055
b2781	C00055
b1759	C00055
b1912	C00055
b3639	C00055
b2585	C00055
b0910	C00055
b0929	C00055
b0241	C00055
b1377	C00055
b2215	C00055
b0159	C00170
b0121	C00170
