# Supplementary material for: Multi-omics integration accurately predicts cellular state in unexplored conditions for Escherichia coli
Source: Nat Commun. 2016 Oct 7;7:13090. doi: 10.1038/ncomms13090 (PMC5059772; doi:10.1038/ncomms13090)
Supplement: Supplementary Data 3 — The prediction performance of MOMA in the transcriptome layer for each of functional groups in four categories of GO Biological Process, Molecular Function, Cellular Component and KEGG Pathway. [file ncomms13090-s4.xlsx]

## Sheet: rank
Phase	Gene	Rank	# of GO+KEGG terms
0	fepA	543	47
0	fadR	988	34
0	wzc	1178	27
0	lacA	1664	18
0	dcd	2315	7
0	ppk	2415	5
0	cysH	2416	5
0	cysG	2582	1
0	yghD	2583	1
1	mgtA	2	147
1	putP	14	102
1	sdhC	30	88
1	rfbA	43	83
1	galE	52	82
1	gabT	74	76
1	kefB	86	74
1	trpD	185	65
1	fliY	239	61
1	entF	293	57
1	cysA	302	56
1	aspC	305	56
1	kch	365	53
1	lplA	441	50
1	ugpC	830	41
1	mhpD	1276	25
	zntA	1	152
	atpB	3	124
	atpE	4	119
	cycA	5	119
	atpH	6	119
	atpC	7	119
	atpA	8	119
	atpG	9	119
	atpF	10	119
	atpD	11	119
	atpI	12	118
	rplD	13	111
	lpxK	15	98
	csrA	16	98
	mtr	17	97
	tnaB	18	97
	potE	19	97
	hisM	20	95
	hisQ	21	95
	rfaG	22	94
	pheP	23	92
	rpsH	24	92
	rplA	25	92
	dsbB	26	91
	aroP	27	91
	mdoB	28	89
	rfbB	29	89
	artM	31	88
	potI	32	88
	potH	33	88
	rfaL	34	88
	lpxP	35	87
	proY	36	86
	lpd	37	85
	lpxL	38	85
	lpxM	39	85
	rfaH	40	85
	tyrP	41	84
	rfbX	42	84
	flhA	44	83
	glmU	45	83
	rfbC	46	83
	waaU	47	83
	rfaQ	48	83
	rfaP	49	83
	rfaY	50	83
	rfaC	51	83
	gltK	53	82
	gltJ	54	82
	mmuP	55	82
	fliI	56	82
	glnL	57	81
	rffC	58	81
	purR	59	81
	rfaS	60	81
	rfaZ	61	81
	gltP	62	80
	gltS	63	80
	brnQ	64	80
	sstT	65	80
	artQ	66	80
	cadB	67	79
	lysP	68	79
	glmM	69	77
	hisP	70	77
	potC	71	77
	potB	72	77
	fliF	73	77
	kdpA	75	76
	kdpC	76	76
	kdpB	77	76
	betA	78	76
	proP	79	76
	rcsC	80	75
	glyA	81	75
	ugpE	82	75
	ugpA	83	75
	proW	84	75
	sdhD	85	75
	glnP	87	74
	livM	88	74
	livH	89	74
	copA	90	74
	fdnI	91	74
	mrcB	92	74
	kefC	93	74
	rffG	94	73
	glmS	95	73
	lgt	96	73
	gabD	97	73
	narI	98	73
	sdaC	99	72
	rhtB	100	72
	mdoC	101	72
	tdcC	102	72
	fdoI	103	72
	ansP	104	72
	betT	105	71
	hyaC	106	71
	tyrB	107	71
	gmd	108	71
	cls	109	70
	hybB	110	70
	dinF	111	70
	atoS	112	70
	kdsB	113	70
	trpR	114	69
	nagE	115	69
	dgkA	116	68
	psd	117	68
	sra	118	68
	plsC	119	68
	plsB	120	68
	pssA	121	68
	rpsO	122	68
	rpsN	123	68
	rpsG	124	68
	rpsF	125	68
	rpsE	126	68
	rpsD	127	68
	rpsC	128	68
	rpsB	129	68
	rpsA	130	68
	rpsM	131	68
	rpsL	132	68
	rpsK	133	68
	rpsJ	134	68
	rpsI	135	68
	rpsU	136	68
	rpsT	137	68
	rpsS	138	68
	rpsR	139	68
	rpsQ	140	68
	rpsP	141	68
	rplX	142	68
	rplY	143	68
	rplV	144	68
	rplW	145	68
	rplT	146	68
	rplU	147	68
	rplR	148	68
	rplS	149	68
	rplP	150	68
	rplQ	151	68
	rplN	152	68
	rplO	153	68
	rplL	154	68
	rplM	155	68
	rplJ	156	68
	rplK	157	68
	rplI	158	68
	rplF	159	68
	rplE	160	68
	rplB	161	68
	rplC	162	68
	rpmI	163	68
	rpmH	164	68
	rpmJ	165	68
	rpmA	166	68
	rpmC	167	68
	rpmB	168	68
	rpmE	169	68
	rpmD	170	68
	rpmG	171	68
	rpmF	172	68
	pgpB	173	67
	pgpA	174	67
	pgsA	175	67
	rimK	176	67
	cdsA	177	67
	gcd	178	67
	nrfE	179	67
	rhtC	180	66
	ccmC	181	66
	ccmB	182	66
	ftsI	183	66
	rpiR	184	66
	mrcA	186	65
	fecC	187	65
	fepG	188	65
	fepD	189	65
	flgH	190	65
	cynX	191	65
	raiA	192	65
	mngA	193	65
	mrdA	194	65
	fecR	195	65
	xylE	196	65
	trpB	197	65
	trpC	198	65
	trpA	199	65
	nagC	200	65
	entD	201	64
	ybaT	202	64
	ybgH	203	64
	ccmH	204	64
	ccmD	205	64
	ccmG	206	64
	mngR	207	64
	napC	208	64
	dipZ	209	64
	trpL	210	64
	kdsA	211	64
	gapA	212	64
	adiC	213	63
	zwf	214	63
	fepE	215	63
	wzzE	216	63
	gltF	217	63
	exbB	218	63
	ccmF	219	63
	wrbA	220	63
	cpxA	221	63
	feoB	222	63
	proX	223	63
	yrbG	224	63
	waaA	225	63
	wzyE	226	63
	murG	227	63
	mraY	228	63
	lpp	229	62
	uhpB	230	62
	mltC	231	62
	thrA	232	62
	talB	233	62
	emtA	234	62
	mreD	235	62
	ptsG	236	62
	atoE	237	62
	asd	238	62
	frdC	240	61
	frdD	241	61
	arcB	242	61
	mdh	243	61
	treB	244	61
	rimL	245	61
	rimI	246	61
	rimJ	247	61
	torS	248	61
	argD	249	61
	nanT	250	61
	mhpT	251	61
	thiP	252	61
	narX	253	61
	narQ	254	61
	bglF	255	61
	ligT	256	60
	uhpC	257	60
	dbpA	258	60
	zraS	259	60
	rseC	260	60
	metB	261	60
	metE	262	60
	prmA	263	60
	rsuA	264	60
	srmB	265	60
	eno	266	59
	rmf	267	59
	ccmE	268	59
	tauC	269	59
	glpA	270	59
	glpC	271	59
	glpB	272	59
	phoR	273	59
	kdpD	274	58
	creC	275	58
	pheA	276	58
	shiA	277	58
	baeS	278	58
	lnt	279	58
	flhC	280	58
	tyrA	281	58
	flhD	282	58
	dpiB	283	58
	basS	284	58
	aas	285	58
	barA	286	58
	motB	287	58
	phoQ	288	58
	pgi	289	58
	evgS	290	58
	envZ	291	58
	rstB	292	58
	ftsK	294	57
	relA	295	57
	lpxB	296	57
	lpxC	297	57
	panF	298	57
	fdnH	299	57
	pgk	300	57
	rfbD	301	57
	ytjC	303	56
	gnd	304	56
	argT	306	56
	eutH	307	56
	nuoA	308	56
	nuoJ	309	56
	nuoK	310	56
	nuoH	311	56
	nuoN	312	56
	nuoL	313	56
	nuoM	314	56
	narH	315	56
	narG	316	56
	caiC	317	56
	etk	318	56
	hns	319	56
	aceE	320	55
	seqA	321	55
	cysB	322	55
	lldD	323	55
	hybO	324	55
	glpT	325	55
	cbl	326	55
	lysC	327	55
	cadA	328	55
	galT	329	55
	motA	330	55
	atoC	331	55
	metR	332	55
	fdoH	333	55
	aer	334	55
	cheW	335	54
	uspB	336	54
	gatC	337	54
	araH	338	54
	fruA	339	54
	cyoA	340	54
	cyoC	341	54
	cyoB	342	54
	cyoD	343	54
	lpcA	344	54
	manY	345	54
	manZ	346	54
	yqiH	347	54
	rbsC	348	54
	malF	349	54
	malG	350	54
	rbsD	351	54
	ascF	352	54
	galK	353	54
	alsC	354	54
	uhpT	355	54
	narZ	356	54
	narV	357	54
	metJ	358	54
	potG	359	54
	xylH	360	54
	trpE	361	54
	mtlA	362	54
	narY	363	54
	mglC	364	54
	dcuB	366	53
	dctA	367	53
	araE	368	53
	ydeA	369	53
	citT	370	53
	arsB	371	53
	aceF	372	53
	mntH	373	53
	sspA	374	53
	nrfC	375	53
	chbC	376	53
	dmsA	377	53
	dmsB	378	53
	dmsC	379	53
	metC	380	53
	aroH	381	53
	rpe	382	53
	setA	383	53
	fliQ	384	53
	yeaN	385	52
	xapB	386	52
	kgtP	387	52
	dcuA	388	52
	dcuC	389	52
	araJ	390	52
	rhaT	391	52
	melB	392	52
	focA	393	52
	fucP	394	52
	tktB	395	52
	tktA	396	52
	rlpB	397	52
	glcA	398	52
	artP	399	52
	kdgT	400	52
	garP	401	52
	lacY	402	52
	dgoT	403	52
	dapB	404	52
	setB	405	52
	oppC	406	52
	oppB	407	52
	galP	408	52
	gabP	409	52
	rpiA	410	52
	rpiB	411	52
	lysR	412	52
	exuT	413	52
	cstA	414	52
	cusS	415	52
	gudP	416	52
	caiT	417	52
	caiA	418	52
	uidB	419	52
	lldP	420	52
	cyoE	421	51
	aspA	422	51
	nupG	423	51
	cysU	424	51
	cysW	425	51
	talA	426	51
	nupC	427	51
	ykgM	428	51
	manA	429	51
	lpxA	430	51
	lfhA	431	51
	glpF	432	51
	pnuC	433	51
	cysK	434	51
	codB	435	51
	uraA	436	51
	metK	437	51
	pstC	438	51
	pstA	439	51
	flhB	440	51
	srlR	442	50
	ybbM	443	50
	frr	444	50
	cysE	445	50
	hycE	446	50
	hycF	447	50
	hycG	448	50
	argR	449	50
	cydA	450	50
	cydB	451	50
	ubiA	452	50
	ubiG	453	50
	ampG	454	50
	menA	455	50
	metA	456	50
	metH	457	50
	appB	458	50
	mdoH	459	49
	gltX	460	49
	aqpZ	461	49
	kup	462	49
	pitA	463	49
	pitB	464	49
	epd	465	49
	cysZ	466	49
	asnA	467	49
	lpxH	468	49
	emrY	469	49
	hyfD	470	49
	mdlA	471	49
	hyfF	472	49
	hyfE	473	49
	chbF	474	49
	phnM	475	49
	bacA	476	49
	hyfC	477	49
	hyfB	478	49
	metG	479	49
	nrfD	480	49
	cmr	481	48
	glf	482	48
	gltL	483	48
	glnS	484	48
	glyS	485	48
	glyQ	486	48
	acrD	487	48
	pheS	488	48
	ileS	489	48
	fsr	490	48
	aspS	491	48
	cysS	492	48
	livG	493	48
	livF	494	48
	thrS	495	48
	htpX	496	48
	mdtK	497	48
	hycD	498	48
	argS	499	48
	serS	500	48
	alaS	501	48
	hisS	502	48
	asnS	503	48
	leuS	504	48
	asnB	505	48
	emrE	506	48
	yajR	507	48
	acrA	508	48
	ecpD	509	48
	hyaA	510	48
	acrB	511	48
	acrF	512	48
	sbmA	513	48
	valS	514	48
	yhjX	515	48
	emrA	516	48
	emrB	517	48
	emrD	518	48
	hyaB	519	48
	nhaB	520	48
	ampE	521	48
	flgK	522	48
	flgN	523	48
	flgL	524	48
	pheT	525	48
	proS	526	48
	tehA	527	48
	hycC	528	48
	trg	529	48
	nhaA	530	48
	tap	531	48
	tar	532	48
	narU	533	48
	narK	534	48
	tsr	535	48
	potF	536	48
	trpS	537	48
	tyrS	538	48
	lysS	539	48
	lysU	540	48
	fliT	541	48
	bcr	542	48
	fecD	544	47
	rcsA	545	47
	glnD	546	47
	fecA	547	47
	znuB	548	47
	nikB	549	47
	nikC	550	47
	glnG	551	47
	ddpB	552	47
	ddpC	553	47
	yecS	554	47
	fruR	555	47
	ydcV	556	47
	ydcU	557	47
	argH	558	47
	argG	559	47
	hybC	560	47
	yejE	561	47
	lsrC	562	47
	lsrD	563	47
	yejB	564	47
	selD	565	47
	galU	566	47
	dppB	567	47
	dppC	568	47
	fhuB	569	47
	yehW	570	47
	yehY	571	47
	gsiD	572	47
	sapB	573	47
	sapC	574	47
	ynjC	575	47
	modB	576	47
	metI	577	47
	metL	578	47
	btuC	579	47
	yhdY	580	47
	nirC	581	47
	fliP	582	47
	yhdX	583	47
	fiu	584	46
	ftsY	585	46
	ftsX	586	46
	pdhR	587	46
	yhhJ	588	46
	yojI	589	46
	lepB	590	46
	rffH	591	46
	pheM	592	46
	fhuE	593	46
	rtcR	594	46
	yadH	595	46
	truA	596	46
	msbA	597	46
	mdtA	598	46
	ytfT	599	46
	argI	600	46
	argF	601	46
	yphD	602	46
	yajC	603	46
	lspA	604	46
	nusA	605	46
	yidC	606	46
	secY	607	46
	fimB	608	46
	fimE	609	46
	cydC	610	46
	cydD	611	46
	dapA	612	46
	dapD	613	46
	dapF	614	46
	pth	615	46
	pntB	616	46
	pntA	617	46
	secE	618	46
	secD	619	46
	secG	620	46
	secF	621	46
	lolC	622	46
	lolE	623	46
	mdlB	624	46
	tatE	625	46
	tatB	626	46
	greA	627	46
	hofC	628	46
	macB	629	46
	nlpA	630	46
	ybhS	631	46
	ybhR	632	46
	greB	633	46
	ycjP	634	46
	ycjO	635	46
	ackA	636	46
	gspF	637	46
	gspO	638	46
	yddA	639	46
	yjfF	640	46
	abrB	641	45
	tolR	642	45
	tolQ	643	45
	ydgI	644	45
	tolA	645	45
	sugE	646	45
	ybcF	647	45
	yhbS	648	45
	rsxC	649	45
	rutG	650	45
	ytjB	651	45
	yhiI	652	45
	yhiP	653	45
	fdrA	654	45
	creD	655	45
	imp	656	45
	ftsA	657	45
	ftsW	658	45
	ydhC	659	45
	abgT	660	45
	dcuD	661	45
	ybbW	662	45
	trkG	663	45
	trkA	664	45
	trkH	665	45
	ynfM	666	45
	puuP	667	45
	ydfJ	668	45
	tppB	669	45
	minD	670	45
	yhhT	671	45
	slyB	672	45
	yjdL	673	45
	ygcS	674	45
	entS	675	45
	yebQ	676	45
	ygjI	677	45
	ybaL	678	45
	tonB	679	45
	yaaU	680	45
	yaaJ	681	45
	yfcJ	682	45
	zitB	683	45
	gpmA	684	45
	gadC	685	45
	yiaD	686	45
	corA	687	45
	idnT	688	45
	mltB	689	45
	mltA	690	45
	yjjL	691	45
	frlA	692	45
	yhjV	693	45
	lrp	694	45
	nlpC	695	45
	yfiB	696	45
	yicJ	697	45
	yifK	698	45
	mscL	699	45
	yihN	700	45
	mdtE	701	45
	mdtD	702	45
	focB	703	45
	mdtH	704	45
	mdtN	705	45
	yihP	706	45
	mdtL	707	45
	spr	708	45
	ydcO	709	45
	uidC	710	45
	yfaV	711	45
	ycaM	712	45
	yeaV	713	45
	nupX	714	45
	yeaY	715	45
	rlpA	716	45
	argK	717	45
	argA	718	45
	argB	719	45
	argC	720	45
	argE	721	45
	nepI	722	45
	smpA	723	45
	kefA	724	45
	hcaT	725	45
	asnC	726	45
	tsgA	727	45
	yjhF	728	45
	yjhB	729	45
	yidK	730	45
	pal	731	45
	mdtJ	732	45
	cvpA	733	45
	cvrA	734	45
	yegT	735	45
	yqiK	736	45
	hsrA	737	45
	yhjE	738	45
	yjjP	739	45
	dsdX	740	45
	yahI	741	45
	actP	742	45
	yibH	743	45
	ygbN	744	45
	ydiM	745	45
	ydiN	746	45
	gntT	747	45
	gntP	748	45
	fieF	749	45
	yhaO	750	45
	yjcE	751	45
	nlpB	752	45
	yicE	753	45
	damX	754	45
	nlpD	755	45
	ydhJ	756	45
	ydhP	757	45
	ydhU	758	45
	mipA	759	45
	yeeF	760	45
	yhhS	761	45
	ychM	762	45
	mrdB	763	45
	yqeG	764	45
	yeeO	765	45
	acrE	766	45
	yihO	767	45
	chaA	768	45
	macA	769	45
	mdtG	770	45
	fxsA	771	45
	ygfU	772	45
	mdtM	773	45
	yeiM	774	45
	nfrB	775	45
	aaeA	776	45
	yfhH	777	45
	yiaV	778	45
	yiaN	779	45
	pgaB	780	45
	pgaC	781	45
	ydjE	782	45
	ydjK	783	45
	vacJ	784	45
	rfaE	785	45
	envC	786	45
	ydeE	787	45
	setC	788	45
	yfgO	789	45
	yfgI	790	45
	cusA	791	45
	ycaD	792	45
	ttdT	793	45
	yjeM	794	45
	amtB	795	45
	zipA	796	45
	hflD	797	45
	hflB	798	45
	ybhL	799	45
	ybhI	800	45
	rcsB	801	44
	fadL	802	44
	glnB	803	44
	fbp	804	44
	pncA	805	44
	fcl	806	44
	leuO	807	44
	rfc	808	44
	nadA	809	44
	rfaF	810	44
	appC	811	44
	carA	812	43
	glnA	813	43
	carB	814	43
	serB	815	43
	potA	816	43
	fliN	817	43
	ygjG	818	42
	putA	819	42
	dacA	820	42
	uvrB	821	42
	recA	822	42
	flgC	823	42
	flgB	824	42
	flgG	825	42
	flgF	826	42
	feaB	827	42
	fliM	828	42
	fliG	829	42
	mmuM	831	41
	melA	832	41
	csgA	833	41
	csgB	834	41
	proV	835	41
	gsiC	836	41
	birA	837	41
	sdhA	838	41
	sdhB	839	41
	cpsB	840	41
	fliH	841	41
	fliC	842	41
	fadD	843	40
	glnQ	844	40
	entE	845	40
	flgI	846	40
	gdhA	847	40
	cysM	848	40
	thrC	849	40
	serC	850	40
	leuA	851	40
	lpxD	852	40
	artJ	853	40
	flgA	854	40
	flgE	855	40
	flgD	856	40
	caiB	857	40
	aroG	858	40
	fliS	859	40
	fliO	860	40
	fliK	861	40
	fliJ	862	40
	fliE	863	40
	fliD	864	40
	cld	865	39
	ftsN	866	39
	ftsQ	867	39
	umuD	868	39
	flgJ	869	39
	pheL	870	39
	sfmH	871	39
	proB	872	39
	thrB	873	39
	serA	874	39
	leuD	875	39
	leuB	876	39
	leuC	877	39
	hisF	878	39
	hisG	879	39
	hisA	880	39
	hisI	881	39
	polB	882	39
	ltaE	883	39
	lexA	884	39
	hfq	885	39
	gntU	886	39
	proC	887	39
	proA	888	39
	eda	889	39
	fliL	890	39
	mltD	891	38
	pncB	892	38
	leuL	893	38
	ilvE	894	38
	hipA	895	38
	hipB	896	38
	modF	897	38
	nadR	898	38
	envY	899	38
	cpsG	900	38
	gcvA	901	37
	puuE	902	37
	dadX	903	37
	pykF	904	37
	pykA	905	37
	torC	906	37
	umuC	907	37
	poxA	908	37
	qseB	909	37
	tdcE	910	37
	potD	911	37
	nagK	912	37
	glvG	913	37
	dcm	914	37
	ddlA	915	36
	ddlB	916	36
	gcvR	917	36
	rffE	918	36
	ppc	919	36
	sbmC	920	36
	dsdC	921	36
	ydcR	922	36
	uvrD	923	36
	uvrA	924	36
	cobB	925	36
	mrr	926	36
	hsdM	927	36
	hsdS	928	36
	cadC	929	36
	ugd	930	36
	nlpE	931	36
	ybhC	932	36
	tdcA	933	36
	tdcR	934	36
	dam	935	36
	modE	936	36
	pflB	937	36
	ogt	938	36
	feaR	939	36
	murD	940	36
	murF	941	36
	ynfL	942	35
	treR	943	35
	yjdC	944	35
	yebK	945	35
	ygjM	946	35
	ygjH	947	35
	dctR	948	35
	slp	949	35
	ychA	950	35
	gadA	951	35
	gadB	952	35
	yadB	953	35
	yjjU	954	35
	yjjM	955	35
	yahA	956	35
	yifE	957	35
	yncC	958	35
	yeaM	959	35
	ytfH	960	35
	yphH	961	35
	yjhU	962	35
	lysA	963	35
	pta	964	35
	recN	965	35
	ybdO	966	35
	ugpB	967	35
	dapE	968	35
	ydiP	969	35
	alsK	970	35
	yeeJ	971	35
	ydhM	972	35
	ycfQ	973	35
	ychQ	974	35
	ycgR	975	35
	yagP	976	35
	yhcF	977	35
	yeiL	978	35
	yiaG	979	35
	yrbA	980	35
	ruvA	981	35
	ruvB	982	35
	feoC	983	35
	yfaX	984	35
	ydjF	985	35
	murB	986	35
	yddM	987	35
	entB	989	34
	gltI	990	34
	glnH	991	34
	fadA	992	34
	yebG	993	34
	rffD	994	34
	pldA	995	34
	livK	996	34
	prc	997	34
	poxB	998	34
	hisJ	999	34
	artI	1000	34
	dinG	1001	34
	dinI	1002	34
	livJ	1003	34
	glpX	1004	34
	tsx	1005	34
	nadB	1006	34
	nadE	1007	34
	rfaD	1008	34
	fbaB	1009	33
	surA	1010	33
	purU	1011	33
	uvrC	1012	33
	htrL	1013	33
	ansA	1014	33
	dinB	1015	33
	prpR	1016	33
	mhpR	1017	33
	folD	1018	33
	folA	1019	33
	thiQ	1020	33
	asmA	1021	33
	nadC	1022	33
	nadD	1023	33
	pgm	1024	33
	rnhA	1025	32
	iclR	1026	32
	cynT	1027	32
	csgG	1028	32
	hisC	1029	32
	ccmA	1030	32
	tpiA	1031	32
	pck	1032	32
	guaC	1033	32
	selA	1034	32
	mdoG	1035	32
	ampC	1036	32
	dppD	1037	32
	dppF	1038	32
	lipA	1039	32
	pabC	1040	32
	pabB	1041	32
	pabA	1042	32
	wbbJ	1043	32
	sapD	1044	32
	sapF	1045	32
	folP	1046	32
	folE	1047	32
	folC	1048	32
	folB	1049	32
	folK	1050	32
	tynA	1051	32
	gmk	1052	32
	adk	1053	32
	speA	1054	31
	xseB	1055	31
	fecE	1056	31
	cheB	1057	31
	fepC	1058	31
	pps	1059	31
	dacB	1060	31
	sdaB	1061	31
	dsdA	1062	31
	ldcC	1063	31
	ssb	1064	31
	exoX	1065	31
	betB	1066	31
	nrfA	1067	31
	rusA	1068	31
	recE	1069	31
	dfp	1070	31
	modC	1071	31
	pbpG	1072	31
	ada	1073	31
	cheR	1074	30
	maeA	1075	30
	ompR	1076	30
	ompF	1077	30
	ompC	1078	30
	fruK	1079	30
	nrfB	1080	30
	napB	1081	30
	flgM	1082	30
	tufB	1083	30
	tufA	1084	30
	xylA	1085	30
	otsB	1086	30
	appY	1087	30
	fliA	1088	30
	gltB	1089	29
	fixX	1090	29
	fixC	1091	29
	mepA	1092	29
	gltD	1093	29
	mdtC	1094	29
	mdtB	1095	29
	ftnA	1096	29
	mog	1097	29
	alr	1098	29
	bfd	1099	29
	bfr	1100	29
	mhpF	1101	29
	fhuA	1102	29
	fes	1103	29
	dgsA	1104	29
	caiF	1105	29
	caiE	1106	29
	caiD	1107	29
	ftnB	1108	29
	tolC	1109	28
	fadB	1110	28
	fadJ	1111	28
	ompT	1112	28
	ompW	1113	28
	ompX	1114	28
	ompG	1115	28
	ompN	1116	28
	nth	1117	28
	uhpA	1118	28
	slt	1119	28
	yfcU	1120	28
	yraJ	1121	28
	cirA	1122	28
	yncD	1123	28
	sfmD	1124	28
	ydeT	1125	28
	mdtP	1126	28
	spoT	1127	28
	yfaZ	1128	28
	ytfM	1129	28
	blc	1130	28
	htrE	1131	28
	sulA	1132	28
	gfcE	1133	28
	hisD	1134	28
	hisB	1135	28
	hisH	1136	28
	ycbS	1137	28
	ompA	1138	28
	mdtF	1139	28
	yejO	1140	28
	fimD	1141	28
	yqiG	1142	28
	aceB	1143	28
	ypjA	1144	28
	eaeH	1145	28
	nanK	1146	28
	nanE	1147	28
	avtA	1148	28
	recQ	1149	28
	lolB	1150	28
	cpxR	1151	28
	recF	1152	28
	yaiV	1153	28
	pgaA	1154	28
	puuA	1155	28
	prpE	1156	28
	prpB	1157	28
	prpC	1158	28
	ybhG	1159	28
	yehB	1160	28
	ybgQ	1161	28
	yhcD	1162	28
	nfrA	1163	28
	phoE	1164	28
	lamB	1165	28
	cusC	1166	28
	dnaQ	1167	28
	btuB	1168	28
	yaeT	1169	28
	ycfJ	1170	28
	agaV	1171	28
	gmm	1172	28
	murI	1173	28
	murC	1174	28
	murE	1175	28
	bglH	1176	28
	yddL	1177	28
	speE	1179	27
	frdA	1180	27
	frdB	1181	27
	amiA	1182	27
	amiC	1183	27
	amiB	1184	27
	abgR	1185	27
	cynR	1186	27
	rsmF	1187	27
	rnd	1188	27
	araC	1189	27
	thrL	1190	27
	purB	1191	27
	purA	1192	27
	purF	1193	27
	purH	1194	27
	purN	1195	27
	pnp	1196	27
	hslU	1197	27
	hcaR	1198	27
	hisL	1199	27
	marA	1200	27
	aceA	1201	27
	ansB	1202	27
	guaA	1203	27
	yicR	1204	27
	dppA	1205	27
	rnpA	1206	27
	pyrI	1207	27
	narP	1208	27
	narL	1209	27
	xylR	1210	27
	murA	1211	27
	ndk	1212	27
	speD	1213	26
	zntR	1214	26
	sfsB	1215	26
	prfA	1216	26
	prfB	1217	26
	prfC	1218	26
	prfH	1219	26
	ebgR	1220	26
	chbR	1221	26
	fusA	1222	26
	idnR	1223	26
	rhaS	1224	26
	rob	1225	26
	melR	1226	26
	uxuR	1227	26
	purC	1228	26
	purE	1229	26
	purD	1230	26
	purK	1231	26
	purM	1232	26
	purL	1233	26
	fucR	1234	26
	torR	1235	26
	argP	1236	26
	glcC	1237	26
	soxR	1238	26
	soxS	1239	26
	rbbA	1240	26
	lacI	1241	26
	rhaR	1242	26
	dgoR	1243	26
	malT	1244	26
	malI	1245	26
	recO	1246	26
	mtgA	1247	26
	recR	1248	26
	rbsR	1249	26
	cpxP	1250	26
	guaB	1251	26
	gpp	1252	26
	dtd	1253	26
	ascG	1254	26
	selB	1255	26
	galR	1256	26
	galS	1257	26
	efp	1258	26
	mreC	1259	26
	pbpC	1260	26
	infC	1261	26
	infB	1262	26
	infA	1263	26
	exuR	1264	26
	pyrE	1265	26
	pyrD	1266	26
	pyrC	1267	26
	rseB	1268	26
	sapA	1269	26
	bglJ	1270	26
	ruvC	1271	26
	uidR	1272	26
	tsf	1273	26
	bglG	1274	26
	yhdW	1275	26
	speF	1277	25
	speG	1278	25
	speB	1279	25
	speC	1280	25
	rcsF	1281	25
	rnhB	1282	25
	fepB	1283	25
	ligA	1284	25
	dcuS	1285	25
	gsp	1286	25
	mcrB	1287	25
	nei	1288	25
	acnB	1289	25
	acnA	1290	25
	fecB	1291	25
	mug	1292	25
	fnr	1293	25
	ung	1294	25
	zraR	1295	25
	rna	1296	25
	fhuD	1297	25
	icd	1298	25
	pphA	1299	25
	purT	1300	25
	osmE	1301	25
	sucC	1302	25
	sucD	1303	25
	fumB	1304	25
	fumC	1305	25
	aceK	1306	25
	hsdR	1307	25
	lacZ	1308	25
	sbcC	1309	25
	sbcD	1310	25
	tauB	1311	25
	panC	1312	25
	panD	1313	25
	gntR	1314	25
	galF	1315	25
	crl	1316	25
	mhpE	1317	25
	glgP	1318	25
	rne	1319	25
	mcrC	1320	25
	atoB	1321	25
	pyrL	1322	25
	glpD	1323	25
	tag	1324	25
	dinD	1325	25
	mutH	1326	25
	mutS	1327	25
	mutY	1328	25
	modA	1329	25
	pflA	1330	25
	aroL	1331	25
	mutL	1332	25
	mutM	1333	25
	alkB	1334	25
	alkA	1335	25
	phr	1336	25
	pdxJ	1337	25
	pdxA	1338	25
	gltA	1339	24
	cspA	1340	24
	holE	1341	24
	holD	1342	24
	holC	1343	24
	holB	1344	24
	holA	1345	24
	glgX	1346	24
	yjiK	1347	24
	arcA	1348	24
	ksgA	1349	24
	dcuR	1350	24
	fmt	1351	24
	treA	1352	24
	glxK	1353	24
	cspE	1354	24
	topB	1355	24
	topA	1356	24
	ygeR	1357	24
	rffM	1358	24
	rffA	1359	24
	envR	1360	24
	sucA	1361	24
	yqhH	1362	24
	hslV	1363	24
	gyrB	1364	24
	gyrA	1365	24
	ydbJ	1366	24
	glcB	1367	24
	panB	1368	24
	polA	1369	24
	acrR	1370	24
	marR	1371	24
	ushA	1372	24
	malZ	1373	24
	oppA	1374	24
	oppD	1375	24
	oppF	1376	24
	rzoR	1377	24
	hyfR	1378	24
	rfe	1379	24
	mprA	1380	24
	lldR	1381	24
	ycgV	1382	24
	glpR	1383	24
	nhaR	1384	24
	phoB	1385	24
	yiaT	1386	24
	ysaB	1387	24
	dnaX	1388	24
	dnaE	1389	24
	dnaK	1390	24
	dnaN	1391	24
	yfgH	1392	24
	mtlR	1393	24
	arsR	1394	24
	rzoD	1395	24
	lrhA	1396	24
	wcaM	1397	23
	kdpE	1398	23
	creB	1399	23
	ynfK	1400	23
	wzb	1401	23
	amyA	1402	23
	baeR	1403	23
	hycA	1404	23
	sucB	1405	23
	citC	1406	23
	pepA	1407	23
	fumA	1408	23
	dpiA	1409	23
	malY	1410	23
	malS	1411	23
	malQ	1412	23
	basR	1413	23
	hypF	1414	23
	fdhD	1415	23
	wcaL	1416	23
	wcaI	1417	23
	wcaK	1418	23
	wcaJ	1419	23
	wcaE	1420	23
	wcaF	1421	23
	wcaA	1422	23
	wcaC	1423	23
	wcaB	1424	23
	bioB	1425	23
	bioA	1426	23
	bioF	1427	23
	bioD	1428	23
	nac	1429	23
	rpoS	1430	23
	fdnG	1431	23
	phoP	1432	23
	wza	1433	23
	npr	1434	23
	evgA	1435	23
	fhlA	1436	23
	rstA	1437	23
	xapR	1438	22
	glk	1439	22
	pfkB	1440	22
	gcvT	1441	22
	oxyR	1442	22
	ybaS	1443	22
	glxR	1444	22
	yneH	1445	22
	nuoF	1446	22
	nuoE	1447	22
	zur	1448	22
	pphB	1449	22
	ldcA	1450	22
	torD	1451	22
	ilvY	1452	22
	cytR	1453	22
	iaaA	1454	22
	prs	1455	22
	yajL	1456	22
	mqo	1457	22
	acs	1458	22
	nrfF	1459	22
	nrfG	1460	22
	agaR	1461	22
	pfkA	1462	22
	sthA	1463	22
	crp	1464	22
	frmA	1465	22
	ybhO	1466	22
	glgA	1467	22
	glgB	1468	22
	glgC	1469	22
	ampD	1470	22
	yafE	1471	22
	deoR	1472	22
	nuoB	1473	22
	nuoC	1474	22
	nuoG	1475	22
	nuoI	1476	22
	bisC	1477	22
	bioC	1478	22
	bioH	1479	22
	rseA	1480	22
	rpoZ	1481	22
	rpoC	1482	22
	rpoB	1483	22
	rpoA	1484	22
	rpoE	1485	22
	rpoH	1486	22
	thiI	1487	22
	phoH	1488	22
	sdiA	1489	22
	tyrR	1490	22
	entC	1491	21
	mnmA	1492	21
	adiA	1493	21
	tbpA	1494	21
	trmA	1495	21
	priA	1496	21
	priC	1497	21
	priB	1498	21
	rrmA	1499	21
	nikR	1500	21
	dadA	1501	21
	cynS	1502	21
	rsmB	1503	21
	rsmC	1504	21
	rng	1505	21
	relE	1506	21
	truB	1507	21
	sdaA	1508	21
	aslB	1509	21
	deaD	1510	21
	rdgC	1511	21
	cpdA	1512	21
	cybB	1513	21
	cybC	1514	21
	rbfA	1515	21
	relB	1516	21
	bolA	1517	21
	tus	1518	21
	pcnB	1519	21
	rluD	1520	21
	rluC	1521	21
	kdgR	1522	21
	cca	1523	21
	helD	1524	21
	tnaA	1525	21
	trmD	1526	21
	malE	1527	21
	secB	1528	21
	lhr	1529	21
	allR	1530	21
	pspB	1531	21
	ybiH	1532	21
	recG	1533	21
	hdfR	1534	21
	pspF	1535	21
	parE	1536	21
	parC	1537	21
	miaA	1538	21
	miaB	1539	21
	rho	1540	21
	plsX	1541	21
	hrpB	1542	21
	hrpA	1543	21
	tgt	1544	21
	suhB	1545	21
	tdcG	1546	21
	tdcB	1547	21
	glgS	1548	21
	lipB	1549	21
	queA	1550	21
	katE	1551	21
	fur	1552	21
	slyA	1553	21
	rep	1554	21
	dnaT	1555	21
	dnaA	1556	21
	dnaB	1557	21
	dnaG	1558	21
	fdoG	1559	21
	pspC	1560	21
	yfiF	1561	21
	pspA	1562	21
	mglB	1563	21
	ppdA	1564	21
	ppdB	1565	21
	ppdC	1566	21
	gspB	1567	21
	ndh	1568	21
	entA	1569	20
	cheY	1570	20
	cheA	1571	20
	rssB	1572	20
	gatA	1573	20
	gatB	1574	20
	fis	1575	20
	gcvP	1576	20
	ppiB	1577	20
	astC	1578	20
	stpA	1579	20
	araG	1580	20
	fruB	1581	20
	fhuF	1582	20
	tig	1583	20
	hscA	1584	20
	pmbA	1585	20
	groL	1586	20
	groS	1587	20
	dksA	1588	20
	manX	1589	20
	fimA	1590	20
	fimF	1591	20
	fimG	1592	20
	fimH	1593	20
	fimI	1594	20
	tdh	1595	20
	grpE	1596	20
	astA	1597	20
	astB	1598	20
	astD	1599	20
	astE	1600	20
	malK	1601	20
	eutG	1602	20
	rbsA	1603	20
	aat	1604	20
	alsA	1605	20
	clpB	1606	20
	crr	1607	20
	cbpA	1608	20
	tdcD	1609	20
	ihfA	1610	20
	ihfB	1611	20
	atoA	1612	20
	atoD	1613	20
	agp	1614	20
	clpX	1615	20
	kbl	1616	20
	xylG	1617	20
	dnaJ	1618	20
	aes	1619	20
	dld	1620	20
	fkpB	1621	20
	mglA	1622	20
	skp	1623	20
	vsr	1624	20
	appA	1625	20
	cheZ	1626	19
	fecI	1627	19
	gpsA	1628	19
	tnaC	1629	19
	gcvH	1630	19
	sodB	1631	19
	sodA	1632	19
	treC	1633	19
	aldA	1634	19
	gpmM	1635	19
	araB	1636	19
	araA	1637	19
	araD	1638	19
	rtcA	1639	19
	rof	1640	19
	dxs	1641	19
	cpdB	1642	19
	torT	1643	19
	cutC	1644	19
	ycaC	1645	19
	nrdE	1646	19
	nrdF	1647	19
	nusG	1648	19
	nusB	1649	19
	chaC	1650	19
	fimZ	1651	19
	aphA	1652	19
	tauA	1653	19
	treF	1654	19
	mfd	1655	19
	thyA	1656	19
	napD	1657	19
	chaB	1658	19
	rpoD	1659	19
	rsd	1660	19
	otsA	1661	19
	rbsK	1662	19
	bcp	1663	19
	cmk	1665	18
	ghrB	1666	18
	mobA	1667	18
	exbD	1668	18
	nikD	1669	18
	nikE	1670	18
	apaH	1671	18
	dkgA	1672	18
	moeB	1673	18
	moeA	1674	18
	yodB	1675	18
	maa	1676	18
	cutA	1677	18
	dkgB	1678	18
	citD	1679	18
	fimC	1680	18
	idnO	1681	18
	mppA	1682	18
	nanA	1683	18
	eutR	1684	18
	ugpQ	1685	18
	moaE	1686	18
	moaC	1687	18
	moaA	1688	18
	moaD	1689	18
	moaB	1690	18
	gpt	1691	18
	yceJ	1692	18
	feoA	1693	18
	scpA	1694	18
	mobB	1695	18
	dgt	1696	18
	apt	1697	18
	yhjA	1698	18
	pyrH	1699	18
	codA	1700	18
	deoC	1701	18
	paaF	1702	18
	paaG	1703	18
	dps	1704	18
	hpt	1705	18
	wzxE	1706	18
	fadE	1707	17
	degS	1708	17
	rnt	1709	17
	aslA	1710	17
	xthA	1711	17
	ygfO	1712	17
	ssuC	1713	17
	ssuB	1714	17
	yccA	1715	17
	mgsA	1716	17
	eutJ	1717	17
	gshB	1718	17
	clpP	1719	17
	gshA	1720	17
	mhpC	1721	17
	mhpB	1722	17
	mhpA	1723	17
	phnC	1724	17
	gcl	1725	17
	pstB	1726	17
	nagB	1727	17
	nagA	1728	17
	agaD	1729	17
	agaW	1730	17
	nfo	1731	17
	ydiF	1732	16
	ppa	1733	16
	yhjY	1734	16
	citG	1735	16
	fadH	1736	16
	ybaY	1737	16
	ubiC	1738	16
	dsbA	1739	16
	phnN	1740	16
	phnL	1741	16
	phnK	1742	16
	nagD	1743	16
	nirD	1744	16
	nirB	1745	16
	mnmE	1746	15
	puuC	1747	15
	lepA	1748	15
	fucO	1749	15
	torA	1750	15
	torZ	1751	15
	yigZ	1752	15
	pepD	1753	15
	ssuE	1754	15
	hinT	1755	15
	hemA	1756	15
	recC	1757	15
	panE	1758	15
	rbsB	1759	15
	recB	1760	15
	recD	1761	15
	ispH	1762	15
	gntK	1763	15
	hyfJ	1764	15
	pyrF	1765	15
	thiH	1766	15
	yeiP	1767	15
	thiM	1768	15
	thiL	1769	15
	thiC	1770	15
	thiG	1771	15
	thiF	1772	15
	thiE	1773	15
	thiD	1774	15
	narJ	1775	15
	ycjW	1776	15
	prkB	1777	15
	yjgH	1778	15
	iscU	1779	15
	iscR	1780	15
	bglX	1781	15
	fliR	1782	15
	xseA	1783	14
	ytjA	1784	14
	kdpF	1785	14
	yjdO	1786	14
	sgcC	1787	14
	rnb	1788	14
	rnc	1789	14
	rnr	1790	14
	araF	1791	14
	tauD	1792	14
	ypfN	1793	14
	yjjZ	1794	14
	yjjW	1795	14
	apbE	1796	14
	yfbW	1797	14
	ulaA	1798	14
	ulaB	1799	14
	orn	1800	14
	accD	1801	14
	accA	1802	14
	accC	1803	14
	hslR	1804	14
	betI	1805	14
	xni	1806	14
	garR	1807	14
	fryA	1808	14
	mpl	1809	14
	sbcB	1810	14
	ybiY	1811	14
	recJ	1812	14
	alsB	1813	14
	hypD	1814	14
	hypC	1815	14
	napA	1816	14
	ybhP	1817	14
	dsbC	1818	14
	dsbG	1819	14
	ebgA	1820	14
	dinJ	1821	14
	lon	1822	14
	pflC	1823	14
	xylF	1824	14
	aroA	1825	14
	aroB	1826	14
	aroC	1827	14
	aroD	1828	14
	aroE	1829	14
	aroF	1830	14
	aroK	1831	14
	endA	1832	14
	rph	1833	14
	fkpA	1834	14
	fryB	1835	14
	yadI	1836	14
	nfi	1837	14
	rarD	1838	14
	ymgF	1839	14
	pdxH	1840	14
	pdxB	1841	14
	yghZ	1842	14
	rcsD	1843	13
	uspA	1844	13
	gor	1845	13
	sodC	1846	13
	ybbL	1847	13
	sgcB	1848	13
	cspC	1849	13
	znuC	1850	13
	nikA	1851	13
	ddpD	1852	13
	ddpF	1853	13
	yecC	1854	13
	yejF	1855	13
	hyaF	1856	13
	ydcT	1857	13
	citE	1858	13
	citF	1859	13
	malM	1860	13
	coaA	1861	13
	ilvC	1862	13
	yedV	1863	13
	allD	1864	13
	allB	1865	13
	allA	1866	13
	lsrA	1867	13
	ispU	1868	13
	ispA	1869	13
	hyaD	1870	13
	hyaE	1871	13
	galM	1872	13
	tpx	1873	13
	fhuC	1874	13
	qseC	1875	13
	bcsZ	1876	13
	yehU	1877	13
	yehX	1878	13
	gsiA	1879	13
	idi	1880	13
	pyrB	1881	13
	yoaA	1882	13
	yfhK	1883	13
	phoA	1884	13
	narW	1885	13
	yrbF	1886	13
	ynjD	1887	13
	metQ	1888	13
	metN	1889	13
	btuD	1890	13
	yhdZ	1891	13
	fabG	1892	13
	yddK	1893	13
	yfhA	1894	13
	mraW	1895	13
	nrdG	1896	13
	ftsE	1897	12
	hyi	1898	12
	ftsZ	1899	12
	hybG	1900	12
	ybbA	1901	12
	puuD	1902	12
	adhE	1903	12
	yhfK	1904	12
	aldB	1905	12
	glnE	1906	12
	ribF	1907	12
	cyaA	1908	12
	acpS	1909	12
	ytfR	1910	12
	yjiW	1911	12
	citX	1912	12
	hybF	1913	12
	yphE	1914	12
	ybfE	1915	12
	amn	1916	12
	rihC	1917	12
	hemF	1918	12
	malP	1919	12
	eutB	1920	12
	eutC	1921	12
	eutT	1922	12
	secA	1923	12
	yedW	1924	12
	allC	1925	12
	lolD	1926	12
	ispD	1927	12
	ispE	1928	12
	ispF	1929	12
	csdA	1930	12
	hypE	1931	12
	fdhE	1932	12
	glpQ	1933	12
	trxB	1934	12
	yrbC	1935	12
	ydjM	1936	12
	yadG	1937	12
	btuR	1938	12
	uvrY	1939	12
	uidA	1940	12
	agaB	1941	12
	rhlE	1942	12
	fabD	1943	12
	fabF	1944	12
	fabB	1945	12
	fabI	1946	12
	fabH	1947	12
	ybcD	1948	11
	ypeB	1949	11
	yaiL	1950	11
	cspD	1951	11
	yfeR	1952	11
	hupB	1953	11
	fbaA	1954	11
	yjiE	1955	11
	ybdZ	1956	11
	pqqL	1957	11
	syd	1958	11
	ydhB	1959	11
	def	1960	11
	yafC	1961	11
	adhP	1962	11
	minC	1963	11
	lptB	1964	11
	ybaO	1965	11
	yneJ	1966	11
	yecJ	1967	11
	yheS	1968	11
	yeiE	1969	11
	yheV	1970	11
	sixA	1971	11
	phnF	1972	11
	cysP	1973	11
	ybgT	1974	11
	ykfH	1975	11
	ygfI	1976	11
	ycaN	1977	11
	ybiT	1978	11
	yeaT	1979	11
	ilvL	1980	11
	iap	1981	11
	yoeB	1982	11
	yrhC	1983	11
	pcm	1984	11
	yidZ	1985	11
	yejK	1986	11
	ttdR	1987	11
	ylcG	1988	11
	yegE	1989	11
	yhdL	1990	11
	yciX	1991	11
	ybdL	1992	11
	ybdD	1993	11
	slmA	1994	11
[truncated: 705 more rows]

## Sheet: molecular function
Ecomics (7.2%)	Ecomics (phase 0) (7.2%)	Ecomics (phase 1) (71.1%)
ATP-binding cassette (ABC) transporter activity	ATP-binding cassette (ABC) transporter activity	inorganic cation transmembrane transporter activity
peptidase activity	peptidase activity	ATP-binding cassette (ABC) transporter activity
transcription regulator activity	transcription regulator activity	channel activity
transcription activator activity	transcription activator activity	ATPase activity, coupled to transmembrane movement of substances
hydrolase activity	hydrolase activity	organic acid:sodium symporter activity
transcription repressor activity	transcription repressor activity	nucleoside-triphosphatase activity
catalytic activity	catalytic activity	oxidoreductase activity
		transmembrane transporter activity
		pyrophosphatase activity
		ion binding
		ATPase activity, coupled
		ATPase activity
		hydrolase activity, acting on acid anhydrides, catalyzing transmembrane movement of substances
		hydrolase activity, acting on acid anhydrides
		potassium ion transmembrane transporter activity
		substrate-specific transmembrane transporter activity
		metal ion transmembrane transporter activity
		ion channel activity
		cell surface antigen activity, host-interacting
		inorganic anion transmembrane transporter activity
		ATPase activity, coupled to transmembrane movement of ions
		proline:sodium symporter activity
		primary active transmembrane transporter activity
		sodium:amino acid symporter activity
		ATPase activity, coupled to transmembrane movement of ions, phosphorylative mechanism
		electron donor activity
		ATPase activity, coupled to movement of substances
		L-proline transmembrane transporter activity
		gated channel activity
		solute:cation symporter activity
		solute:sodium symporter activity
		voltage-gated ion channel activity
		cation transmembrane transporter activity
		substrate specific channel activity
		solute:cation antiporter activity
		amino acid transmembrane transporter activity
		passive transmembrane transporter activity
		sulfate transmembrane transporter activity
		hydrogen ion transmembrane transporter activity
		hydrolase activity, acting on acid anhydrides, in phosphorus-containing anhydrides
		organic acid transmembrane transporter activity
		voltage-gated channel activity
		peptidase activity
		monovalent inorganic cation transmembrane transporter activity
		transcription regulator activity
		neutral amino acid transmembrane transporter activity
		transcription activator activity
		potassium ion antiporter activity
		potassium:hydrogen antiporter activity
		amine transmembrane transporter activity
		anion transmembrane transporter activity
		ion transmembrane transporter activity
		active transmembrane transporter activity
		secondary active transmembrane transporter activity
		cation:cation antiporter activity
		cation:amino acid symporter activity
		P-P-bond-hydrolysis-driven transmembrane transporter activity
		magnesium ion binding
		hydrolase activity
		binding
		anion transmembrane-transporting ATPase activity
		electron carrier activity
		carboxylic acid transmembrane transporter activity
		substrate-specific transporter activity
		monovalent cation:proton antiporter activity
		antiporter activity
		metal ion binding
		transporter activity
		sulfate transmembrane-transporting ATPase activity
		transcription repressor activity
		symporter activity
		catalytic activity
		solute:solute antiporter activity
		L-amino acid transmembrane transporter activity

## Sheet: biological process
Ecomics (44%)	Ecomics (phase 0) (48%)	Ecomics (phase 1) (72.7%)
monosaccharide metabolic process	monosaccharide metabolic process	monosaccharide metabolic process
folic acid and derivative metabolic process	folic acid and derivative metabolic process	folic acid and derivative metabolic process
cell wall organization and biogenesis	cell wall organization and biogenesis	ribonucleoside triphosphate biosynthetic process
developmental process	developmental process	cell wall organization and biogenesis
alcohol biosynthetic process	alcohol biosynthetic process	developmental process
response to temperature stimulus	response to temperature stimulus	alcohol biosynthetic process
cofactor metabolic process	cofactor metabolic process	response to temperature stimulus
response to nutrient levels	response to nutrient levels	cofactor metabolic process
DNA-dependent DNA replication	DNA-dependent DNA replication	short-chain fatty acid catabolic process
cellular catabolic process	cellular catabolic process	response to nutrient levels
generation of precursor metabolites and energy	generation of precursor metabolites and energy	DNA-dependent DNA replication
flagellum biogenesis	flagellum biogenesis	oxidative phosphorylation
regulation of transcription	regulation of transcription	cellular catabolic process
transcription, DNA-dependent	transcription, DNA-dependent	glycerol metabolic process
carboxylic acid biosynthetic process	carboxylic acid biosynthetic process	tryptophan metabolic process
alcohol metabolic process	alcohol metabolic process	generation of precursor metabolites and energy
urea cycle intermediate metabolic process	urea cycle intermediate metabolic process	flagellum biogenesis
cell projection biogenesis	cell projection biogenesis	nonribosomal peptide biosynthetic process
cell part morphogenesis	cell part morphogenesis	organic acid catabolic process
amino acid biosynthetic process	amino acid biosynthetic process	regulation of transcription
sulfur metabolic process	sulfur metabolic process	phosphorylation
amine biosynthetic process	amine biosynthetic process	peptide biosynthetic process
biosynthetic process	biosynthetic process	short-chain fatty acid metabolic process
hexose biosynthetic process	hexose biosynthetic process	purine ribonucleotide metabolic process
nitrogen compound metabolic process	nitrogen compound metabolic process	O antigen metabolic process
DNA methylation	DNA methylation	macromolecular complex assembly
leucine metabolic process	polysaccharide biosynthetic process	transcription, DNA-dependent
macromolecule metabolic process	leucine metabolic process	siderophore metabolic process
amino acid and derivative metabolic process	macromolecule metabolic process	butyrate catabolic process
nitrogen compound catabolic process	amino acid and derivative metabolic process	carboxylic acid biosynthetic process
pyrimidine nucleotide metabolic process	nitrogen compound catabolic process	alcohol metabolic process
biopolymer methylation	pyrimidine nucleotide metabolic process	indolalkylamine biosynthetic process
cell projection morphogenesis	biopolymer methylation	urea cycle intermediate metabolic process
glucose catabolic process	cell projection morphogenesis	dTDP-rhamnose metabolic process
folic acid and derivative biosynthetic process	iron ion transport	cell projection biogenesis
cellular lipid metabolic process	glucose catabolic process	membrane lipid metabolic process
DNA replication	folic acid and derivative biosynthetic process	cell part morphogenesis
leucine biosynthetic process	cellular lipid metabolic process	purine ribonucleoside triphosphate metabolic process
arginine metabolic process	DNA replication	amino acid biosynthetic process
regulation of cellular metabolic process	leucine biosynthetic process	acetyl-CoA catabolic process
alcohol catabolic process	arginine metabolic process	sulfur metabolic process
RNA biosynthetic process	regulation of cellular metabolic process	pyridine nucleotide metabolic process
serine family amino acid biosynthetic process	alcohol catabolic process	amine biosynthetic process
response to DNA damage stimulus	RNA biosynthetic process	proline biosynthetic process
amino acid metabolic process	serine family amino acid biosynthetic process	biosynthetic process
branched chain family amino acid metabolic process	response to DNA damage stimulus	hexose biosynthetic process
nucleotide biosynthetic process	amino acid metabolic process	amine transport
fatty acid oxidation	branched chain family amino acid metabolic process	nitrogen compound metabolic process
response to osmotic stress	nucleotide biosynthetic process	DNA methylation
carbohydrate metabolic process	fatty acid oxidation	polysaccharide biosynthetic process
amino acid catabolic process	response to osmotic stress	rhamnose metabolic process
response to endogenous stimulus	carbohydrate metabolic process	indole derivative metabolic process
folic acid biosynthetic process	amino acid catabolic process	leucine metabolic process
polyamine biosynthetic process	response to endogenous stimulus	organic acid transport
response to external stimulus	folic acid biosynthetic process	cellular lipid catabolic process
branched chain family amino acid biosynthetic process	cellular polysaccharide metabolic process	macromolecule metabolic process
DNA repair	polyamine biosynthetic process	coenzyme catabolic process
macromolecule biosynthetic process	response to external stimulus	catechol metabolic process
carbohydrate catabolic process	branched chain family amino acid biosynthetic process	amino acid and derivative metabolic process
glycolysis	DNA repair	pyridine nucleotide biosynthetic process
biotin metabolic process	macromolecule biosynthetic process	nitrogen compound catabolic process
monosaccharide catabolic process	carbohydrate catabolic process	pyrimidine nucleotide metabolic process
anatomical structure development	glycolysis	aldehyde metabolic process
cellular carbohydrate catabolic process	biotin metabolic process	biopolymer methylation
primary metabolic process	monosaccharide catabolic process	cell projection morphogenesis
monocarboxylic acid metabolic process	anatomical structure development	iron ion transport
cellular response to stress	cellular carbohydrate catabolic process	glucose catabolic process
water-soluble vitamin metabolic process	primary metabolic process	folic acid and derivative biosynthetic process
carboxylic acid metabolic process	monocarboxylic acid metabolic process	ribonucleotide biosynthetic process
catabolic process	cellular response to stress	cellular lipid metabolic process
methylation	water-soluble vitamin metabolic process	response to water deprivation
coenzyme biosynthetic process	carboxylic acid metabolic process	DNA replication
nucleotide-sugar biosynthetic process	localization	glyoxylate catabolic process
folic acid metabolic process	catabolic process	ATP biosynthetic process
regulation of cellular process	methylation	leucine biosynthetic process
histidine family amino acid metabolic process	metal ion transport	arginine metabolic process
hexose catabolic process	coenzyme biosynthetic process	regulation of cellular metabolic process
SOS response	nucleotide-sugar biosynthetic process	lipopolysaccharide metabolic process
pyrimidine nucleotide biosynthetic process	folic acid metabolic process	alcohol catabolic process
nucleobase, nucleoside, nucleotide and nucleic acid metabolic process	regulation of cellular process	RNA biosynthetic process
translation	histidine family amino acid metabolic process	serine family amino acid biosynthetic process
response to xenobiotic stimulus	hexose catabolic process	response to DNA damage stimulus
nucleotide metabolic process	SOS response	amino acid metabolic process
taxis	pyrimidine nucleotide biosynthetic process	purine ribonucleoside triphosphate biosynthetic process
amine metabolic process	nucleobase, nucleoside, nucleotide and nucleic acid metabolic process	nucleoside triphosphate metabolic process
biopolymer modification	translation	branched chain family amino acid metabolic process
metabolic process	response to xenobiotic stimulus	nucleotide biosynthetic process
sulfur compound biosynthetic process	nucleotide metabolic process	fatty acid oxidation
peptidoglycan biosynthetic process	taxis	response to osmotic stress
cellular response to stimulus	amine metabolic process	carbohydrate metabolic process
regulation of cellular biosynthetic process	biopolymer modification	amino acid catabolic process
cellular response to extracellular stimulus	transition metal ion transport	response to endogenous stimulus
amino acid derivative metabolic process	metabolic process	cytochrome complex assembly
anaerobic respiration	sulfur compound biosynthetic process	folic acid biosynthetic process
response to radiation	peptidoglycan biosynthetic process	cellular polysaccharide metabolic process
DNA catabolic process	cellular response to stimulus	polyamine biosynthetic process
cellular carbohydrate metabolic process	regulation of cellular biosynthetic process	response to external stimulus
response to stimulus	cellular response to extracellular stimulus	acetyl-CoA biosynthetic process from pyruvate
organic acid metabolic process	amino acid derivative metabolic process	lipoprotein biosynthetic process
xenobiotic metabolic process	anaerobic respiration	branched chain family amino acid biosynthetic process
polyamine metabolic process	response to radiation	DNA repair
macromolecule catabolic process	DNA catabolic process	macromolecule biosynthetic process
cellular biosynthetic process	cellular carbohydrate metabolic process	gamma-aminobutyric acid metabolic process
chorismate biosynthetic process	response to stimulus	carbohydrate catabolic process
fatty acid metabolic process	organic acid metabolic process	glycolysis
dicarboxylic acid metabolic process	xenobiotic metabolic process	biotin metabolic process
nitrogen compound biosynthetic process	polyamine metabolic process	monosaccharide catabolic process
RNA metabolic process	macromolecule catabolic process	aromatic amino acid family metabolic process
vitamin metabolic process	cellular biosynthetic process	cysteine transport
cell wall biogenesis	cation transport	carboxylic acid catabolic process
amino acid derivative biosynthetic process	chorismate biosynthetic process	anatomical structure development
biogenic amine metabolic process	fatty acid metabolic process	cellular carbohydrate catabolic process
coenzyme metabolic process	dicarboxylic acid metabolic process	response to water
glutamine family amino acid biosynthetic process	nitrogen compound biosynthetic process	tRNA aminoacylation
histidine biosynthetic process	RNA metabolic process	aspartate family amino acid metabolic process
nucleotide-sugar metabolic process	vitamin metabolic process	primary metabolic process
biotin biosynthetic process	cell wall biogenesis	purine nucleoside triphosphate metabolic process
regulation of transcription, DNA-dependent	amino acid derivative biosynthetic process	monocarboxylic acid metabolic process
regulation of protein metabolic process	biogenic amine metabolic process	cellular response to stress
protein folding	coenzyme metabolic process	water-soluble vitamin metabolic process
purine nucleotide metabolic process	glutamine family amino acid biosynthetic process	putrescine catabolic process
carbohydrate biosynthetic process	histidine biosynthetic process	carboxylic acid metabolic process
response to abiotic stimulus	colanic acid metabolic process	localization
cell communication	nucleotide-sugar metabolic process	response to desiccation
protein metabolic process	biotin biosynthetic process	catabolic process
amine catabolic process	regulation of transcription, DNA-dependent	cellular component assembly
monosaccharide biosynthetic process	regulation of protein metabolic process	methylation
arginine biosynthetic process	protein folding	metal ion transport
aromatic compound biosynthetic process	purine nucleotide metabolic process	ribonucleotide metabolic process
DNA modification	polysaccharide metabolic process	siderophore biosynthetic process from catechol
regulation of metabolic process	carbohydrate biosynthetic process	coenzyme biosynthetic process
response to drug	response to abiotic stimulus	nucleotide-sugar biosynthetic process
biopolymer metabolic process	cell communication	folic acid metabolic process
cellular structure morphogenesis	protein metabolic process	regulation of cellular process
response to chemical stimulus	amine catabolic process	nicotinamide metabolic process
DNA alkylation	monosaccharide biosynthetic process	amino acid transport
behavior	arginine biosynthetic process	histidine family amino acid metabolic process
DNA recombination	colanic acid biosynthetic process	hexose catabolic process
cellular macromolecule catabolic process	aromatic compound biosynthetic process	SOS response
dicarboxylic acid biosynthetic process	ion transport	indole derivative biosynthetic process
cellular respiration	DNA modification	pyrimidine nucleotide biosynthetic process
gluconeogenesis	regulation of metabolic process	nucleobase, nucleoside, nucleotide and nucleic acid metabolic process
glucose metabolic process	response to drug	translation
regulation of gene expression, epigenetic	biopolymer metabolic process	aspartate family amino acid biosynthetic process
glutamine family amino acid metabolic process	cellular structure morphogenesis	NAD metabolic process
one-carbon compound metabolic process	response to chemical stimulus	response to xenobiotic stimulus
water-soluble vitamin biosynthetic process	DNA alkylation	nucleotide metabolic process
transcription	behavior	ATP metabolic process
biogenic amine biosynthetic process	DNA recombination	taxis
locomotory behavior	cellular macromolecule catabolic process	amine metabolic process
anatomical structure morphogenesis	dicarboxylic acid biosynthetic process	biopolymer modification
chorismate metabolic process	cellular respiration	transition metal ion transport
aromatic compound metabolic process	gluconeogenesis	metabolic process
phosphorus metabolic process	glucose metabolic process	sulfur compound biosynthetic process
hexose metabolic process	regulation of gene expression, epigenetic	peptidoglycan biosynthetic process
biological regulation	glutamine family amino acid metabolic process	cellular response to stimulus
response to starvation	one-carbon compound metabolic process	phenol metabolic process
lipid metabolic process	water-soluble vitamin biosynthetic process	butyrate metabolic process
cellular process	transcription	regulation of cellular biosynthetic process
organic acid biosynthetic process	biogenic amine biosynthetic process	amino acid activation
flagellum organization and biogenesis	locomotory behavior	cellular response to extracellular stimulus
response to stress	anatomical structure morphogenesis	amino acid derivative metabolic process
nucleobase, nucleoside and nucleotide metabolic process	chorismate metabolic process	anaerobic respiration
regulation of nucleobase, nucleoside, nucleotide and nucleic acid metabolic process	aromatic compound metabolic process	response to radiation
regulation of biological process	phosphorus metabolic process	DNA catabolic process
cell projection organization and biogenesis	cellular polysaccharide biosynthetic process	cellular carbohydrate metabolic process
pyruvate metabolic process	hexose metabolic process	response to stimulus
gene expression	biological regulation	organic acid metabolic process
cell morphogenesis	response to starvation	xenobiotic metabolic process
biopolymer catabolic process	lipid metabolic process	polyamine metabolic process
RNA catabolic process	cellular process	macromolecule catabolic process
cellular metabolic process	organic acid biosynthetic process	cellular biosynthetic process
cell cycle	flagellum organization and biogenesis	cation transport
peptidoglycan-based cell wall biogenesis	response to stress	indolalkylamine metabolic process
purine nucleotide biosynthetic process	nucleobase, nucleoside and nucleotide metabolic process	purine ribonucleotide biosynthetic process
serine family amino acid metabolic process	regulation of nucleobase, nucleoside, nucleotide and nucleic acid metabolic process	biogenic amine catabolic process
proteolysis	transport	chorismate biosynthetic process
pteridine and derivative metabolic process	regulation of biological process	acetyl-CoA metabolic process
heterocycle metabolic process	cell projection organization and biogenesis	fatty acid metabolic process
cellular component organization and biogenesis	pyruvate metabolic process	monovalent inorganic cation transport
regulation of gene expression	gene expression	dicarboxylic acid metabolic process
regulation of translation	cell morphogenesis	nitrogen compound biosynthetic process
DNA metabolic process	biopolymer catabolic process	aspartate biosynthetic process
peptidoglycan metabolic process	RNA catabolic process	RNA metabolic process
external encapsulating structure organization and biogenesis	biopolymer biosynthetic process	vitamin metabolic process
glycine metabolic process	cellular metabolic process	cell wall biogenesis
cellular macromolecule metabolic process	cell cycle	amino acid derivative biosynthetic process
pteridine and derivative biosynthetic process	peptidoglycan-based cell wall biogenesis	biogenic amine metabolic process
cofactor biosynthetic process	purine nucleotide biosynthetic process	purine nucleoside triphosphate biosynthetic process
translational attenuation	serine family amino acid metabolic process	cellular protein complex assembly
protein modification process	proteolysis	coenzyme metabolic process
cellular protein metabolic process	pteridine and derivative metabolic process	glutamine family amino acid biosynthetic process
regulation of biosynthetic process	heterocycle metabolic process	gamma-aminobutyric acid catabolic process
response to extracellular stimulus	cellular component organization and biogenesis	amino acid derivative catabolic process
peptidoglycan-based cell wall organization and biogenesis	regulation of gene expression	lipid biosynthetic process
histidine metabolic process	regulation of translation	enterobactin biosynthetic process
glycine biosynthetic process	DNA metabolic process	histidine biosynthetic process
histidine family amino acid biosynthetic process	peptidoglycan metabolic process	colanic acid metabolic process
vitamin biosynthetic process	di-, tri-valent inorganic cation transport	nucleotide-sugar metabolic process
	external encapsulating structure organization and biogenesis	biotin biosynthetic process
	establishment of localization	regulation of transcription, DNA-dependent
	glycine metabolic process	regulation of protein metabolic process
	cellular macromolecule metabolic process	aromatic amino acid family biosynthetic process
	pteridine and derivative biosynthetic process	protein folding
	cofactor biosynthetic process	lipid catabolic process
	translational attenuation	purine nucleotide metabolic process
	protein modification process	polysaccharide metabolic process
	cellular protein metabolic process	NAD biosynthetic process
	regulation of biosynthetic process	carbohydrate biosynthetic process
	response to extracellular stimulus	response to abiotic stimulus
	peptidoglycan-based cell wall organization and biogenesis	rhamnose biosynthetic process
	histidine metabolic process	cell communication
	glycine biosynthetic process	tRNA aminoacylation for protein translation
	histidine family amino acid biosynthetic process	protein metabolic process
	vitamin biosynthetic process	lipoprotein metabolic process
		amine catabolic process
		monosaccharide biosynthetic process
		arginine biosynthetic process
		colanic acid biosynthetic process
		aromatic compound biosynthetic process
		aspartate metabolic process
		polyol metabolic process
		ion transport
		DNA modification
		regulation of metabolic process
		sulfur amino acid metabolic process
		response to drug
		proton transport
		coenzyme A biosynthetic process
		phospholipid metabolic process
		biopolymer metabolic process
		cellular structure morphogenesis
		response to chemical stimulus
		DNA alkylation
		behavior
		DNA recombination
		cellular macromolecule catabolic process
		dicarboxylic acid biosynthetic process
		aldehyde catabolic process
		sulfur amino acid biosynthetic process
		putrescine metabolic process
		cellular respiration
		nucleoside phosphate metabolic process
		hydrogen transport
		gluconeogenesis
		glucose metabolic process
		regulation of gene expression, epigenetic
		glutamine family amino acid metabolic process
		O antigen biosynthetic process
		one-carbon compound metabolic process
		water-soluble vitamin biosynthetic process
		transcription
		biogenic amine biosynthetic process
		locomotory behavior
		ribonucleoside triphosphate metabolic process
		anatomical structure morphogenesis
		nucleoside triphosphate biosynthetic process
		chorismate metabolic process
		enterobactin metabolic process
		aromatic compound metabolic process
		phosphorus metabolic process
		cellular polysaccharide biosynthetic process
		proline metabolic process
		hexose metabolic process
		biological regulation
		coenzyme A metabolic process
		siderophore biosynthetic process
		response to starvation
		lipid metabolic process
		cellular process
		organic acid biosynthetic process
		flagellum organization and biogenesis
		indole and derivative metabolic process
		protein complex assembly
		response to stress
		nucleobase, nucleoside and nucleotide metabolic process
		regulation of nucleobase, nucleoside, nucleotide and nucleic acid metabolic process
		transport
		regulation of biological process
		cell projection organization and biogenesis
		pyruvate metabolic process
		phosphate metabolic process
		peptide metabolic process
		gene expression
		tricarboxylic acid cycle
		cell morphogenesis
		fatty acid catabolic process
		cysteine biosynthetic process
		biopolymer catabolic process
		phospholipid biosynthetic process
		RNA catabolic process
		aerobic respiration
		biopolymer biosynthetic process
		cellular metabolic process
		cell cycle
		peptidoglycan-based cell wall biogenesis
		purine nucleotide biosynthetic process
		carboxylic acid transport
		serine family amino acid metabolic process
		cofactor catabolic process
		proteolysis
		pteridine and derivative metabolic process
		heterocycle metabolic process
		cellular component organization and biogenesis
		lipopolysaccharide biosynthetic process
		tryptophan biosynthetic process
		aromatic compound catabolic process
		glyoxylate metabolic process
		regulation of gene expression
		regulation of translation
		DNA metabolic process
		peptidoglycan metabolic process
		di-, tri-valent inorganic cation transport
		external encapsulating structure organization and biogenesis
		cysteine metabolic process
		establishment of localization
		acetyl-CoA biosynthetic process
		ATP synthesis coupled proton transport
		glycine metabolic process
		dTDP-rhamnose biosynthetic process
		cellular macromolecule metabolic process
		pteridine and derivative biosynthetic process
		cofactor biosynthetic process
		translational attenuation
		protein modification process
		galactose metabolic process
		cellular protein metabolic process
		regulation of biosynthetic process
		response to extracellular stimulus
		peptidoglycan-based cell wall organization and biogenesis
		tRNA metabolic process
		polyamine catabolic process
		histidine metabolic process
		glycine biosynthetic process
		histidine family amino acid biosynthetic process
		vitamin biosynthetic process
		membrane lipid biosynthetic process

## Sheet: kegg pathway
Supplementary Data 3 : The list of functional terms newly represented by adding 9 genes (phase 0) and 16 genes (phase 1)
Ecomics (27%)	Ecomics (phase 0) (31%)	Ecomics (phase 1) (51%)
Glycosphingolipid biosynthesis - ganglioseries	Glycosphingolipid biosynthesis - ganglioseries	Butanoate metabolism
Two-component system - General	Two-component system - General	Glycosphingolipid biosynthesis - ganglioseries
Galactose metabolism	Galactose metabolism	Alkaloid biosynthesis I
Starch and sucrose metabolism	Starch and sucrose metabolism	Benzoate degradation via hydroxylation
DNA polymerase	ABC transporters - Organism-specific	Two-component system - General
Histidine metabolism	DNA polymerase	Galactose metabolism
One carbon pool by folate	Histidine metabolism	Starch and sucrose metabolism
Glycine, serine and threonine metabolism	One carbon pool by folate	ABC transporters - Organism-specific
Purine metabolism	Glycine, serine and threonine metabolism	Arginine and proline metabolism
Fatty acid metabolism	Purine metabolism	Carbazole degradation
Tryptophan metabolism	Fatty acid metabolism	Biphenyl degradation
N-Glycan degradation	Sulfur metabolism	DNA polymerase
Glycosaminoglycan degradation	Tryptophan metabolism	Histidine metabolism
Two-component system - Organism-specific	N-Glycan degradation	Streptomycin biosynthesis
Flagellar assembly	Type II secretion system	1,4-Dichlorobenzene degradation
Pentose and glucuronate interconversions	Porphyrin and chlorophyll metabolism	One carbon pool by folate
Folate biosynthesis	Glycosaminoglycan degradation	Propanoate metabolism
Novobiocin biosynthesis	Two-component system - Organism-specific	Glycine, serine and threonine metabolism
Sphingolipid metabolism	Flagellar assembly	Fluorene degradation
D-Glutamine and D-glutamate metabolism	Pentose and glucuronate interconversions	Purine metabolism
Glutamate metabolism	Folate biosynthesis	Fatty acid metabolism
Ubiquinone biosynthesis	Novobiocin biosynthesis	Sulfur metabolism
Phenylalanine metabolism	Sphingolipid metabolism	Ethylbenzene degradation
Pyrimidine metabolism	D-Glutamine and D-glutamate metabolism	Tryptophan metabolism
Nitrogen metabolism	Glutamate metabolism	N-Glycan degradation
Tyrosine metabolism	Ubiquinone biosynthesis	Type II secretion system
Glycerolipid metabolism	Phenylalanine metabolism	Valine, leucine and isoleucine degradation
Glycolysis / Gluconeogenesis	Pyrimidine metabolism	Porphyrin and chlorophyll metabolism
Methionine metabolism	Nitrogen metabolism	Toluene and xylene degradation
Phenylalanine, tyrosine and tryptophan biosynthesis	Oxidative phosphorylation	ABC transporters - General
Glycan structures - degradation	Tyrosine metabolism	Glycosaminoglycan degradation
Pentose phosphate pathway	Glycerolipid metabolism	Two-component system - Organism-specific
Nucleotide sugars metabolism	Glycolysis / Gluconeogenesis	Flagellar assembly
	Methionine metabolism	Lipoic acid metabolism
	Phenylalanine, tyrosine and tryptophan biosynthesis	Pentose and glucuronate interconversions
	Glycan structures - degradation	Polyketide sugar unit biosynthesis
	Pentose phosphate pathway	Folate biosynthesis
	Nucleotide sugars metabolism	beta-Alanine metabolism
		Biosynthesis of siderophore group nonribosomal peptides
		Valine, leucine and isoleucine biosynthesis
		Novobiocin biosynthesis
		Sphingolipid metabolism
		D-Glutamine and D-glutamate metabolism
		Reductive carboxylate cycle (CO2 fixation)
		Glutamate metabolism
		Benzoate degradation via CoA ligation
		Pyruvate metabolism
		Ubiquinone biosynthesis
		Carbon fixation
		Phenylalanine metabolism
		Pyrimidine metabolism
		Nitrogen metabolism
		Oxidative phosphorylation
		Cysteine metabolism
		Tyrosine metabolism
		Glycerolipid metabolism
		Glycolysis / Gluconeogenesis
		Methionine metabolism
		Styrene degradation
		Phenylalanine, tyrosine and tryptophan biosynthesis
		Glycan structures - degradation
		Alanine and aspartate metabolism
		Pentose phosphate pathway
		Citrate cycle (TCA cycle)
		Nucleotide sugars metabolism
