# Supplementary material for: Multi-omics integration accurately predicts cellular state in unexplored conditions for Escherichia coli
Source: Nat Commun. 2016 Oct 7;7:13090. doi: 10.1038/ncomms13090 (PMC5059772; doi:10.1038/ncomms13090)
Supplement: Supplementary Data 4 — The informative molecules for predicting growth rate in three layers of transcriptome, proteome and metabolome. [file ncomms13090-s5.xlsx]

## Sheet: fba
Supplementary Data 4 : The list of reaction bounds for media and stresses used for flux-balance analysis
Condition Type	Constraint Type	ID	Note	Constraints	Lower Bounds
Medium	Reaction	MD001	M9+Glu	EX_o2(e),EX_h2o(e),EX_mg2(e),EX_so4(e),EX_k(e),EX_nh4(e),EX_na1(e),EX_cl(e),EX_h2(e),EX_pi(e),EX_glc(e)	"-1000,-1000,-1000,-1000,-1000,-1000,-1000,-1000,-1000,-1000,-20"
Medium	Reaction	MD002	M9+Gly	EX_o2(e),EX_h2o(e),EX_mg2(e),EX_so4(e),EX_k(e),EX_nh4(e),EX_na1(e),EX_cl(e),EX_h2(e),EX_pi(e),EX_glyc(e)	"-1000,-1000,-1000,-1000,-1000,-1000,-1000,-1000,-1000,-1000,-20"
Medium	Reaction	MD003	M9+Lac	EX_o2(e),EX_h2o(e),EX_mg2(e),EX_so4(e),EX_k(e),EX_nh4(e),EX_na1(e),EX_cl(e),EX_h2(e),EX_pi(e),EX_lac_D(e),EX_lac_L(e)	"-1000,-1000,-1000,-1000,-1000,-1000,-1000,-1000,-1000,-1000,-20,-20"
Medium	Reaction	MD004	MOPS+Glu	EX_o2(e),EX_h2o(e),EX_glc(e),EX_k(e),EX_h(e),EX_pi(e),EX_so4(e),EX_mg2(e),EX_cl(e),EX_mn2(e),EX_na1(e),EX_nh4(e),EX_ca2(e),EX_cobalt2(e),EX_zn2(e),EX_fe2(e),EX_cu2(e)	"-1000,-1000,-20,-1000,-1000,-1000,-1000,-1000,-1000,-1000,-1000,-1000,-1000,-1000,-1000,-1000,-1000"
Medium	Reaction	MD010	modified MOPS+Glu	EX_o2(e),EX_h2o(e),EX_glc(e),EX_k(e),EX_h(e),EX_pi(e),EX_na1(e),EX_cl(e),EX_nh4(e)	"-1000,-1000,-20,-1000,-1000,-1000,-1000,-1000,-1000"
Medium	Reaction	MD016	mineral salt medium+Glu(4%)	EX_o2(e),EX_h2o(e),EX_mg2(e),EX_so4(e),EX_k(e),EX_nh4(e),EX_na1(e),EX_cl(e),EX_h2(e),EX_pi(e),EX_glc(e),EX_fe3(e),EX_zn2(e),EX_no3(e),EX_cobalt2(e)	"-1000,-1000,-1000,-1000,-1000,-1000,-1000,-1000,-1000,-1000,-20,-1000,-1000,-1000,-1000"
Medium	Reaction	MD017	Davis	EX_o2(e),EX_h2o(e),EX_glc(e),EX_mg2(e),EX_so4(e),EX_k(e),EX_pi(e),EX_h(e),EX_h2(e),EX_nh4(e),EX_arg_L(e),EX_trp_L(e)	"-1000,-1000,-20,-1000,-1000,-1000,-1000,-1000,-1000,-1000,-1,-1"
Medium	Reaction	MD018	LB	EX_o2(e),EX_h2o(e),EX_glc(e),EX_phe_L(e),EX_cys_L(e),EX_ile_L(e),EX_ins(e),EX_hxan(e),EX_co2(e),EX_nh4(e),EX_so4(e),EX_ca2(e),EX_h(e),EX_k(e),EX_mg2(e),EX_na1(e),EX_fe3(e),EX_nac(e),EX_thym(e),EX_ade(e),EX_thr_L(e),EX_val_L(e),EX_pro_L(e),EX_his_L(e),EX_leu_L(e),EX_ura(e),EX_tyr_L(e),EX_trp_L(e),EX_met_L(e),EX_ser_L(e),EX_arg_L(e),EX_asp_L(e),EX_lys_L(e),EX_ala_L(e),EX_zn2(e),EX_cd2(e),EX_glyc(e)…	"-1000,-1000,0,-0.1,0,-0.089,-0.1,-0.1,-1000,-1000,-1000,-1000,-1000,-1000,-1000,-1000,-1000,-1000,-1000,-1000,-0.288,-0.071,-0.1,-1.642,-0.1,-1000,-0.035,0,-0.1,-1.722,-1.17,-0.041,-0.1,-0.369,-1000,-1000,-0.014,-0.445,0,-0.235,-0.084,-0.084,-0.6"
Medium	Reaction	MD020	minimal medium+Glu	EX_o2(e),EX_h2o(e),EX_glc(e),EX_mg2(e),EX_so4(e),EX_k(e),EX_pi(e),EX_h(e),EX_na1(e),EX_nh4(e),EX_h2(e),EX_cl(e),EX_ca2(e),EX_fe3(e),EX_cu2(e),EX_zn2(e),EX_cobalt2(e),EX_no3(e)	"-1000,-1000,-20,-1000,-1000,-1000,-1000,-1000,-1000,-1000,-1000,-1000,-1000,-1000,-1000,-1000,-1000,-1000"
Medium	Reaction	MD021	minimial medium+Ace(0.035%)	EX_o2(e),EX_h2o(e),EX_ac(e),EX_mg2(e),EX_so4(e),EX_k(e),EX_pi(e),EX_h(e),EX_na1(e),EX_nh4(e),EX_h2(e),EX_cl(e),EX_ca2(e),EX_fe3(e),EX_cu2(e),EX_zn2(e),EX_cobalt2(e),EX_no3(e)	"-1000,-1000,-20,-1000,-1000,-1000,-1000,-1000,-1000,-1000,-1000,-1000,-1000,-1000,-1000,-1000,-1000,-1000"
Medium	Reaction	MD022	MOPS+CA	EX_o2(e),EX_h2o(e),EX_k(e),EX_h(e),EX_pi(e),EX_na1(e),EX_cl(e),EX_nh4(e),EX_ala_L(e),EX_asn_L(e),EX_arg_L(e),EX_asp_L(e),EX_cys_L(e),EX_gly(e),EX_gam(e),EX_glu_L(e),EX_gln_L(e),EX_his_L(e),EX_ile_L(e),EX_leu_L(e),EX_lys_L(e),EX_met_D(e),EX_met_L(e),EX_phe_L(e),EX_pro_L(e),EX_ser_L(e),EX_thr_L(e),EX_tyr_L(e),EX_trp_L(e),EX_val_L(e)	"-1000,-1000,-1000,-1000,-1000,-1000,-1000,-1000,-1,-1,-1,-1,-1,-1,-1,-20,-1,-1,-1,-1,-1,-1,-1,-1,-1,-1,-1,-1,-1,-1"
Medium	Reaction	MD024	M63+Glu(0.2%)	EX_o2(e),EX_h2o(e),EX_glc(e),EX_mg2(e),EX_so4(e),EX_k(e),EX_h2(e),EX_pi(e),EX_h(e),EX_nh4(e),EX_fe2(e)	"-1000,-1000,-20,-1000,-1000,-1000,-1000,-1000,-1000,-1000,-1000"
Medium	Reaction	MD026	LB+Glu	EX_o2(e),EX_h2o(e),EX_glc(e),EX_phe_L(e),EX_cys_L(e),EX_ile_L(e),EX_ins(e),EX_hxan(e),EX_co2(e),EX_nh4(e),EX_so4(e),EX_ca2(e),EX_h(e),EX_k(e),EX_mg2(e),EX_na1(e),EX_fe3(e),EX_nac(e),EX_thym(e),EX_ade(e),EX_thr_L(e),EX_val_L(e),EX_pro_L(e),EX_his_L(e),EX_leu_L(e),EX_ura(e),EX_tyr_L(e),EX_trp_L(e),EX_met_L(e),EX_ser_L(e),EX_arg_L(e),EX_asp_L(e),EX_lys_L(e),EX_ala_L(e),EX_zn2(e),EX_cd2(e),EX_glyc(e)…	"-1000,-1000,-20,-0.1,0,-0.089,-0.1,-0.1,-1000,-1000,-1000,-1000,-1000,-1000,-1000,-1000,-1000,-1000,-1000,-1000,-0.288,-0.071,-0.1,-1.642,-0.1,-1000,-0.035,0,-0.1,-1.722,-1.17,-0.041,-0.1,-0.369,-1000,-1000,-0.014,-0.445,0,-0.235,-0.084,-0.084,-0.6"
Medium	Reaction	MD027	LB+Gly(0.4%)	EX_o2(e),EX_h2o(e),EX_glc(e),EX_phe_L(e),EX_cys_L(e),EX_ile_L(e),EX_ins(e),EX_hxan(e),EX_co2(e),EX_nh4(e),EX_so4(e),EX_ca2(e),EX_h(e),EX_k(e),EX_mg2(e),EX_na1(e),EX_fe3(e),EX_nac(e),EX_thym(e),EX_ade(e),EX_thr_L(e),EX_val_L(e),EX_pro_L(e),EX_his_L(e),EX_leu_L(e),EX_ura(e),EX_tyr_L(e),EX_trp_L(e),EX_met_L(e),EX_ser_L(e),EX_arg_L(e),EX_asp_L(e),EX_lys_L(e),EX_ala_L(e),EX_zn2(e),EX_cd2(e),EX_glyc(e)…	"-1000,-1000,-20,-0.1,0,-0.089,-0.1,-0.1,-1000,-1000,-1000,-1000,-1000,-1000,-1000,-1000,-1000,-1000,-1000,-1000,-0.288,-0.071,-0.1,-1.642,-0.1,-1000,-0.035,0,-0.1,-1.722,-1.17,-0.041,-0.1,-0.369,-1000,-20,-0.014,-0.445,0,-0.235,-0.084,-0.084,-0.6"
Medium	Reaction	MD028	LB+KCl	EX_o2(e),EX_h2o(e),EX_glc(e),EX_phe_L(e),EX_cys_L(e),EX_ile_L(e),EX_ins(e),EX_hxan(e),EX_co2(e),EX_nh4(e),EX_so4(e),EX_ca2(e),EX_h(e),EX_k(e),EX_mg2(e),EX_na1(e),EX_fe3(e),EX_nac(e),EX_thym(e),EX_ade(e),EX_thr_L(e),EX_val_L(e),EX_pro_L(e),EX_his_L(e),EX_leu_L(e),EX_ura(e),EX_tyr_L(e),EX_trp_L(e),EX_met_L(e),EX_ser_L(e),EX_arg_L(e),EX_asp_L(e),EX_lys_L(e),EX_ala_L(e),EX_zn2(e),EX_cd2(e),EX_glyc(e)…	"-1000,-1000,0,-0.1,0,-0.089,-0.1,-0.1,-1000,-1000,-1000,-1000,-1000,-1000,-1000,-1000,-1000,-1000,-1000,-1000,-0.288,-0.071,-0.1,-1.642,-0.1,-1000,-0.035,0,-0.1,-1.722,-1.17,-0.041,-0.1,-0.369,-1000,-1000,-0.014,-0.445,0,-0.235,-0.084,-0.084,-0.6,-1000"
Medium	Reaction	MD029	minimal medium+Glu(0.5%)	EX_o2(e),EX_h2o(e),EX_mg2(e),EX_so4(e),EX_k(e),EX_nh4(e),EX_na1(e),EX_cl(e),EX_h2(e),EX_pi(e),EX_glc(e),EX_met_L(e)	"-1000,-1000,-1000,-1000,-1000,-1000,-1000,-1000,-1000,-1000,-20,-0.084"
Medium	Reaction	MD030	minimal medium+Glu(0.5%)+Arg	EX_o2(e),EX_h2o(e),EX_mg2(e),EX_so4(e),EX_k(e),EX_nh4(e),EX_na1(e),EX_cl(e),EX_h2(e),EX_pi(e),EX_glc(e),EX_met_L(e),EX_arg_L(e)	"-1000,-1000,-1000,-1000,-1000,-1000,-1000,-1000,-1000,-1000,-20,-0.084,-1.17"
Medium	Reaction	MD031	M9+Glu(0.4%)+Adenine	EX_o2(e),EX_h2o(e),EX_mg2(e),EX_so4(e),EX_k(e),EX_nh4(e),EX_na1(e),EX_cl(e),EX_h2(e),EX_pi(e),EX_glc(e),EX_ade(e)	"-1000,-1000,-1000,-1000,-1000,-1000,-1000,-1000,-1000,-1000,-20,-1000"
Medium	Reaction	MD033	M9+Glu(0.4%)+MnCl2	EX_o2(e),EX_h2o(e),EX_mg2(e),EX_so4(e),EX_k(e),EX_nh4(e),EX_na1(e),EX_cl(e),EX_h2(e),EX_pi(e),EX_glc(e),EX_mn2(e)	"-1000,-1000,-1000,-1000,-1000,-1000,-1000,-1000,-1000,-1000,-20,-1000"
Medium	Reaction	MD038	defined medium+Gly	EX_o2(e),EX_h2o(e),EX_glyc(e),EX_k(e),EX_h2(e),EX_h(e),EX_pi(e),EX_so4(e),EX_mg2(e),EX_cl(e),EX_nh4(e),EX_ca2(e),EX_fe3(e),EX_cu2(e),EX_zn2(e),EX_cobalt2(e),EX_no3(e)	"-1000,-1000,-20,-1000,-1000,-1000,-1000,-1000,-1000,-1000,-1000,-1000,-1000,-1000,-1000,-1000,-1000"
Medium	Reaction	MD039	M9C+Glu(0.4%)+FeSO4	EX_o2(e),EX_h2o(e),EX_mg2(e),EX_so4(e),EX_k(e),EX_nh4(e),EX_na1(e),EX_cl(e),EX_h2(e),EX_pi(e),EX_glc(e),EX_fe2(e)	"-1000,-1000,-1000,-1000,-1000,-1000,-1000,-1000,-1000,-1000,-20,-1000"
Medium	Reaction	MD043	K(A)+Glu(1.2%)	EX_o2(e),EX_h2o(e),EX_glc(e),EX_mg2(e),EX_so4(e),EX_pi(e),EX_na1(e),EX_h(e),EX_cl(e),EX_nh4(e),EX_ca2(e),EX_phe_L(e),EX_cys_L(e),EX_ile_L(e),EX_thr_L(e),EX_val_L(e),EX_pro_L(e),EX_his_L(e),EX_leu_L(e),EX_ura(e),EX_tyr_L(e),EX_trp_L(e),EX_met_L(e),EX_ser_L(e),EX_arg_L(e),EX_asp_L(e),EX_lys_L(e),EX_ala_L(e),EX_zn2(e),EX_cd2(e),EX_glyc(e),EX_gln_L(e),EX_glu_L(e),EX_leu_L(e),EX_met_D(e),EX_met_L(e),E…	"-1000,-1000,-20,-1000,-1000,-1000,-1000,-1000,-1000,-1000,-1000,-0.1,0,-0.089,-0.288,-0.071,-0.1,-1.642,-0.1,-1000,-0.035,0,-0.1,-1.722,-1.17,-0.041,-0.1,-0.369,-1000,-1000,-0.014,-0.445,0,-0.235,-0.084,-0.084,-0.6"
Medium	Reaction	MD046	minimla salt medium+Glu(20mM)	EX_o2(e),EX_h2o(e),EX_glc(e),EX_k(e),EX_pi(e),EX_h2(e),EX_na1(e),EX_cl(e),EX_nh4(e),EX_ca2(e),EX_phe_L(e),EX_cys_L(e),EX_ile_L(e),EX_thr_L(e),EX_val_L(e),EX_pro_L(e),EX_his_L(e),EX_leu_L(e),EX_ura(e),EX_tyr_L(e),EX_trp_L(e),EX_met_L(e),EX_ser_L(e),EX_arg_L(e),EX_asp_L(e),EX_lys_L(e),EX_ala_L(e),EX_zn2(e),EX_cd2(e),EX_glyc(e),EX_gln_L(e),EX_glu_L(e),EX_leu_L(e),EX_met_D(e),EX_met_L(e),EX_tre(e)	"-1000,-1000,-20,-1000,-1000,-1000,-1000,-1000,-1000,-1000,-0.1,0,-0.089,-0.288,-0.071,-0.1,-1.642,-0.1,-1000,-0.035,0,-0.1,-1.722,-1.17,-0.041,-0.1,-0.369,-1000,-1000,-0.014,-0.445,0,-0.235,-0.084,-0.084,-0.6"
Medium	Reaction	MD049	defined mineral medium+Glu	EX_o2(e),EX_h2o(e),EX_glc(e),EX_ca2(e),EX_k(e),EX_h2(e),EX_pi(e),EX_mg2(e),EX_cl(e),EX_mn2(e),EX_nh4(e),EX_so4(e),EX_fe3(e),EX_h(e),EX_cobalt2(e),EX_cu2(e)	"-1000,-1000,-20,-1000,-1000,-1000,-1000,-1000,-1000,-1000,-1000,-1000,-1000,-1000,-1000,-1000"
Medium	Reaction	MD053	MOPS+Glu(0.2%)+Nit	EX_o2(e),EX_h2o(e),EX_glc(e),EX_k(e),EX_h(e),EX_pi(e),EX_so4(e),EX_mg2(e),EX_cl(e),EX_mn2(e),EX_na1(e),EX_nh4(e),EX_ca2(e),EX_cobalt2(e),EX_zn2(e),EX_fe2(e),EX_cu2(e),EX_no2(e)	"-1000,-1000,-20,-1000,-1000,-1000,-1000,-1000,-1000,-1000,-1000,-1000,-1000,-1000,-1000,-1000,-1000,-1000"
Medium	Reaction	MD055	DMA+Glu(0.4%)+copper(0.75mM)	EX_o2(e),EX_h2o(e),EX_glc(e),EX_mg2(e),EX_so4(e),EX_k(e),EX_h2(e),EX_pi(e),EX_na1(e),EX_mobd(e),EX_nh4(e),EX_cl(e),EX_ca2(e),EX_cobalt2(e),EX_zn2(e),EX_fe2(e),EX_mn2(e)	"-1000,-1000,-20,-1000,-1000,-1000,-1000,-1000,-1000,-1000,-1000,-1000,-1000,-1000,-1000,-1000,-1000"
Medium	Reaction	MD057	LB+Nitrite	EX_no2(e),EX_o2(e),EX_h2o(e),EX_glc(e),EX_phe_L(e),EX_cys_L(e),EX_ile_L(e),EX_ins(e),EX_hxan(e),EX_co2(e),EX_nh4(e),EX_so4(e),EX_ca2(e),EX_h(e),EX_k(e),EX_mg2(e),EX_na1(e),EX_fe3(e),EX_nac(e),EX_thym(e),EX_ade(e),EX_thr_L(e),EX_val_L(e),EX_pro_L(e),EX_his_L(e),EX_leu_L(e),EX_ura(e),EX_tyr_L(e),EX_trp_L(e),EX_met_L(e),EX_ser_L(e),EX_arg_L(e),EX_asp_L(e),EX_lys_L(e),EX_ala_L(e),EX_zn2(e),EX_cd2(e),…	"-1000,-1000,-1000,0,-0.1,0,-0.089,-0.1,-0.1,-1000,-1000,-1000,-1000,-1000,-1000,-1000,-1000,-1000,-1000,-1000,-1000,-0.288,-0.071,-0.1,-1.642,-0.1,-1000,-0.035,0,-0.1,-1.722,-1.17,-0.041,-0.1,-0.369,-1000,-1000,-0.014,-0.445,0,-0.235,-0.084,-0.084,-0.6"
Medium	Reaction	MD058	LB+Nit	EX_no3(e),EX_o2(e),EX_h2o(e),EX_glc(e),EX_phe_L(e),EX_cys_L(e),EX_ile_L(e),EX_ins(e),EX_hxan(e),EX_co2(e),EX_nh4(e),EX_so4(e),EX_ca2(e),EX_h(e),EX_k(e),EX_mg2(e),EX_na1(e),EX_fe3(e),EX_nac(e),EX_thym(e),EX_ade(e),EX_thr_L(e),EX_val_L(e),EX_pro_L(e),EX_his_L(e),EX_leu_L(e),EX_ura(e),EX_tyr_L(e),EX_trp_L(e),EX_met_L(e),EX_ser_L(e),EX_arg_L(e),EX_asp_L(e),EX_lys_L(e),EX_ala_L(e),EX_zn2(e),EX_cd2(e),…	"-1000,-1000,-1000,0,-0.1,0,-0.089,-0.1,-0.1,-1000,-1000,-1000,-1000,-1000,-1000,-1000,-1000,-1000,-1000,-1000,-1000,-0.288,-0.071,-0.1,-1.642,-0.1,-1000,-0.035,0,-0.1,-1.722,-1.17,-0.041,-0.1,-0.369,-1000,-1000,-0.014,-0.445,0,-0.235,-0.084,-0.084,-0.6"
Medium	Reaction	MD064	TB+Gly(0.4%)	EX_o2(e),EX_h2o(e),EX_glc(e),EX_phe_L(e),EX_cys_L(e),EX_ile_L(e),EX_ins(e),EX_hxan(e),EX_co2(e),EX_nh4(e),EX_so4(e),EX_ca2(e),EX_h(e),EX_k(e),EX_mg2(e),EX_na1(e),EX_fe3(e),EX_nac(e),EX_thym(e),EX_ade(e),EX_thr_L(e),EX_val_L(e),EX_pro_L(e),EX_his_L(e),EX_leu_L(e),EX_ura(e),EX_tyr_L(e),EX_trp_L(e),EX_met_L(e),EX_ser_L(e),EX_arg_L(e),EX_asp_L(e),EX_lys_L(e),EX_ala_L(e),EX_zn2(e),EX_cd2(e),EX_glyc(e)…	"-1000,-1000,0,-0.1,0,-0.089,-0.1,-0.1,-1000,-1000,-1000,-1000,-1000,-1000,-1000,-1000,-1000,-1000,-1000,-1000,-0.288,-0.071,-0.1,-1.642,-0.1,-1000,-0.035,0,-0.1,-1.722,-1.17,-0.041,-0.1,-0.369,-1000,-20,-0.014,-0.445,0,-0.235,-0.084,-0.084,-0.6"
Medium	Reaction	MD067	MOPS+Glu(0.1%)	EX_o2(e),EX_h2o(e),EX_glc(e),EX_k(e),EX_h(e),EX_pi(e),EX_so4(e),EX_mg2(e),EX_cl(e),EX_mn2(e),EX_na1(e),EX_nh4(e),EX_ca2(e),EX_cobalt2(e),EX_zn2(e),EX_fe2(e),EX_cu2(e)	"-1000,-1000,-20,-1000,-1000,-1000,-1000,-1000,-1000,-1000,-1000,-1000,-1000,-1000,-1000,-1000,-1000"
Medium	Reaction	MD068	MOPS+Gly(0.1%)	EX_o2(e),EX_h2o(e),EX_glyc(e),EX_k(e),EX_h(e),EX_pi(e),EX_so4(e),EX_mg2(e),EX_cl(e),EX_mn2(e),EX_na1(e),EX_nh4(e),EX_ca2(e),EX_cobalt2(e),EX_zn2(e),EX_fe2(e),EX_cu2(e)	"-1000,-1000,-20,-1000,-1000,-1000,-1000,-1000,-1000,-1000,-1000,-1000,-1000,-1000,-1000,-1000,-1000"
Medium	Reaction	MD070	MOPS+Ala(0.1%)	EX_o2(e),EX_h2o(e),EX_ala_L(e),EX_k(e),EX_h(e),EX_pi(e),EX_so4(e),EX_mg2(e),EX_cl(e),EX_mn2(e),EX_na1(e),EX_nh4(e),EX_ca2(e),EX_cobalt2(e),EX_zn2(e),EX_fe2(e),EX_cu2(e)	"-1000,-1000,-20,-1000,-1000,-1000,-1000,-1000,-1000,-1000,-1000,-1000,-1000,-1000,-1000,-1000,-1000"
Medium	Reaction	MD071	MOPS+Ace(0.1%)	EX_o2(e),EX_h2o(e),EX_ac(e),EX_k(e),EX_h(e),EX_pi(e),EX_so4(e),EX_mg2(e),EX_cl(e),EX_mn2(e),EX_na1(e),EX_nh4(e),EX_ca2(e),EX_cobalt2(e),EX_zn2(e),EX_fe2(e),EX_cu2(e)	"-1000,-1000,-20,-1000,-1000,-1000,-1000,-1000,-1000,-1000,-1000,-1000,-1000,-1000,-1000,-1000,-1000"
Medium	Reaction	MD072	MOPS+Pro	EX_o2(e),EX_h2o(e),EX_pro_L(e),EX_k(e),EX_h(e),EX_pi(e),EX_so4(e),EX_mg2(e),EX_cl(e),EX_mn2(e),EX_na1(e),EX_nh4(e),EX_ca2(e),EX_cobalt2(e),EX_zn2(e),EX_fe2(e),EX_cu2(e)	"-1000,-1000,-20,-1000,-1000,-1000,-1000,-1000,-1000,-1000,-1000,-1000,-1000,-1000,-1000,-1000,-1000"
Medium	Reaction	MD073	MOPS+Glu(0.1%)+KH2PO4	EX_o2(e),EX_h2o(e),EX_glc(e),EX_k(e),EX_h(e),EX_pi(e),EX_so4(e),EX_mg2(e),EX_cl(e),EX_mn2(e),EX_na1(e),EX_nh4(e),EX_ca2(e),EX_cobalt2(e),EX_zn2(e),EX_fe2(e),EX_cu2(e)	"-1000,-1000,-20,-1000,-1000,-1000,-1000,-1000,-1000,-1000,-1000,-1000,-1000,-1000,-1000,-1000,-1000"
Medium	Reaction	MD075	M63+Glu	EX_o2(e),EX_h2o(e),EX_glc(e),EX_mg2(e),EX_so4(e),EX_k(e),EX_h2(e),EX_pi(e),EX_h(e),EX_nh4(e),EX_fe2(e)	"-1000,-1000,-20,-1000,-1000,-1000,-1000,-1000,-1000,-1000,-1000"
Medium	Reaction	MD077	modified M63+Glu+His	EX_o2(e),EX_h2o(e),EX_mg2(e),EX_so4(e),EX_k(e),EX_nh4(e),EX_na1(e),EX_cl(e),EX_h2(e),EX_pi(e),EX_glc(e),EX_his_L(e)	"-1000,-1000,-1000,-1000,-1000,-1000,-1000,-1000,-1000,-1000,-20,-1000"
Medium	Reaction	MD078	modified M63+Glu	EX_o2(e),EX_h2o(e),EX_mg2(e),EX_so4(e),EX_k(e),EX_nh4(e),EX_na1(e),EX_cl(e),EX_h2(e),EX_pi(e),EX_glc(e)	"-1000,-1000,-1000,-1000,-1000,-1000,-1000,-1000,-1000,-1000,-20"
Medium	Reaction	MD091	M9+Gal	EX_o2(e),EX_h2o(e),EX_mg2(e),EX_so4(e),EX_k(e),EX_nh4(e),EX_na1(e),EX_cl(e),EX_h2(e),EX_pi(e),EX_gal(e)	"-1000,-1000,-1000,-1000,-1000,-1000,-1000,-1000,-1000,-1000,-20"
Medium	Reaction	MD095	LB+Fru	EX_o2(e),EX_h2o(e),EX_glc(e),EX_phe_L(e),EX_cys_L(e),EX_ile_L(e),EX_ins(e),EX_hxan(e),EX_co2(e),EX_nh4(e),EX_so4(e),EX_ca2(e),EX_h(e),EX_k(e),EX_mg2(e),EX_na1(e),EX_fe3(e),EX_nac(e),EX_thym(e),EX_ade(e),EX_thr_L(e),EX_val_L(e),EX_pro_L(e),EX_his_L(e),EX_leu_L(e),EX_ura(e),EX_tyr_L(e),EX_trp_L(e),EX_met_L(e),EX_ser_L(e),EX_arg_L(e),EX_asp_L(e),EX_lys_L(e),EX_ala_L(e),EX_zn2(e),EX_cd2(e),EX_glyc(e)…	"-1000,-1000,0,-0.1,0,-0.089,-0.1,-0.1,-1000,-1000,-1000,-1000,-1000,-1000,-1000,-1000,-1000,-1000,-1000,-1000,-0.288,-0.071,-0.1,-1.642,-0.1,-1000,-0.035,0,-0.1,-1.722,-1.17,-0.041,-0.1,-0.369,-1000,-1000,-0.014,-0.445,0,-0.235,-0.084,-0.084,-0.6,-20"
Medium	Reaction	MD096	minimal+Glu	EX_o2(e),EX_h2o(e),EX_glc(e),EX_fe3(e),EX_mg2(e),EX_so4(e),EX_mn2(e),EX_cl(e),EX_na1(e),EX_mobd(e),EX_cl(e),EX_nh4(e),EX_cu2(e),EX_h(e),EX_cobalt2(e)	"-1000,-1000,-20,-1000,-1000,-1000,-1000,-1000,-1000,-1000,-1000,-1000,-1000,-1000,-1000"
Medium	Reaction	MD097	Evans	EX_o2(e),EX_h2o(e),EX_glc(e),EX_k(e),EX_cl(e),EX_mg2(e),EX_mn2(e),EX_na1(e),EX_mobd(e),EX_h2(e),EX_na1(e),EX_pi(e),EX_zn2(e),EX_ca2(e),EX_fe3(e),EX_cu2(e),EX_cobalt2(e)	"-1000,-1000,-5,-1000,-1000,-1000,-1000,-1000,-1000,-1000,-1000,-1000,-1000,-1000,-1000,-1000,-1000"
Medium	Reaction	MD103	minimal salt+Glu	EX_o2(e),EX_h2o(e),EX_glc(e),EX_k(e),EX_h2(e),EX_pi(e),EX_mg2(e),EX_cl(e),EX_na1(e),EX_mobd(e),EX_nh4(e),EX_so4(e)	"-1000,-1000,-20,-1000,-1000,-1000,-1000,-1000,-1000,-1000,-1000,-1000"
Medium	Reaction	MD106	M9+Glu(0.5%)	EX_o2(e),EX_h2o(e),EX_h2(e),EX_na1(e),EX_pi(e),EX_k(e),EX_mg2(e),EX_so4(e),EX_cl(e),EX_nh4(e),EX_glc(e)	"-1000,-1000,-1000,-1000,-1000,-1000,-1000,-1000,-1000,-1000,-20"
Medium	Reaction	MD107	M9+Glu(0.2%)	EX_o2(e),EX_h2o(e),EX_mg2(e),EX_so4(e),EX_k(e),EX_h(e),EX_pi(e),EX_cl(e),EX_mn2(e),EX_na1(e),EX_nh4(e),EX_ca2(e),EX_h2(e),EX_cobalt2(e),EX_thym(e),EX_zn2(e),EX_cu2(e),EX_glc(e)	"-1000,-1000,-1000,-1000,-1000,-1000,-1000,-1000,-1000,-1000,-1000,-1000,-1000,-1000,-1000,-1000,-1000,-5,"
Medium	Reaction	MD108	M9+Ala	EX_o2(e),EX_h2o(e),EX_mg2(e),EX_so4(e),EX_k(e),EX_h(e),EX_pi(e),EX_cl(e),EX_mn2(e),EX_na1(e),EX_nh4(e),EX_ca2(e),EX_h2(e),EX_cobalt2(e),EX_thym(e),EX_zn2(e),EX_cu2(e),EX_ala_L(e)	"-1000,-1000,-1000,-1000,-1000,-1000,-1000,-1000,-1000,-1000,-1000,-1000,-1000,-1000,-1000,-1000,-1000,-20"
Medium	Reaction	MD115	MOPS+Glu+Ile+Val+Thi+Lue	EX_o2(e),EX_h2o(e),EX_glc(e),EX_k(e),EX_h(e),EX_pi(e),EX_so4(e),EX_mg2(e),EX_cl(e),EX_mn2(e),EX_na1(e),EX_nh4(e),EX_ca2(e),EX_cobalt2(e),EX_zn2(e),EX_fe2(e),EX_cu2(e),EX_ile_L(e),EX_val_L(e),EX_thym(e),EX_leu_L(e)	"-1000,-1000,-20,-1000,-1000,-1000,-1000,-1000,-1000,-1000,-1000,-1000,-1000,-1000,-1000,-1000,-1000,-0.089,-0.071,-1000,-0.1"
Medium	Reaction	MD116	LB+Gly	EX_o2(e),EX_h2o(e),EX_glc(e),EX_phe_L(e),EX_cys_L(e),EX_ile_L(e),EX_ins(e),EX_hxan(e),EX_co2(e),EX_nh4(e),EX_so4(e),EX_ca2(e),EX_h(e),EX_k(e),EX_mg2(e),EX_na1(e),EX_fe3(e),EX_nac(e),EX_thym(e),EX_ade(e),EX_thr_L(e),EX_val_L(e),EX_pro_L(e),EX_his_L(e),EX_leu_L(e),EX_ura(e),EX_tyr_L(e),EX_trp_L(e),EX_met_L(e),EX_ser_L(e),EX_arg_L(e),EX_asp_L(e),EX_lys_L(e),EX_ala_L(e),EX_zn2(e),EX_cd2(e),EX_glyc(e)…	"-1000,-1000,0,-0.1,0,-0.089,-0.1,-0.1,-1000,-1000,-1000,-1000,-1000,-1000,-1000,-1000,-1000,-1000,-1000,-1000,-0.288,-0.071,-0.1,-1.642,-0.1,-1000,-0.035,0,-0.1,-1.722,-1.17,-0.041,-0.1,-0.369,-1000,-20,-0.014,-0.445,0,-0.235,-0.084,-0.084,-0.6"
Medium	Reaction	MD117	LB+minimal salt+Gly+TMAO+SF	EX_o2(e),EX_h2o(e),EX_glc(e),EX_phe_L(e),EX_cys_L(e),EX_ile_L(e),EX_ins(e),EX_hxan(e),EX_co2(e),EX_nh4(e),EX_so4(e),EX_ca2(e),EX_h(e),EX_k(e),EX_mg2(e),EX_na1(e),EX_fe3(e),EX_nac(e),EX_thym(e),EX_ade(e),EX_thr_L(e),EX_val_L(e),EX_pro_L(e),EX_his_L(e),EX_leu_L(e),EX_ura(e),EX_tyr_L(e),EX_trp_L(e),EX_met_L(e),EX_ser_L(e),EX_arg_L(e),EX_asp_L(e),EX_lys_L(e),EX_ala_L(e),EX_zn2(e),EX_cd2(e),EX_glyc(e)…	"-1000,-1000,0,-0.1,0,-0.089,-0.1,-0.1,-1000,-1000,-1000,-1000,-1000,-1000,-1000,-1000,-1000,-1000,-1000,-1000,-0.288,-0.071,-0.1,-1.642,-0.1,-1000,-0.035,0,-0.1,-1.722,-1.17,-0.041,-0.1,-0.369,-1000,-20,-0.014,-0.445,0,-0.235,-0.084,-0.084,-0.6,-1000"
Medium	Reaction	MD118	LB+minimal salt+Gly+TMAO+SF+NaNO2	EX_o2(e),EX_h2o(e),EX_glc(e),EX_phe_L(e),EX_cys_L(e),EX_ile_L(e),EX_ins(e),EX_hxan(e),EX_co2(e),EX_nh4(e),EX_so4(e),EX_ca2(e),EX_h(e),EX_k(e),EX_mg2(e),EX_na1(e),EX_fe3(e),EX_nac(e),EX_thym(e),EX_ade(e),EX_thr_L(e),EX_val_L(e),EX_pro_L(e),EX_his_L(e),EX_leu_L(e),EX_ura(e),EX_tyr_L(e),EX_trp_L(e),EX_met_L(e),EX_ser_L(e),EX_arg_L(e),EX_asp_L(e),EX_lys_L(e),EX_ala_L(e),EX_zn2(e),EX_cd2(e),EX_glyc(e)…	"-1000,-1000,0,-0.1,0,-0.089,-0.1,-0.1,-1000,-1000,-1000,-1000,-1000,-1000,-1000,-1000,-1000,-1000,-1000,-1000,-0.288,-0.071,-0.1,-1.642,-0.1,-1000,-0.035,0,-0.1,-1.722,-1.17,-0.041,-0.1,-0.369,-1000,-20,-0.014,-0.445,0,-0.235,-0.084,-0.084,-0.6,-1000,-1000"
Medium	Reaction	MD119	LB+minimal salt+Gly+TMAO+SF+KNO3	EX_o2(e),EX_h2o(e),EX_glc(e),EX_phe_L(e),EX_cys_L(e),EX_ile_L(e),EX_ins(e),EX_hxan(e),EX_co2(e),EX_nh4(e),EX_so4(e),EX_ca2(e),EX_h(e),EX_k(e),EX_mg2(e),EX_na1(e),EX_fe3(e),EX_nac(e),EX_thym(e),EX_ade(e),EX_thr_L(e),EX_val_L(e),EX_pro_L(e),EX_his_L(e),EX_leu_L(e),EX_ura(e),EX_tyr_L(e),EX_trp_L(e),EX_met_L(e),EX_ser_L(e),EX_arg_L(e),EX_asp_L(e),EX_lys_L(e),EX_ala_L(e),EX_zn2(e),EX_cd2(e),EX_glyc(e)…	"-1000,-1000,0,-0.1,0,-0.089,-0.1,-0.1,-1000,-1000,-1000,-1000,-1000,-1000,-1000,-1000,-1000,-1000,-1000,-1000,-0.288,-0.071,-0.1,-1.642,-0.1,-1000,-0.035,0,-0.1,-1.722,-1.17,-0.041,-0.1,-0.369,-1000,-20,-0.014,-0.445,0,-0.235,-0.084,-0.084,-0.6,-1000,-1000"
Stress	Reaction	O2-starvation	none	EX_o2(e)	"0"
