# Supplementary material for: Multi-omics integration accurately predicts cellular state in unexplored conditions for Escherichia coli
Source: Nat Commun. 2016 Oct 7;7:13090. doi: 10.1038/ncomms13090 (PMC5059772; doi:10.1038/ncomms13090)
Supplement: Supplementary Data 5 — The list of all molecular interactions used for modeling. [file ncomms13090-s6.xlsx]

## Sheet: Transcriptome
Supplementary Data 5 : The measured growth dynamics of 179 conditions for transcriptome, 70 conditions for proteome, and 52 conditions for metabolome and 53 conditions that show clear improvement in growth rate prediction in adding layer by layer in the order of input, transcriptome, proteome, metabolome, and fluxome
Strain	Medium ID	Stress	GP Type	Genes Perturbed	Comments	N	initial OD 1	initial OD 2	initial OD 3	initial OD 4	mean OD	SEM	lag 1 (h)	lag 2 (h)	lag 3 (h)	lag 4 (h)	mean alg	SEM	uMax 1 (/h)	uMax 2 (/h)	uMax 2 (/h)	uMax 3 (/h)	mean uMax	SEM	max OD 1	Max OD 2	max OD 3	max OD 4	mean max OD	SEM
JA122	MD017	none	WT	none		4	0.008	0.008	0.006	0.006	0.007	0.00057735	1.19	0.66111	1.45445	0.66111	0.99167	0.19833	0.01513	0.01513	0.01639	0.01639	0.01576	0.000363878	0.066	0.069	0.071	0.071	0.06925	0.00118
MG1655	MD038	none	WT	none		4	0.006	0.007	0.011	0.009	0.00825	0.00111	0.66111	5.15667	1.19	2.24777	2.31389	1.00335	0.0895	0.0895	0.09706	0.11219	0.09706	0.00535	0.86	0.838	0.847	0.851	0.849	0.00456
MG1655	MD038	O2-starvation;nitrosative	WT	none		3	0.0134	0.0044	0.0034		0.00707	0.00318	3.57	2.77666	3.30556		3.21741	0.23322	0.06176	0.04664	0.04664		0.05168	0.00504	0.5704	0.4204	0.4434		0.47807	0.04664
MG1655	MD038	O2-starvation	WT	none		3	0.0134	0.0044	0.0034		0.00707	0.00318	3.57	2.77666	3.30556		3.21741	0.23322	0.06176	0.04664	0.04664		0.05168	0.00504	0.5704	0.4204	0.4434		0.47807	0.04664
MG1655	MD049	none	WT	none		4	0.008	0.009	0.008	0.009	0.0085	0.000288675	2.77666	2.77666	3.04111	2.77666	2.84278	0.06611	0.13487	0.13487	0.13866	0.12983	0.13456	0.00181	0.746	0.688	0.668	0.677	0.69475	0.01757
MG1655	MD097+Glu	none	WT	none		3	0.01733	0.01833	0.01733		0.01766	0.000333333	0.66111	0.66111	0.66111		0.66111	0	0.09117	0.09369	0.09243		0.09243	0.000727755	0.21667	0.22167	0.21967		0.21934	0.00145
MG1655	MD018	none	WT	none		4	0.0075	0.0025	0.0125	0.0085	0.00775	0.00206	0.39666	0.66111	0.39666	0.39666	0.46278	0.06611	0.35546	0.33025	0.35641	0.2959	0.33451	0.01422	1.27425	1.251	1.2895	1.239	1.26344	0.01136
W3110	MD018	none	WT	none		4	0.0105	0.0205	0.0055	0.0055	0.0105	0.00354	0.66111	0.39666	0.39666	0.66111	0.52889	0.07634	0.31386	0.16607	0.1812	0.32269	0.24595	0.04191	1.148	0.89725	0.921	1.147	1.02831	0.06898
MC1000	MD018	none	WT	none		4	0.0125	0.0015	0.0011	0.0095	0.00615	0.00287	0.66111	2.51222	0.66111	0.66111	1.12389	0.46278	0.31639	0.30725	0.30756	0.31008	0.31032	0.00212	1.12525	1.03725	1.10975	1.09225	1.09113	0.01918
MG1655	MD117	O2-starvation	WT	none		3	0.0164	0.0124	0.0114		0.0134	0.00153	1.98334	0.39666	0.39666		0.92555	0.52889	0.21177	0.14622	0.14244		0.16681	0.02251	0.8994	0.7694	0.7284		0.79907	0.05154
BW25113	MD018	none	WT	none		4	0.0175	0.0155	0.0135	0.0275	0.0185	0.00311	0.39666	0.39666	0.39666	0.39666	0.39666	0	0.39044	0.38666	0.40179	0.35767	0.38414	0.00939	1.339	1.38125	1.38325	1.412	1.37888	0.01503
MG1655	MD018	O2-starvation	WT	none		3	0.01233	0.01033	0.01233		0.01166	0.000666667	0.39666	0.39666	0.39666		0.39666	0	0.20294	0.20546	0.19286		0.20042	0.00385	0.48233	0.50233	0.47833		0.48766	0.00742
NCM3722	MD026	none	WT	none		4	0.0095	0.0105	0.0105	0.0095	0.01	0.000288675	0.39666	0.39666	0.39666	0.39666	0.39666	0	0.3542	0.34916	0.33656	0.44117	0.37027	0.02392	0.853	0.877	0.842	0.922	0.8735	0.01774
MG1655	MD026	none	WT	none		4	0.013	0.015	0.015	0.015	0.0145	0.0005	0.92556	0.92556	0.92556	0.92556	0.92556	0	0.31764	0.32899	0.33151	0.34411	0.33056	0.00543	0.906	0.943	0.926	0.917	0.923	0.00782
DH5alpha	MD018	none	WT	none		4	0.01	0.014	0.015	0.016	0.0135	0.000957427	0.39666	0.39666	0.39666	0.66111	0.46278	0.06611	0.25746	0.24517	0.25021	0.25021	0.25076	0.00253	0.98425	1.069	1.06	1.077	1.04756	0.02139
N3433	MD018	none	WT	none		4	0.0105	0.0095	0.0075	0.0095	0.00925	0.000629153	0.39666	0.39666	0.39666	0.39666	0.39666	0	0.2584	0.24674	0.25084	0.25053	0.25163	0.00244	1.0855	1.0685	1.1025	1.06525	1.08044	0.00859
MG1655	MD018	none	OE	fis		4	0.018	0.016	0.017	0.008	0.01475	0.00229	0.39666	0.39666	0.39666	0.39666	0.39666	0	0.31639	0.33782	0.33151	0.33782	0.33088	0.00506	1.32025	1.401	1.399	1.42125	1.38538	0.02228
DH5alpha	MD018	ethanol	WT	none		4	0.0105	0.0125	0.0135	0.0215	0.0145	0.00242	1.19	0.92556	0.92556	0.92556	0.99167	0.06611	0.22941	0.23666	0.2417	0.23036	0.23453	0.00288	0.983	1.022	1.048	1.07	1.03075	0.0187
AB1157	MD018	none	WT	none		4	0.0095	0.0125	0.0115	0.0115	0.013	0.00218	0.39666	0.39666	0.39666	0.39666	0.39666	0	0.27479	0.27605	0.28361	0.26975	0.27605	0.00287	1.20625	1.19	1.20675	1.21075	1.20344	0.00459
MG1655	MD018	none	OE	graL		4	0.0105	0.0105	0.0115	0.0195	0.013	0.00218	0.39666	0.39666	0.39666	0.39666	0.39666	0	0.34254	0.3375	0.3312	0.3375	0.33719	0.00232	1.26225	1.21825	1.19925	1.20875	1.22213	0.01393
TOP10	MD018	none	WT	none		4	0.024	0.018	0.022	0.021	0.02125	0.00125	0.39666	0.39666	0.39666	0.39666	0.39666	0	0.22563	0.23067	0.23067	0.22815	0.22878	0.00121	1.019	1.01	0.983	0.943	0.98875	0.01706
D31	MD018	none	WT	none		4	0.0115	0.0125	0.0145	0.0115	0.0125	0.000707107	0.39666	0.39666	0.39666	0.39666	0.39666	0	0.31733	0.30851	0.31607	0.32017	0.31552	0.00249	1.212	1.184	1.18175	1.1945	1.19306	0.0069
W3110	MD028	none	WT	none		4	0.02	0.022	0.021	0.022	0.02125	0.000478714	0.66111	0.66111	0.66111	0.66111	0.66111	0	0.36051	0.35546	0.35294	0.36933	0.35956	0.00362	1.335	1.235	1.208	1.224	1.2505	0.02871
MG1655	MD075	none	WT	none		4	0.01	0.007	0.008	0.009	0.0085	0.000645497	3.30556	3.30556	3.04111	3.57	3.30556	0.10796	0.18403	0.16386	0.17269	0.21681	0.18435	0.01158	0.582	0.579	0.609	0.666	0.609	0.02016
BW25113	MD105	carbon-shift	WT	none		4	0.011	0.008	0.008	0.008	0.00875	0.00075	6.47889	11.2389	4.36334	4.09889	6.545	1.65278	0.11344	0.09076	0.05672	0.07059	0.08288	0.01235	0.689	0.692	0.7	0.654	0.68375	0.01018
BW25113	MD106	none	WT	none		4	0.019	0.018	0.018	0.016	0.01775	0.000629153	0.92556	0.92556	0.92556	0.92556	0.92556	0	0.18277	0.21303	0.1979	0.19286	0.19664	0.0063	0.662	0.671	0.692	0.668	0.67325	0.00652
MG1655	MD001	none	WT	none		4	0.007	0.01	0.008	0.008	0.00825	0.000629153	4.09889	3.30556	4.09889	3.83445	3.83445	0.18699	0.16639	0.18781	0.17395	0.17017	0.17458	0.00467	0.686	0.711	0.64	0.643	0.67	0.01724
MG1655	MD002	none	WT	none		4	0.019	0.018	0.019	0.016	0.018	0.000707107	0.39666	0.39666	0.39666	0.39666	0.39666	0	0.12857	0.13235	0.12857	0.1437	0.1333	0.00358	0.667	0.678	0.681	0.746	0.693	0.01792
MG1655	MD002	none	WT	none		4	0.007	0.008	0.007	0.009	0.00775	0.000478714	4.62777	4.62777	4.62777	4.09889	4.49555	0.13222	0.11849	0.13614	0.11975	0.11344	0.12195	0.00492	1.105	1.193	1.186	1.16	1.161	0.01997
MG1655	MD001	O2-starvation	WT	none		3	0.0145	0.014	0.015		0.0145	0.000288675	2.77666	0.39666	3.04111		2.07148	0.84088	0.06996	0.08193	0.05798		0.06996	0.00691	0.345	0.379	0.312		0.34533	0.01934
MG1655	MD001	none	KO;KO	lac;dksA		4	0.019	0.017	0.019	0.018	0.01825	0.000478714	0.39666	0.39666	0.39666	0.39666	0.39666	0	0.17269	0.23445	0.21429	0.17521	0.19916	0.01513	0.861	0.892	0.887	0.854	0.8735	0.0094
DH1	MD025	none	WT	none		3	0.013	0.014	0.018		0.015	0.00153	5.15667	5.15667	5.42111		5.24481	0.08815	0.07689	0.07732	0.07102		0.07508	0.00203	0.444	0.48167	0.51167		0.47911	0.01958
DH1	MD025	butanol	WT	none		3	0.021	0.02	0.018		0.01967	0.000881917	9.12334	9.12334	12.8256		10.3574	1.23407	0.03488	0.05841	0.05546		0.04958	0.0074	0.38867	0.38933	0.40733		0.39511	0.00611
MG1655	MD108	none	WT	none		4	0.006	0.01	0.009	0.008	0.00825	0.000853913	9.12334	9.12334	10.1811	12.8256	10.3133	0.87373	0.08571	0.08067	0.06807	0.07941	0.07847	0.00372	0.704	0.646	0.662	0.622	0.6585	0.01725
BW25113	MD001	none	WT	none		4	0.016	0.017	0.018	0.018	0.01725	0.000478714	0.66111	0.66111	0.92556	0.92556	0.79333	0.07634	0.16008	0.14496	0.17269	0.18908	0.1667	0.00937	0.689	0.679	0.685	0.652	0.67625	0.00834
MG1655	MD001	none	KO	thyA		4	0.033	0.042	0.038	0.039	0.038	0.00187	0.39666	0.39666	0.39666	0.39666	0.39666	0	0.19286	0.22059	0.25588	0.27353	0.23572	0.01803	0.919	0.894	0.882	0.903	0.8995	0.00779
MG1655	MD107	none	WT	none		4	0.005	0.007	0.006	0.008	0.0065	0.000645497	30.2789	29.4856	24.1967	27.8989	27.965	1.35003	0.00378	0.00378	0.00378	0.00504	0.0041	0.000315127	0.047	0.041	0.039	0.047	0.0435	0.00206
MG1655	MD001	none	WT	none		3	--	0.009	0.007	0.009	0.00833	0.000666667	--	1.19	1.45445	1.45445	1.3663	0.15268	--	0.24706	0.27857	0.2874	0.27101	0.01224	--	0.904	0.906	0.904	0.90467	0.000666667
W3110	MD020	none	WT	none		4	0.019	0.012	0.011	0.011	0.01325	0.00193	1.98334	1.71889	1.19	1.71889	1.65278	0.16638	0.17521	0.17521	0.17395	0.18529	0.17742	0.00264	0.735	0.698	0.708	0.723	0.716	0.00815
MG1655	MD096	none	WT	none		4	0.012	0.014	0.013	0.01	0.01225	0.000853913	4.36334	3.57	3.30556	3.57	3.70222	0.22902	0.17353	0.17185	0.16849	0.15713	0.16775	0.00369	0.88933	0.87833	0.80433	0.85633	0.85708	0.01887
W3110	MD019	carbon-limitation	WT	none		3	--	0.015	0.0016	0.0018	0.00613	0.00443	--	11.72	10.07	14.32	12.0367	1.23704	--	0.00504	0.00126	0.00303	0.00311	0.00109	--	0.028	0.025	0.0272	0.02673	0.00155
MG1655	MD096	ethanol	WT	none		4	0.009	0.015	0.014	0.015	0.01325	0.00144	4.09889	2.77666	3.30556	2.77666	3.23944	0.31243	0.14453	0.1458	0.15	0.14033	0.14517	0.00199	0.73633	0.77033	0.75633	0.76033	0.75583	0.00714
MG1655	MD103	O2-starvation	WT	none		3	0.0094	0.0074	0.0034		0.00673	0.00176	4.36334	3.30556	3.04111		3.57	0.40395	0.1437	0.16387	0.17017		0.15924	0.00798	1.0044	0.9534	0.7744		0.91073	0.06974
MG1655	MD102	carbon-shift	WT	none		4	0.013	0.011	0.014	0.011	0.01225	0.00075	0.66111	1.45445	1.98334	1.45445	1.38833	0.27258	0.13992	0.16513	0.18908	0.17899	0.16828	0.01065	0.591	0.565	0.579	0.579	0.5785	0.00532
MG1655	MD102	carbon-shift	KO	rpoS		4	0.015	0.015	0.017	0.016	0.01575	0.000478714	0.92556	2.51222	0.66111	2.51222	1.65278	0.49913	0.12857	0.14496	0.13487	0.14748	0.13897	0.00441	0.553	0.581	0.584	0.559	0.56925	0.00777
MG1655	MD010	oxidative	WT	none		3	0.022	0.023	0.021		0.022	0.00057735	0.39666	0.39666	0.92556	0.57296	0.1763		0.12688	0.14622	0.16387		0.14566	0.01068	0.827	0.93367	0.94767		0.90278	0.0381
MG1655	MD004	none	WT	none		4	0.021	0.013	0.015	0.014	0.01575	0.0018	3.57	0.92556	0.66111	2.77666	1.98333	0.70793	0.2937	0.27101	0.23067	0.23193	0.25683	0.01545	0.773	0.824	0.81	0.85	0.81425	0.01605
MG1655	MD102	carbon-shift	KO	relA		4	0.017	0.013	0.017	0.016	0.01575	0.000946485	1.45445	1.45445	0.92556	1.19	1.25611	0.12659	0.14874	0.12983	0.13361	0.17773	0.14748	0.01088	0.633	0.614	0.615	0.678	0.635	0.01498
MG1655	MD010	none	WT	none		3	0.01	0.013	0.011		0.01133	0.000881917	2.51222	4.09889	2.77666		3.12926	0.49079	0.33992	0.43907	0.1706		0.31653	0.07838	1.155	1.108	0.92567		1.06289	0.06994
MG1655	MD011	carbon-shift	WT	none		4	0.013	0.011	0.014	0.011	0.01225	0.00075	0.66111	1.45445	1.98334	1.45445	1.38833	0.27258	0.13992	0.16513	0.18908	0.17899	0.16828	0.01065	0.591	0.565	0.579	0.579	0.5785	0.00532
MG1655	MD102	carbon-shift	KO	crp		4	0.01	0.014	0.015	0.016	0.01375	0.00131	0.66111	23.1389	20.7589	17.3211	15.47	5.07867	0.02395	0.0416	0.05546	0.05798	0.04475	0.00781	0.215	0.361	0.332	0.43	0.3345	0.04482
MG1655	MD004	O2-starvation	WT	none		3	0.0054	0.0064	0.0054		0.00573	0.000333333	4.89222	3.04111	4.09889		4.01074	0.53619	0.16135	0.16008	0.14748		0.1563	0.00443	0.4664	0.4634	0.4464		0.45873	0.00623
MG1655	MD022	none	WT	none		4	0.013	0.011	0.012	0.012	0.012	0.000408248	1.19	1.45445	1.45445	1.45445	1.38833	0.06611	0.19916	0.21555	0.20798	0.20924	0.20798	0.00337	1.21133	1.19733	1.19233	1.19333	1.19858	0.00439
MG1655	MD004	O2-starvation	KO	arcA	Keio knock out was used	3	0.0074	0.0084	0.0084		0.00807	0.000333333	3.04111	2.51222	2.24777		2.60037	0.23322	0.10336	0.12731	0.12479		0.11849	0.0076	0.6544	0.7354	0.7204		0.7034	0.02488
MG1655	MD001	thymine-starvation	KO	b2827		3	0.00533	0.00733	0.00633		0.00633	0.00057735	1.19	1.19	0.92556		1.10185	0.08815	0.11975	0.08571	0.09832		0.10126	0.00993	0.45867	0.49167	0.46667		0.47234	0.00994
DH1	MD001	none	WT	none		3	0.00133	0.00133	0.00133		0.00133	0	4.36334	4.36334	5.15667		4.62778	0.26444	0.03908	0.03782	0.03655		0.03782	0.000727755	0.36933	0.36133	0.33233		0.35433	0.01124
BW25113	MD001	ethanol	WT	none		3	0.00733	0.00733	0.00833		0.00766	0.000333333	1.71889	1.71889	1.45445		1.63074	0.08815	0.14496	0.18529	0.18656		0.17227	0.01366	0.473	0.48033	0.551		0.50144	0.02487
BW25113	MD001	none	KO	b2741		3	0.00533	0.00533	0.00533		0.00533	0	1.19	0.92556	1.19		1.10185	0.08815	0.0958	0.09076	0.12437		0.10364	0.01047	0.36967	0.36967	0.53933		0.42622	0.05655
BW25113	MD001	ethanol	KO	b2741		3	0.00633	0.00633	0.00533		0.006	0.000333333	0.92556	0.92556	1.19		1.0137	0.08815	0.10673	0.09328	0.08656		0.09552	0.00593	0.35367	0.34967	0.355		0.35278	0.0016
MG1655	MD001	heat	WT	none		3	0.005	0.006	0.008		0.00633	0.000881917	1.45445	1.19	1.19		1.27815	0.08815	0.08319	0.04538	0.0479		0.05882	0.01221	0.312	0.256	0.272		0.28	0.01665
MC4100	MD002	cold	WT	none		3	0.007	0.009	0.008		0.008	0.00057735	7.80111	0.39666	0.39666		2.86481	2.46815	0.01765	0.01513	0.01261		0.01513	0.00146	0.331	0.332	0.335		0.33267	0.0012
MC4100	MD002	none	WT	none		3	0.00433	0.00633	0.00633		0.00566	0.000666667	0.39666	0.39666	0.39666		0.39666	0	0.06639	0.07143	0.09202		0.07661	0.00784	0.765	0.772	0.825		0.78733	0.01894
MG1655	MD003	none	WT	none		3	0.00533	0.00633	0.00533		0.00566	0.000333333	3.04111	1.45445	1.45445		1.98333	0.52889	0.10336	0.08067	0.07311		0.08571	0.00909	0.68633	0.632	0.608		0.64211	0.02317
MG1655	MD004	oxidative	WT	none		3	0.013	0.014	0.015		0.014	0.00057735	11.7678	9.38777	9.38777		10.1811	0.79333	0.17899	0.19916	0.18151		0.18655	0.00634	0.489	0.505	0.501		0.49833	0.00481
MG1655	MD004	lactose-shift	WT	none		3	0.00533	0.00633	0.00633		0.006	0.000333333	2.77666	2.77666	0.92556		2.15963	0.61704	0.12731	0.10462	0.11177		0.11457	0.0067	0.756	0.676	0.639		0.69033	0.03453
W3110	MD004	none	WT	none		3	0.00633	0.00633	0.00933		0.00733	0.001	2.24777	2.24777	1.19		1.89518	0.35259	0.11975	0.13487	0.09243		0.11568	0.01242	0.38	0.406	0.29933		0.36178	0.03211
MG1655	MD016+0.4% glucose	carbon-limitation	WT	none		3	0.00633	0.00633	0.00533		0.006	0.000333333	2.24777	2.24777	1.98334		2.15963	0.08815	0.16765	0.17521	0.17017		0.17101	0.00222	0.828	0.781	0.818		0.809	0.01429
W3110	MD016	O2-starvation	WT	none		3	0.01333	0.01333	0.01533		0.014	0.000666667	1.98334	1.98334	1.98334		1.98334	0	0.09117	0.09495	0.08529		0.09047	0.00281	0.43833	0.464	0.44133		0.44789	0.0081
W3110	MD016	none	WT	none		3	0.00533	0.00533	0.00833		0.00633	0.001	2.51222	2.51222	2.24777		2.42407	0.08815	0.1374	0.14202	0.15085		0.14342	0.00395	0.804	0.81333	1.00733		0.87489	0.06628
BW25113	MD018	oxidative	WT	none		3	0.00967	0.00467	0.00667		0.007	0.00145							0.00463	0.0042	0.00504		0.00462	0.000243807	0.01667	0.02967	0.014		0.02011	0.00484
BW25113	MD018	acidic	WT	none		3	0.02567	0.02767	0.03167		0.02834	0.00176	0.39666	0.39666	0.39666		0.39666	0	0.11555	0.11429	0.12731		0.11905	0.00415	1.18067	1.19067	1.23067		1.20067	0.01528
MG1655	MD018	oxidative	WT	none		3	0.00567	0.00567	0.00467		0.00534	0.000333333							0.00337	0.00168	0.0042		0.00308	0.000741642	0.02467	0.007	0.01533		0.01567	0.0051
BW25113	MD018	none	KO	b2687		3	0.02967	0.02867	0.02867		0.029	0.000333333	0.39666	0.39666	0.39666		0.39666	0	0.21176	0.21554	0.21176		0.21302	0.00126	1.18067	1.20167	1.19767		1.19334	0.00644
BW25113	MD018	none	KO	b2741		3	0.00667	0.00367	0.00567		0.00534	0.000881917	0.39666	0.39666	0.39666		0.39666	0	0.17395	0.22815	0.2395		0.21387	0.02022	1.23833	1.28367	1.30933		1.27711	0.02076
BW25113	MD018	none	KO	b3261		3	0.02967	0.03167	0.02867		0.03	0.000881917	5.68555	0.39666	0.39666		2.15963	1.76296	0.15756	0.16386	0.1563		0.15924	0.00234	1.08967	1.10067	1.117		1.27711	0.00794
BW25113	MD018	acidic	KO	b2903		3	0.02567	0.02367	0.02967		0.02634	0.00176	0.39666	0.39666	0.39666		0.39666	0	0.13109	0.16176	0.16513		0.15266	0.01083	1.12133	1.16633	1.21233		1.16666	0.02627
BW25113	MD018	none	KO	b3516		3	0.02767	0.02967	0.02667		0.028	0.000881917	0.39666	0.39666	0.39666		0.39666	0	0.19538	0.20798	0.20924		0.2042	0.00443	1.29333	1.31033	1.24933		1.28433	0.01818
BW25113	MD018	none	KO	b1129		3	0.02867	0.02967	0.02267		0.027	0.00219	0.39666	0.39666	0.39666		0.39666	0	0.15252	0.17143	0.18403		0.16933	0.00916	1.12367	1.13	1.13367		1.12911	0.00292
BW25113	MD018	none	KO	b4132		3	0.03167	0.02767	0.03167		0.03034	0.00133	0.39666	0.39666	0.39666		0.39666	0	0.16134	0.17017	0.17521		0.16891	0.00405	1.06067	1.08167	1.10467		1.08234	0.01271
BW25113	MD018	none	KO	b1130		3	0.02167	0.02367	0.02767		0.02434	0.00176	0.39666	0.39666	0.39666		0.39666	0	0.16261	0.16135	0.17395		0.16597	0.00401	1.166	1.142	1.24767		1.18522	0.03198
BW25113	MD018	acidic	KO	b3706		3	0.01967	0.01367	0.01967		0.01767	0.002	0.39666	0.39666	0.39666		0.39666	0	0.07437	0.10042	0.11933		0.09804	0.01303	1.06833	1.12833	1.15633		1.11766	0.02596
BW25113	MD018	acidic	KO	b4131		3	0.02467	0.02867	0.02967		0.02767	0.00153	0.39666	0.39666	0.39666		0.39666	0	0.16891	0.1979	0.19538		0.18739	0.00927	1.13033	1.16867	1.25833		1.18578	0.03793
BW25113	MD018	none	KO	b3357		3	0.02167	0.02267	0.02067		0.02167	0.00057735	0.39666	0.39666	0.39666		0.39666	0	0.11471	0.12816	0.11597		0.11961	0.00429	0.89233	0.89667	0.89967		0.89622	0.00213
BW25113	MD018	acidic	KO	b0898		3	0.02667	0.02367	0.02267		0.02434	0.0012	0.39666	0.39666	0.39666		0.39666	0	0.15841	0.15504	0.14706		0.1535	0.00336	1.26667	1.30467	1.25067		1.274	0.01601
BW25113	MD018	acidic	KO	b1743		3	0.02667	0.02267	0.02367		0.02434	0.0012	0.39666	0.39666	0.39666		0.39666	0	0.15252	0.20757	0.15463		0.17157	0.01801	1.21267	1.30667	1.22867		1.24934	0.02904
BW25113	MD018	none	KO	b4249		3	0.02967	0.02867	0.02967		0.02934	0.000333333	0.39666	0.39666	0.39666		0.39666	0	0.15504	0.17395	0.17269		0.16723	0.0061	1.17667	1.12867	1.16133		1.15556	0.01415
BW25113	MD018	none	KO	b1205		3	0.02067	0.01967	0.02067		0.02034	0.000333333	0.39666	0.39666	0.39666		0.39666	0	0.21176	0.19412	0.2021		0.20266	0.0051	1.12467	1.16033	1.25033		1.17844	0.03739
CF15199	MD018	none	OE	graL		3	0.01067	0.01167	0.01067		0.011	0.000333333	0.39666	0.39666	0.39666		0.39666	0	0.15042	0.15672	0.17815		0.16176	0.00839	1.05967	1.10667	1.05467		1.07367	0.01656
BW25113	MD018	acidic	KO	b3510		3	0.02867	0.02167	0.03067		0.027	0.00273	0.39666	0.39666	0.39666		0.39666	0	0.18529	0.15504	0.17143		0.17059	0.00874	1.23933	1.05367	1.12367		1.13889	0.05413
BW25113	MD018	acidic	KO	b1129		3	0.02367	0.02867	0.02767		0.02667	0.00153	0.39666	0.39666	0.39666		0.39666	0	0.11933	0.14328	0.14454		0.13572	0.0082	1.15667	1.22967	1.22667		1.20434	0.02385
BW25113	MD018	acidic	KO	b4117		3	0.02367	0.01967	0.01767		0.02034	0.00176	0.39666	0.39666	0.39666		0.39666	0	0.12773	0.14916	0.17689		0.15126	0.01423	1.24333	1.17533	1.26567		1.22811	0.02717
BW25113	MD018	acidic	KO	b3516		3	0.03067	0.03167	0.02767		0.03	0.0012	0.39666	0.39666	0.39666		0.39666	0	0.16386	0.18151	0.16891		0.17143	0.00525	1.13867	1.11967	1.14267		1.13367	0.00709
BW25113	MD018	none	KO	b1222		3	0.02767	0.02367	0.02967		0.027	0.00176	0.39666	0.39666	0.39666		0.39666	0	0.17899	0.14874	0.16134		0.16302	0.00877	1.094	1.13567	1.078		1.10256	0.01719
BW25113	MD018	none	KO	b3509		3	0.03267	0.03167	0.03067		0.03167	0.00057735	0.39666	0.39666	0.39666		0.39666	0	0.16386	0.17017	0.16597		0.16667	0.00185	1.10867	1.10467	1.11367		1.109	0.0026
BW25113	MD018	none	KO	b4327		3	0.02367	0.02467	0.02667		0.025	0.000881917	0.39666	0.39666	0.39666		0.39666	0	0.1979	0.19033	0.18907		0.19244	0.00276	1.15367	1.12933	1.21867		1.16722	0.02667
BW25113	MD018	none	KO	b3706		3	0.02367	0.02267	0.02067		0.02234	0.000881917	0.39666	0.39666	0.39666		0.39666	0	0.12353	0.12857	0.14118		0.13109	0.00525	1.05033	1.03467	1.06233		1.04911	0.00801
BW25113	MD018	none	KO	b4172		3	0.01567	0.01567	0.01467		0.01534	0.000333333	0.39666	0.39666	0.39666		0.39666	0	0.10126	0.09076	0.09243		0.09482	0.00326	0.66267	0.68867	0.69033		0.68056	0.00896
BW25113	MD018	acidic	KO	b3261		3	0.02967	0.02467	0.02867		0.02767	0.00153	0.39666	0.39666	0.39666		0.39666	0	0.13361	0.1374	0.15337		0.14146	0.00605	1.23067	1.22767	1.23267		1.23034	0.00145
BW25113	MD018	none	KO	b3024		3	0.03367	0.03167	0.03867		0.03467	0.00208	0.39666	0.39666	0.39666		0.39666	0	0.20546	0.17353	0.21554		0.19818	0.01266	1.19367	1.11567	1.17633		1.16189	0.02365
BW25113	MD018	acidic	KO	b3509		3	0.02867	0.02467	0.02667		0.02667	0.00115	0.39666	0.39666	0.39666		0.39666	0	0.13655	0.1479	0.16639		0.15028	0.00869	1.25833	1.22333	1.27033		1.25066	0.0141
BW25113	MD018	acidic	KO	b0912		3	0.01467	0.01767	0.01967		0.01734	0.00145	0.39666	0.39666	0.39666		0.39666	0	0.11051	0.11051	0.13614		0.11905	0.00854	0.76367	0.797	0.815		0.79189	0.01504
BW25113	MD018	none	KO	b4131		3	0.02367	0.01667	0.02167		0.02067	0.00208	0.39666	0.39666	0.39666		0.39666	0	0.21218	0.21974	0.22899		0.22031	0.00486	1.31067	1.31467	1.27633		1.30056	0.01217
BW25113	MD018	acidic	KO	b0727		3	0.01267	0.01267	0.01367		0.013	0.000333333	0.39666	0.39666	0.39666		0.39666	0	0.11051	0.12437	0.11219		0.11569	0.00437	0.39567	0.45567	0.43967		0.43034	0.01794
BW25113	MD018	acidic	KO	b3515		3	0.03267	0.03067	0.03367		0.03234	0.000881917	0.39666	0.39666	0.39666		0.39666	0	0.16386	0.16512	0.18403		0.17101	0.00652	1.14067	1.15667	1.20267		1.16667	0.01858
BW25113	MD018	acidic	KO	b1020		3	0.02567	0.02567	0.02567		0.02567	0	0.39666	0.39666	0.39666		0.39666	0	0.15841	0.15967	0.15841		0.15883	0.00042017	1.27067	1.24567	1.22567		1.24734	0.01302
BW25113	MD018	acidic	KO	b0726		3	0.01367	0.01367	0.01167		0.013	0.000666667	0.39666	0.39666	0.39666		0.39666	0	0.0979	0.11051	0.11429		0.10757	0.00495	0.42667	0.402	0.40467		0.41111	0.00782
BW25113	MD018	none	KO	b3515		3	0.02567	0.02367	0.02467		0.02467	0.00057735	0.39666	0.39666	0.39666		0.39666	0	0.16554	0.17689	0.18823		0.17689	0.00655	1.25967	1.30333	1.27933		1.28078	0.01262
BW25113	MD018	acidic	KO	b1130		3	0.02567	0.02467	0.02967		0.02667	0.00153	0.39666	0.39666	0.39666		0.39666	0	0.15589	0.13109	0.17101		0.15266	0.01164	1.23667	1.26667	1.23767		1.247	0.00984
BW25113	MD018	acidic	KO	b1493		3	0.02467	0.02767	0.03267		0.02834	0.00233	0.39666	0.39666	0.39666		0.39666	0	0.12101	0.13068	0.15211		0.1346	0.00919	1.14967	1.20567	1.23567		1.197	0.0252
BW25113	MD018	none	KO	b1020		3	0.02567	0.02367	0.02767		0.02567	0.00115	0.39666	0.39666	0.39666		0.39666	0	0.1563	0.17521	0.15		0.1605	0.00758	1.05267	1.14267	1.055		1.08345	0.02962
BW25113	MD018	none	KO	b0727		3	0.01267	0.01267	0.01367		0.013	0.000333333	0.39666	0.39666	0.39666		0.39666	0	0.13109	0.13614	0.1563		0.14118	0.0077	0.56767	0.56367	0.50567		0.54567	0.02003
BW25113	MD018	none	KO	b0726		3	0.01867	0.00467	0.01367		0.01234	0.0041	0.39666	1.19	0.39666		0.66111	0.26444	0.15463	0.1731	0.16471		0.16415	0.00534	0.446	0.54067	0.49567		0.49411	0.02734
BW25113	MD018	none	KO	b0912		3	0.01867	0.01967	0.01867		0.019	0.000333333	0.39666	0.39666	0.39666		0.39666	0	0.13866	0.1395	0.14748		0.14188	0.00281	0.84267	0.87367	0.874		0.86345	0.01039
BW25113	MD018	acidic	KO	b4045		3	0.01667	0.02867	0.01967		0.02167	0.00361	0.39666	0.39666	0.39666		0.39666	0	0.14496	0.21428	0.16008		0.17311	0.02105	1.17733	1.25967	1.20667		1.21456	0.02409
BW25113	MD018	none	KO	b2903		3	0.02767	0.02967	0.02767		0.02834	0.000666667	0.39666	0.39666	0.39666		0.39666	0	0.15504	0.16512	0.17017		0.16344	0.00445	1.08233	1.04333	1.07967		1.06844	0.01258
BW25113	MD018	none	KO	b1916		3	0.03467	0.03467	0.03367		0.03434	0.000333333	0.39666	0.39666	0.39666		0.39666	0	0.19033	0.1916	0.2168		0.19958	0.00862	1.20967	1.154	1.199		1.18756	0.01706
BW25113	MD018	none	KO	b3022		3	0.02967	0.02767	0.02867		0.02867	0.00057735	0.39666	0.39666	0.39666		0.39666	0	0.18529	0.17395	0.1916		0.18361	0.00516	1.10767	1.05267	1.05567		1.072	0.01785
BW25113	MD018	acidic	KO	b1379		3	0.02467	0.02067	0.02767		0.02434	0.00203	0.39666	0.39666	0.39666		0.39666	0	0.14832	0.13194	0.14832		0.14286	0.00546	1.24267	1.25167	1.22867		1.241	0.00669
BW25113	MD018	none	KO	b1493		3	0.02767	0.02767	0.02967		0.02834	0.000666667	0.39666	0.39666	0.39666		0.39666	0	0.15756	0.16639	0.17017		0.16471	0.00374	1.06667	1.07167	1.22167		1.12	0.05085
BW25113	MD018	acidic	KO	b3357		3	0.02767	0.02967	0.02167		0.02634	0.0024	0.39666	0.39666	0.39666		0.39666	0	0.0958	0.11177	0.10462		0.10406	0.00462	0.80833	0.81233	0.90533		0.842	0.03169
BW25113	MD018	none	KO	b0114		3	0.02667	0.02967	0.03167		0.02934	0.00145	0.39666	0.39666	0.39666		0.39666	0	0.17732	0.21261	0.1916		0.19384	0.01025	1.101	1.07767	1.08067		1.08645	0.00733
BW25113	MD018	none	KO	b1743		3	0.02467	0.02367	0.02767		0.02534	0.0012	0.39666	0.39666	0.39666		0.39666	0	0.2042	0.18866	0.21933		0.20406	0.00885	1.17067	1.1	1.192		1.15422	0.0278
BW25113	MD018	none	KO	b4117		3	0.02467	0.02567	0.02667		0.02567	0.00057735	0.39666	0.39666	0.39666		0.39666	0	0.15	0.18151	0.16639		0.16596	0.0091	1.16233	1.23033	1.15967		1.18411	0.02312
BW25113	MD018	acidic	KO	b4132		3	0.02667	0.02367	0.02467		0.025	0.000881917	0.39666	0.39666	0.39666		0.39666	0	0.14159	0.11764	0.13907		0.13277	0.0076	1.23633	1.25333	1.23933		1.243	0.00524
BW25113	MD018	none	KO	b0849		3	0.02967	0.02467	0.02267		0.02567	0.00208	0.39666	0.39666	0.39666		0.39666	0	0.15	0.16008	0.15882		0.1563	0.00317	1.14667	1.18	1.118		1.14822	0.01791
MG1655	MD018	acidic	WT	none		3	0.00267	0.00267	0.00267		0.011	0.000333333	0.39666	0.66111	0.66111		0.39666	0	0.14159	0.14496	0.14244		0.143	0.00101	1.05967	1.10667	1.05467		1.22867	0.02397
BW25113	MD018	acidic	KO	b0114		3	0.02967	0.02067	0.02467		0.025	0.0026	0.39666	0.39666	0.39666		0.39666	0	0.14328	0.14706	0.16345		0.15127	0.00619	1.24367	1.20267	1.23467		1.227	0.01244
BW25113	MD018	none	KO	b0898		3	0.02067	0.02467	0.02667		0.024	0.00176	0.39666	0.39666	0.39666		0.39666	0	0.18656	0.18529	0.22311		0.19832	0.0124	1.12167	1.108	1.28667		1.17211	0.05741
BW25113	MD018	none	KO	b4045		3	0.02367	0.02767	0.02567		0.02567	0.00115	0.39666	0.39666	0.39666		0.39666	0	0.18949	0.22311	0.19664		0.20308	0.01023	1.26933	1.28433	1.27233		1.27533	0.00458
BW25113	MD018	none	KO	b1379		3	0.02467	0.02867	0.02867		0.02734	0.00133	0.39666	0.39666	0.39666		0.39666	0	0.19538	0.18529	0.17269		0.18445	0.00656	1.22167	1.28467	1.175		1.22711	0.03178
BW25113	MD018	acidic	KO	b2741		3	0.00767	0.00767	0.00867		0.008	0.000333333	0.39666	0.39666	0.39666		0.39666	0	0.19327	0.18782	0.24748		0.20952	0.01904	1.18867	1.25967	1.23267		1.227	0.02069
BW25113	MD018	acidic	KO	b0849		3	0.02467	0.03567	0.02367		0.028	0.00384	0.39666	0.39666	0.39666		0.39666	0	0.14076	0.11681	0.12816		0.12858	0.00692	1.21467	1.21867	1.25067		1.228	0.01139
BW25113	MD018	acidic	KO	b1222		3	0.02367	0.02567	0.02267		0.024	0.000881917	0.39666	0.39666	0.39666		0.39666	0	0.11849	0.11807	0.12437		0.12031	0.00204	1.19567	1.21867	1.21667		1.21034	0.00736
BW25113	MD018	none	KO	b3510		3	0.02567	0.02267	0.03167		0.02667	0.00265	0.39666	0.39666	0.39666		0.39666	0	0.18908	0.19327	0.19538		0.19258	0.00185	1.31233	1.30933	1.26133		1.29433	0.01652
MG1655	MD020	none	WT	none		3	0.01833	0.01933	0.02033		0.01933	0.00057735	1.45445	1.45445	1.45445		1.45445	0	0.1811	0.20631	0.17227		0.18656	0.0102	0.947	0.70533	0.64967		0.76733	0.09126
W3110	MD021	none	WT	none		3	0.01333	0.01333	0.01333		0.01333	0	4.89222	4.62777	4.89222		4.80408	0.08815	0.01134	0.01134	0.01134		0.01134	0	0.06067	0.06167	0.06167		0.06134	0.000333333
MG1655	MD024	none	WT	none		3	0.00433	0.00633	0.00433		0.005	0.000666667	2.24777	1.98334	1.98334		2.07148	0.08815	0.15882	0.15126	0.12605		0.14538	0.00991	0.57833	0.58267	0.58367		0.58156	0.00164
W3110	MD026	none	WT	none		3	0.00667	0.00567	0.00667		0.00634	0.000333333	0.92556	0.92556	0.92556		0.92556	0	0.21387	0.20883	0.2353		0.21933	0.00811	0.76667	0.62467	0.75567		0.71567	0.04561
BW25113	MD026	none	KO	b0836		3	0.00867	0.00967	0.00967		0.00934	0.000333333	0.39666	0.39666	0.39666		0.39666	0	0.24202	0.21513	0.2395		0.23221	0.00857	0.68267	0.64067	0.63567		0.653	0.0149
BW25113	MD026	none	KO	b1060		3	0.00767	0.00767	0.00767		0.00767	0	0.66111	0.39666	0.66111		0.57296	0.08815	0.2416	0.22647	0.26807		0.24538	0.01216	0.83367	0.72667	0.88467		0.815	0.04656
MG1655	MD027	none	WT	none		3	0.01067	0.00667	0.00767		0.00834	0.0012	0.39666	0.39666	0.39666		0.39666	0	0.14706	0.14496	0.19874		0.16359	0.01759	1.57967	1.47367	1.50167		1.51834	0.03171
W3110	MD028	acidic	WT	none		3	0.00667	0.00567	0.00467		0.00567	0.00057735	1.45445	1.71889	1.71889		1.63074	0.08815	0.10966	0.13025	0.13403		0.12465	0.00757	1.02467	1.04767	1.05567		1.04267	0.00929
W3110	MD028	O2-starvation;alkaline	WT	none		3	0.01967	0.01567	0.01567		0.017	0.00133	0.39666	0.39666	0.39666		0.39666	0	0.14328	0.12101	0.16765		0.14398	0.01347	0.72167	0.54167	0.74667		0.67	0.06457
W3110	MD028	O2-starvation	WT	none		3	0.01767	0.01467	0.01567		0.016	0.000881917	0.39666	0.39666	0.66111		0.48481	0.08815	0.13361	0.12395	0.13235		0.12997	0.00303	0.56767	0.59067	0.63567		0.598	0.01997
W3110	MD028	O2-starvation;acidic	WT	none		3	0.01467	0.01367	0.01567		0.01467	0.00057735	0.66111	0.92556	0.66111		0.74926	0.08815	0.16135	0.12353	0.13992		0.1416	0.01095	0.78867	0.66467	0.72067		0.72467	0.03585
W3110	MD028	alkaline	WT	none		3	0.01367	0.01267	0.01567		0.014	0.000881917	0.66111	0.39666	0.39666		0.48481	0.08815	0.33277	0.24958	0.32521		0.30252	0.02656	0.99167	0.90267	0.958		0.95078	0.02594
P4X	MD029	none	WT	none		3	0.02033	0.02633	0.02233		0.023	0.00176	0.39666	0.66111	0.39666		0.48481	0.08815	0.12688	0.10545	0.11471		0.11568	0.00621	0.34667	0.309	0.352		0.33589	0.01353
P4X	MD030	none	WT	none		3	0.02833	0.02333	0.02333		0.025	0.00167	0.39666	0.66111	0.66111		0.57296	0.08815	0.11471	0.11807	0.11932		0.11737	0.00138	0.34033	0.33233	0.361		0.34455	0.00854
MG1655	MD031	none	WT	none		3	0.00533	0.00533	0.00633		0.00566	0.000333333	1.19	0.92556	2.24777		1.45444	0.40394	0.1563	0.1437	0.19244		0.16415	0.01461	0.606	0.584	0.845		0.67833	0.08357
MG1655	MD033	none	WT	none		3	0.00533	0.00433	0.00533		0.005	0.000333333	1.71889	2.24777	2.24777		2.07148	0.17629	0.12731	0.15126	0.13235		0.13698	0.00729	0.587	0.618	0.618		0.60767	0.01033
BW25113	MD036	none	WT	none		3	0.01433	0.01533	0.01733		0.01566	0.000881917	2.24777	0.66111	0.66111		1.19	0.52889	0.09076	0.08067	0.07059		0.08067	0.00582	0.64333	0.634	0.617		0.63144	0.00771
MG1655	MD039	none	WT	none		3	0.00633	0.00633	0.00433		0.00566	0.000666667	2.51222	2.24777	2.24777		2.33593	0.08815	0.15504	0.12983	0.1437		0.14286	0.00729	0.636	0.56767	0.588		0.59722	0.02026
MG1655	MD040	none	WT	none		3	0.00033	-0.00067	-0.00067		-0.000336667	0.000333333							0.000844541	0.00168	0.000321428		0.000947475	0.000394534	0.00133	0.00433	0.001		0.00222	0.00106
NCM3722	MD043	heat;osmotic	WT	none		3	0.013	0.015	0.019		0.01567	0.00176	0.39666	0.39666	0.39666		0.39666	0	0.07941	0.07689	0.07815		0.07815	0.000727755	0.34	0.372	0.353		0.355	0.00929
NCM3722	MD043	osmotic	WT	none		3	0.016	0.019	0.015		0.00967	0.000333333	0.39666	0.39666	0.39666		0.39666	0	0.09706	0.11092	0.10084		0.13529	0.000420453	0.358	0.367	0.363		0.36267	0.0026
NCM3722	MD043	none	WT	none		3	0.01	0.01	0.009		0.00967	0.000333333	0.39666	0.39666	0.39666		0.39666	0	0.13487	0.13487	0.13614		0.13529	0.000420453	0.358	0.367	0.363		0.36267	0.0026
NCM3722	MD043	heat	WT	none		3	0.046	0.029	0.022		0.03233	0.00713	0.39666	0.39666	0.39666		0.39666	0	0.09202	0.07815	0.07689		0.08235	0.00485	0.365	0.383	0.39		0.37933	0.00745
MG1655	MD046	O2-starvation	WT	none		3	0.02433	0.02633	0.02233		0.02433	0.00115	4.62777	4.09889	2.24777		3.65815	0.72152	0.08067	0.08445	0.07815		0.08109	0.00183	0.58733	0.65433	0.69133		0.64433	0.03044
MG1655	MD046	none	WT	none		3	0.01833	0.02233	0.02233		0.021	0.00133	1.98334	1.71889	0.92556		1.54259	0.31782	0.15756	0.19664	0.17858		0.17759	0.01129	0.72567	0.66767	0.66767		0.687	0.01933
MG1655	MD049	oxidative	WT	none		3	0.01533	0.01833	0.01933		0.01766	0.0012	0.66111	2.24777	2.24777		1.71889	0.52889	0.09412	0.08782	0.09538		0.09244	0.00234	0.65133	0.59133	0.61933		0.62066	0.01733
MG1655	MD053	O2-starvation	WT	none		3	0.01933	0.02233	0.02033		0.02066	0.000881917	1.98334	2.24777	2.51222		2.24778	0.15268	0.13907	0.14159	0.15546		0.14537	0.00509	0.797	0.76733	0.71533		0.75989	0.02387
MG1655	MD055	copper-limitation	WT	none		3	0.03033	0.03333	0.03233		0.032	0.000881917	0.39666	43.7656	21.5522		21.9048	12.5208	0.07941	0.07143	0.06891		0.07325	0.00316	0.69467	0.64767	0.61167		0.65134	0.02403
MG1655	MD055	copper-excess	WT	none		3	0.05133	0.06033	0.06233		0.058	0.00338							0.00504	0.00504	0.00504		0.00504	2.11849e-08	0.09433	0.10833	0.116		0.10622	0.00634
MG1655	MD055	none	WT	none		3	0.01733	0.02833	0.02033		0.022	0.00328	1.98334	1.98334	0.66111		1.54259	0.44074	0.19664	0.18277	0.15378		0.17773	0.01263	0.919	0.853	0.82933		0.86711	0.02683
MG1655	MD057	O2-starvation	WT	none		3	0.02067	0.01867	0.01967		0.01967	0.00057735	0.39666	0.39666	0.39666		0.39666	0	0.1979	0.21051	0.2042		0.2042	0.00364	0.72667	0.79267	0.81867		0.77934	0.02738
MG1655	MD057	O2-starvation	KO	b1334		3	0.01567	0.01167	0.01567		0.01434	0.00133	0.39666	0.39666	0.39666		0.39666	0	0.16891	0.17143	0.1374		0.15924	0.01095	0.79933	0.795	0.75167		0.782	0.01522
MG1655	MD058	O2-starvation	WT	none		3	0.02067	0.01867	0.01967		0.01967	0.00057735	0.39666	0.39666	0.39666		0.39666	0	0.1979	0.21051	0.2042		0.2042	0.00364	0.72667	0.79267	0.81867		0.77934	0.02738
MG1655	MD059+0.01% glucose	carbon-limitation	WT	none		3	0.02333	0.02433	0.02333		0.02366	0.000333333							0.01765	0.01387	0.01387		0.01513	0.00126	0.06367	0.05667	0.05767		0.05934	0.00219
MG1655	MD059+0.4% glucose	none	WT	none		3	0.02033	0.02133	0.02033		0.02066	0.000333333	1.19	0.92556	1.19		1.10185	0.08815	0.21303	0.20042	0.20924		0.20756	0.00373	0.88533	1.03233	1.14333		1.02033	0.07472
BW25113	MD061	O2-starvation	KO	b4152		3	0.01733	0.01533	0.01633		0.01633	0.00057735	7.27222	7.00777	6.74334		7.00778	0.15268	0.03655	0.03655	0.03655		0.03655	0	0.454	0.47933	0.50333		0.47889	0.01424
CG2	MD064	none	WT	none		3	0.001	0.009	0.003		0.00433	0.0024	5.68555	6.21445	6.21445		6.03815	0.1763	0.18529	0.19664	0.19034		0.19076	0.00328	1.305	1.305	1.471		1.36033	0.05533
DH5alpha	MD064	none	WT	none		3	0.006	0.008	0.007		0.007	0.00057735	0.39666	0.39666	0.39666		0.39666	0	0.26597	0.2395	0.22815		0.24454	0.0112	1.886	1.918	1.919		1.90767	0.01084
BW25113	MD066	none	KO	b3853		3	0.022	0.021	0.031		0.02467	0.00318	0.66111	0.66111	0.66111		0.66111	0	0.09076	0.09202	0.10336		0.09538	0.00401	0.441	0.436	0.443		0.44	0.00208
BW25113	MD066	none	KO	b4493		3	0.028	0.021	0.02		0.023	0.00252	0.39666	0.39666	1.19		0.66111	0.26444	0.08824	0.1021	0.11471		0.10168	0.00764	0.368	0.381	0.458		0.40233	0.02809
BW25113	MD066	none	KO	pfkA_1		3	0.017	0.018	0.021		0.01867	0.0012	1.71889	7.00777	8.85889		5.86185	2.1393	0.04664	0.04664	0.06176		0.05168	0.00504	0.298	0.306	0.376		0.32667	0.02477
BW25113	MD066	none	KO	pfkA_2		3	0.022	0.019	0.019		0.02	0.001	0.39666	0.92556	3.04111		1.45444	0.80789	0.05672	0.0542	0.06555		0.05882	0.00344	0.352	0.305	0.355		0.33733	0.01619
MG1655	MD067	none	WT	none		3	0.01833	0.01933	0.02433		0.02066	0.00186	2.24777	1.45445	2.24777		1.98333	0.26444	0.14033	0.13151	0.11471		0.12885	0.00752	0.36467	0.40967	0.36067		0.37834	0.01571
MG1655	MD068	none	WT	none		3	0.02333	0.02133	0.01933		0.02133	0.00115	3.04111	0.92556	1.45445		1.80704	0.63565	0.1021	0.10588	0.07017		0.09272	0.01133	0.48767	0.46067	0.40367		0.45067	0.02476
MG1655	MD070	none	WT	none		3	0.02033	0.02233	0.01533		0.01933	0.00208	13.09	13.6189	15.2056		13.9715	0.63565	0.04201	0.04538	0.04453		0.04397	0.00101	0.22933	0.23333	0.22833		0.23033	0.00153
MG1655	MD071	none	WT	none		3	0.01833	0.02133	0.02033		0.02	0.000881917	17.5856	18.3789	0.39666		12.1204	5.86632	0.01134	0.01302	0.01176		0.01204	0.000503972	0.13033	0.12733	0.12733		0.12833	0.001
MG1655	MD072	none	WT	none		3	0.01633	0.02333	0.02333		0.021	0.00233	27.37	15.9989	2.24777		15.2056	7.263	0.04034	0.0605	0.03025		0.0437	0.00889	0.56333	0.59033	0.51333		0.55566	0.02256
MG1655	MD073	none	WT	none		3	0.02633	0.03233	0.03433		0.031	0.0024	0.66111	0.39666	1.71889		0.92555	0.40395	0.0958	0.0895	0.11764		0.10098	0.00853	0.66333	0.64033	0.659		0.65422	0.00706
MG1655	MD075	heat	WT	none		3	0.009	0.011	0.014		0.01133	0.00145	1.19	0.66111	1.19		1.0137	0.1763	0.10588	0.08319	0.10714		0.09874	0.00778	0.799	0.637	0.748		0.728	0.04782
DH1	MD077	none	WT	none		3	0.00733	0.01033	0.00833		0.00866	0.000881917	4.36334	10.9744	11.2389		8.85889	2.24907	0.11219	0.07983	0.09958		0.0972	0.00942	0.557	0.54333	0.54533		0.54855	0.00426
DH1	MD078	none	WT	none		3	0.00733	0.00633	0.00733		0.007	0.000333333	7.53667	7.27222	7.27222		7.36037	0.08815	0.14453	0.14496	0.14244		0.14397	0.000778584	0.621	0.62	0.619		0.62	0.00057735
MG1655	MD091	none	WT	none		3	0.01833	0.01933	0.01633		0.018	0.000881917	1.71889	12.8256	4.36334		6.30259	3.34963	0.06681	0.04916	0.03908		0.05168	0.0081	0.413	0.416	0.423		0.41733	0.00296
MG1655	MD093	none	WT	none		3	0.02433	0.02533	0.02533		0.025	0.000333333							0.00168	0.01387	0.02269		0.01274	0.00609	0.026	0.05133	0.07533		0.05089	0.01424
MG1655	MD095	none	WT	none		3	0.01533	0.01733	0.01833		0.017	0.000881917	0.39666	0.39666	0.39666		0.39666	0	0.05336	0.071	0.05125		0.05854	0.00626	0.49433	0.51733	0.39633		0.46933	0.0371
MG1655	MD097	O2-starvation	WT	none		3	0.01833	0.01933	0.02933		0.02233	0.00351							0	0	0		0	0	0.10867	0.09367	0.09567		0.09934	0.0047
MG1655	MD097+Glc	O2-starvation	WT	none		3	0.02133	0.02633	0.02633		0.02466	0.00167	2.24777	2.24777	2.24777		2.24777	0	0.06386	0.06261	0.06512		0.06386	0.000724347	0.31	0.308	0.317		0.31167	0.00273
MG1655	MD097	Ax	WT	none		3	0.01833	0.01933	0.01933		0.019	0.000333333	1.19	0.39666	0.39666		0.66111	0.26444	0.10379	0.13404	0.1126		0.11681	0.00898	0.32567	0.323	0.32167		0.32345	0.00118
MG1655	MD104	O2-starvation	WT	none		3	0.01933	0.03333	0.02233		0.025	0.00426							0.05168	0.05168	0.0479		0.05042	0.00126	0.14167	0.15267	0.15167		0.14867	0.00351
MG1655	MD107	none	KO	b0015		3	0.03733	0.01233	0.01333		0.021	0.00817	0.39666	0.39666	0.39666		0.39666	0	0.0416	0.03991	0.02647		0.03599	0.00479	0.33433	0.402	0.25133		0.32922	0.04357
W3110	MD115	none	WT	none		3	0.01233	0.01333	0.01333		0.013	0.000333333	0.92556	0.92556	1.19		1.0137	0.08815	0.15294	0.14916	0.14287		0.14832	0.00294	0.482	0.474	0.459		0.47167	0.00674
MG1655	MD116	none	WT	none		3	0.0183	0.0183	0.0173		0.01797	0.000333333	0.39666	0.39666	0.39666		0.39666	0	0.39328	0.40084	0.38446		0.39286	0.00474	1.2963	1.3403	1.3243		1.3203	0.01286
MG1655	MD118	O2-starvation	WT	none		3	0.02333	0.02033	0.02833		0.024	0.00233	0.39666	0.39666	0.39666		0.39666	0	0.10966	0.10966	0.14244		0.12059	0.01092	0.38533	0.433	0.435		0.41778	0.01623
MG1655	MD119	O2-starvation	WT	none		3	0.02233	0.01933	0.02033		0.02066	0.000881917	0.39666	0.39666	0.39666		0.39666	0	0.12479	0.11597	0.11429		0.11835	0.00326	0.41567	0.43233	0.49167		0.44656	0.02306

## Sheet: Proteome
Strain Name	Medium ID	Stress	GP Type	Gene	N	initial OD 1	initial OD 2	initial OD 3	initial OD 4	mean OD	SEM	lag 1 (h)	lag 2 (h)	lag 3 (h)	lag 4 (h)	mean alg	SEM	uMax 1 (/h)	uMax 2 (/h)	uMax 2 (/h)	uMax 3 (/h)	mean uMax	SEM	max OD 1	Max OD 2	max OD 3	max OD 4	mean max OD	SEM
BW25113	MD066	none	KO	galM	3	0.016	0.016	0.015		0.0156667	0.000333333	0.925555	0.66111	0.925555		0.837407	0.0881483	0.103362	0.0920172	0.0957987		0.0970592	0.00333499	0.42067	0.40567	0.41267		0.413003	0.00433333
BW25113	MD066	none	KO	glk	3	0.015	0.014	0.015		0.0146667	0.000333333	0.925555	0.925555	0.925555		0.925555	0	0.0957987	0.119748	0.115967		0.110505	0.00743356	0.41567	0.421	0.427		0.421223	0.00327259
BW25113	MD066	none	KO	pgm	3	0.015	0.013	0.012		0.0133333	0.000881917	0.396665	0.396665	0.66111		0.484813	0.0881483	0.0857146	0.0789825	0.0827777		0.0824916	0.00194865	0.36333	0.36033	0.36333		0.36233	0.001
BW25113	MD066	none	KO	pgi	3	0.011	0.01	0.01		0.0103333	0.000333333	0.66111	0.66111	0.396665		0.572962	0.0881483	0.067223	0.0428573	0.0458069		0.0519624	0.00767765	0.49333	0.593	0.61133		0.565887	0.0366622
BW25113	MD066	none	KO	pfkA	3	0.007	0.009	0.011		0.009	0.0011547	0.925555	0.925555	0.925555		0.925555	0	0.0252099	0.0315127	0.0264707		0.0277311	0.00192553	0.48733	0.491	0.46633		0.481553	0.00768504
BW25113	MD066	none	KO	pfkB	3	0.013	0.015	0.017		0.015	0.0011547	0.396665	1.19	0.925555		0.837407	0.233219	0.0995803	0.113446	0.0983197		0.103782	0.00484563	0.44967	0.44967	0.45633		0.45189	0.00222
BW25113	MD066	none	KO	fbp	3	0.013	0.014	0.015		0.014	0.00057735	0.66111	0.925555	0.66111		0.749258	0.0881483	0.0995803	0.108404	0.100411		0.102798	0.00281298	0.44467	0.458	0.446		0.449557	0.00423909
BW25113	MD066	none	KO	fbaB	3	0.018	0.019	0.018		0.0183333	0.000333333	1.19	1.19	1.45444		1.27815	0.0881483	0.0945382	0.0991504	0.100841		0.0981765	0.00188343	0.43633	0.46467	0.46933		0.456777	0.0103115
BW25113	MD066	none	KO	gapC	3	0.012	0.017	0.016		0.015	0.00152753	0.396665	0.396665	0.925555		0.572962	0.176297	0.12479	0.113446	0.113446		0.117227	0.00378153	0.377	0.408	0.411		0.398667	0.0108679
BW25113	MD066	none	KO	gpmA	3	0.012	0.016	0.018		0.0153333	0.00176383	0.396665	0.396665	1.19		0.66111	0.264445	0.0932777	0.0995803	0.100841		0.0978996	0.00233941	0.392	0.424	0.43733		0.417777	0.0134505
BW25113	MD066	none	KO	gpmB	3	0.014	0.015	0.016		0.015	0.00057735	1.19	1.45444	1.19		1.27815	0.0881483	0.122269	0.112185	0.113446		0.115967	0.00317221	0.406	0.39	0.429		0.408333	0.0113186
BW25113	MD066	none	KO	pykA	3	0.017	0.02	0.02		0.019	0.001	1.19	0.925555	0.925555		1.0137	0.0881483	0.0957987	0.0907567	0.0995803		0.0953786	0.00255579	0.41467	0.43933	0.43733		0.430443	0.00790777
BW25113	MD066	none	KO	pykF	3	0.011	0.011	0.012		0.0113333	0.000333333	0.925555	0.925555	0.66111		0.837407	0.0881483	0.0920172	0.0894962	0.0857146		0.089076	0.00183148	0.40967	0.38767	0.38667		0.39467	0.00750555
BW25113	MD066	none	KO	ppsA	3	0.01	0.013	0.011		0.0113333	0.000881917	0.66111	0.66111	0.396665		0.572962	0.0881483	0.0520969	0.0592439	0.069328		0.0602229	0.00499824	0.468	0.52467	0.54167		0.511447	0.0222708
BW25113	MD066	none	KO	zwf	3	0.018	0.016	0.019		0.0176667	0.000881917	0.925555	3.04111	0.66111		1.54259	0.753138	0.0941211	0.0928606	0.0903396		0.0924404	0.00111165	0.411	0.421	0.42133		0.417777	0.00338967
BW25113	MD066	none	KO	pgl	3	0.012	0.012	0.016		0.0133333	0.00133333	0.66111	1.19	0.925555		0.925555	0.152677	0.0819331	0.100841	0.0852976		0.0893572	0.00582337	0.407	0.405	0.39433		0.40211	0.00393261
BW25113	MD066	none	KO	gnd	3	0.022	0.023	0.021		0.022	0.00057735	1.19	1.19	0.925555		1.10185	0.0881483	0.104622	0.0970592	0.0920172		0.0978996	0.00366296	0.36033	0.355	0.35033		0.35522	0.00288885
BW25113	MD066	none	KO	rpe	3	0.013	0.014	0.014		0.0136667	0.000333333	1.98334	3.04111	0.925555		1.98333	0.610708	0.0731096	0.0768911	0.0701726		0.0733911	0.00194457	0.322	0.336	0.35467		0.337557	0.00946308
BW25113	MD066	none	KO	rpiA	3	0.012	0.015	0.012		0.013	0.001	0.925555	0.925555	0.925555		0.925555	0	0.0705885	0.0714322	0.0794121		0.0738109	0.00281115	0.409	0.43633	0.425		0.423443	0.00792779
BW25113	MD066	none	KO	rpiB	3	0.022	0.022	0.02		0.0213333	0.000666667	1.19	0.925555	0.925555		1.0137	0.0881483	0.100841	0.0978899	0.103362		0.100697	0.00158121	0.44133	0.46233	0.44433		0.44933	0.00655744
BW25113	MD066	none	KO	tktA	3	0.021	0.019	0.018		0.0193333	0.000881917	0.925555	0.925555	1.19		1.0137	0.0881483	0.105883	0.102101	0.0932777		0.100421	0.00373455	0.39733	0.40433	0.38333		0.394997	0.00617342
BW25113	MD066	none	KO	tktB	3	0.017	0.019	0.021		0.019	0.0011547	1.19	1.19	0.66111		1.0137	0.176297	0.0995803	0.108404	0.100841		0.102942	0.00275524	0.432	0.42433	0.44167		0.432667	0.00501671
BW25113	MD066	none	KO	talA	3	0.013	0.014	0.018		0.015	0.00152753	0.925555	0.396665	0.925555		0.749258	0.176297	0.12479	0.12479	0.143698		0.131093	0.00630255	0.43033	0.436	0.51133		0.45922	0.0261064
BW25113	MD066	none	KO	talB	3	0.021	0.02	0.018		0.0196667	0.000881917	1.19	1.45444	1.19		1.27815	0.0881483	0.100841	0.113446	0.0991504		0.104479	0.0045099	0.431	0.44	0.42467		0.43189	0.00444771
BW25113	MD066	none	WT	na	3	0.013	0.013	0.014		0.0133333	0.000333333	0.396665	0.66111	0.925555		0.66111	0.152677	0.0932777	0.105883	0.104622		0.101261	0.00400816	0.42567	0.439	0.42667		0.430447	0.0042864
BW25113	MD066	none	WT	na	3	0.013	0.013	0.014		0.0133333	0.000333333	0.396665	0.66111	0.925555		0.66111	0.152677	0.0932777	0.105883	0.104622		0.101261	0.00400816	0.42567	0.439	0.42667		0.430447	0.0042864
BW25113	MD066	none	WT	na	3	0.013	0.013	0.014		0.0133333	0.000333333	0.396665	0.66111	0.925555		0.66111	0.152677	0.0932777	0.105883	0.104622		0.101261	0.00400816	0.42567	0.439	0.42667		0.430447	0.0042864
BW25113	MD066	none	WT	na	3	0.013	0.013	0.014		0.0133333	0.000333333	0.396665	0.66111	0.925555		0.66111	0.152677	0.0932777	0.105883	0.104622		0.101261	0.00400816	0.42567	0.439	0.42667		0.430447	0.0042864
BW25113	MD066	none	WT	na	3	0.013	0.013	0.014		0.0133333	0.000333333	0.396665	0.66111	0.925555		0.66111	0.152677	0.0932777	0.105883	0.104622		0.101261	0.00400816	0.42567	0.439	0.42667		0.430447	0.0042864
BW25113	MD066	none	WT	na	3	0.013	0.013	0.014		0.0133333	0.000333333	0.396665	0.66111	0.925555		0.66111	0.152677	0.0932777	0.105883	0.104622		0.101261	0.00400816	0.42567	0.439	0.42667		0.430447	0.0042864
BW25113	MD066	none	WT	na	3	0.013	0.013	0.014		0.0133333	0.000333333	0.396665	0.66111	0.925555		0.66111	0.152677	0.0932777	0.105883	0.104622		0.101261	0.00400816	0.42567	0.439	0.42667		0.430447	0.0042864
BW25113	MD066	none	WT	na	3	0.013	0.013	0.014		0.0133333	0.000333333	0.396665	0.66111	0.925555		0.66111	0.152677	0.0932777	0.105883	0.104622		0.101261	0.00400816	0.42567	0.439	0.42667		0.430447	0.0042864
BW25113	MD066	none	WT	na	3	0.013	0.013	0.014		0.0133333	0.000333333	0.396665	0.66111	0.925555		0.66111	0.152677	0.0932777	0.105883	0.104622		0.101261	0.00400816	0.42567	0.439	0.42667		0.430447	0.0042864
BW25113	MD066	none	WT	na	3	0.013	0.013	0.014		0.0133333	0.000333333	0.396665	0.66111	0.925555		0.66111	0.152677	0.0932777	0.105883	0.104622		0.101261	0.00400816	0.42567	0.439	0.42667		0.430447	0.0042864
MG1655	MD001	none	WT	na	3	0.0135	0.004	0.011		0.0095	0.00284312	0.66111	1.45444	0.66111		0.925555	0.264445	0.0783649	0.0869752	0.0932777		0.0862059	0.00432211	0.53167	0.533	0.55867		0.541113	0.00878673
MG1655	MD001	none	WT	na	3	0.0135	0.004	0.011		0.0095	0.00284312	0.66111	1.45444	0.66111		0.925555	0.264445	0.0783649	0.0869752	0.0932777		0.0862059	0.00432211	0.53167	0.533	0.55867		0.541113	0.00878673
MG1655	MD001	butanol	WT	na	3	0.01	0.01	0.008		0.00933333	0.000666667	0.66111	1.19	0.925555		0.925555	0.152677	0.0676507	0.0794121	0.0781516		0.0750715	0.00372818	0.50033	0.54037	0.52991		0.523537	0.0119898
MG1655	MD001	butanol	WT	na	3	0.01	0.01	0.008		0.00933333	0.000666667	0.66111	1.19	0.925555		0.925555	0.152677	0.0676507	0.0794121	0.0781516		0.0750715	0.00372818	0.50033	0.54037	0.52991		0.523537	0.0119898
MG1655	MD001	butanol	WT	na	3	0.01	0.01	0.008		0.00933333	0.000666667	0.66111	1.19	0.925555		0.925555	0.152677	0.0676507	0.0794121	0.0781516		0.0750715	0.00372818	0.50033	0.54037	0.52991		0.523537	0.0119898
N3433	MD004	none	WT	na	3	0.01	0.014	0.016		0.0133333	0.00176383	1.45444	1.19	1.19		1.27815	0.0881483	0.144528	0.144127	0.132782		0.140479	0.0038502	0.57567	0.424	0.433		0.477557	0.0491254
MG1655	MD002	none	WT	na	4	0.007	0.008	0.007	0.009	0.00775	0.000478714	4.62777	4.62777	4.62777	4.09889	4.49555	0.13222	0.11849	0.13614	0.11975	0.11344	0.12195	0.00492	1.105	1.193	1.186	1.16	1.161	0.01997
MG1655	MD002	none	WT	na	4	0.007	0.008	0.007	0.009	0.00775	0.000478714	4.62777	4.62777	4.62777	4.09889	4.49555	0.13222	0.11849	0.13614	0.11975	0.11344	0.12195	0.00492	1.105	1.193	1.186	1.16	1.161	0.01997
W3110	MD018	none	WT	na	3	0.00333	0.01033	0.01233		0.00866333	0.00272845	0.396665	0.396665	0.396665		0.396665	0	0.100839	0.115967	0.112185		0.109664	0.00454524	1.17567	1.16567	1.168		1.16978	0.00302083
MG1655	MD002	none	WT	na	3	0.01033	0.01333	0.01633		0.01333	0.00173	1.71889	4.62777	4.36334		3.57	0.9287	0.03782	0.04034	0.03865		0.03894	0.000741448	0.555	0.53933	0.53033		0.03893	0.000741644
MG1655	MD002	none	WT	na	3	0.01033	0.01333	0.01633		0.01333	0.00173	1.71889	4.62777	4.36334		3.57	0.9287	0.03782	0.04034	0.03865		0.03894	0.000741448	0.555	0.53933	0.53033		0.03893	0.000741644
MG1655	MD002	none	WT	na	3	0.01033	0.01333	0.01633		0.01333	0.00173	1.71889	4.62777	4.36334		3.57	0.9287	0.03782	0.04034	0.03865		0.03894	0.000741448	0.555	0.53933	0.53033		0.03893	0.000741644
MG1655	MD002	none	WT	na	3	0.01033	0.01333	0.01633		0.01333	0.00173	1.71889	4.62777	4.36334		3.57	0.9287	0.03782	0.04034	0.03865		0.03894	0.000741448	0.555	0.53933	0.53033		0.03893	0.000741644
MG1655	MD002	none	WT	na	3	0.01033	0.01333	0.01633		0.01333	0.00173	1.71889	4.62777	4.36334		3.57	0.9287	0.03782	0.04034	0.03865		0.03894	0.000741448	0.555	0.53933	0.53033		0.03893	0.000741644
MG1655	MD002	none	WT	na	3	0.01033	0.01333	0.01633		0.01333	0.00173	1.71889	4.62777	4.36334		3.57	0.9287	0.03782	0.04034	0.03865		0.03894	0.000741448	0.555	0.53933	0.53033		0.03893	0.000741644
NCM3722	MD122	none	WT	na	3	0.013	0.014	0.014		0.0136667	0.000333333	36.89	34.51	19.8333		30.4111	5.33333	0.0949542	0.0936937	0.114706		0.101118	0.00680388	0.47633	0.493	0.47433		0.48122	0.00591823
NCM3722	MD122	none	WT	na	3	0.012	0.015	0.012		0.013	0.001	0.66111	0.396665	0.66111		0.572962	0.0881483	0.110509	0.113862	0.113446		0.112606	0.00105518	0.635	0.63333	0.46067		0.576333	0.0578337
NCM3722	MD122	none	WT	na	3	0.022	0.022	0.02		0.0213333	0.000666667	0.66111	3.83445	0.396665		1.63074	1.10449	0.121437	0.113446	0.123959		0.119614	0.00316875	0.48967	0.82533	0.773		0.696	0.104265
NCM3722	MD123	none	WT	na	3	0.021	0.019	0.018		0.0193333	0.000881917	3.04111	3.04111	0.396665		2.15963	0.881482	0.132769	0.134875	0.142438		0.136694	0.00293545	0.99667	0.95067	0.91167		0.953003	0.0245651
BW25113	MD001	none	WT	na	4	0.007	0.008	0.007	0.009	0.00775	0.000478714	4.62777	4.62777	4.62777	4.09889	4.49555	0.13222	0.11849	0.13614	0.11975	0.11344	0.12195	0.00492	1.105	1.193	1.186	1.16	1.161	0.01997
BW25113	MD001	none	WT	na	4	0.007	0.008	0.007	0.009	0.00775	0.000478714	4.62777	4.62777	4.62777	4.09889	4.49555	0.13222	0.11849	0.13614	0.11975	0.11344	0.12195	0.00492	1.105	1.193	1.186	1.16	1.161	0.01997
BW25113	MD001	none	WT	na	4	0.007	0.008	0.007	0.009	0.00775	0.000478714	4.62777	4.62777	4.62777	4.09889	4.49555	0.13222	0.11849	0.13614	0.11975	0.11344	0.12195	0.00492	1.105	1.193	1.186	1.16	1.161	0.01997
BW25113	MD001	none	WT	na	4	0.007	0.008	0.007	0.009	0.00775	0.000478714	4.62777	4.62777	4.62777	4.09889	4.49555	0.13222	0.11849	0.13614	0.11975	0.11344	0.12195	0.00492	1.105	1.193	1.186	1.16	1.161	0.01997
BW25113	MD001	none	WT	na	4	0.007	0.008	0.007	0.009	0.00775	0.000478714	4.62777	4.62777	4.62777	4.09889	4.49555	0.13222	0.11849	0.13614	0.11975	0.11344	0.12195	0.00492	1.105	1.193	1.186	1.16	1.161	0.01997
BW25113	MD001	none	WT	na	4	0.007	0.008	0.007	0.009	0.00775	0.000478714	4.62777	4.62777	4.62777	4.09889	4.49555	0.13222	0.11849	0.13614	0.11975	0.11344	0.12195	0.00492	1.105	1.193	1.186	1.16	1.161	0.01997
BW25113	MD001	none	WT	na	4	0.007	0.008	0.007	0.009	0.00775	0.000478714	4.62777	4.62777	4.62777	4.09889	4.49555	0.13222	0.11849	0.13614	0.11975	0.11344	0.12195	0.00492	1.105	1.193	1.186	1.16	1.161	0.01997
BW25113	MD001	none	WT	na	4	0.007	0.008	0.007	0.009	0.00775	0.000478714	4.62777	4.62777	4.62777	4.09889	4.49555	0.13222	0.11849	0.13614	0.11975	0.11344	0.12195	0.00492	1.105	1.193	1.186	1.16	1.161	0.01997
BW25113	MD001	none	WT	na	4	0.007	0.008	0.007	0.009	0.00775	0.000478714	4.62777	4.62777	4.62777	4.09889	4.49555	0.13222	0.11849	0.13614	0.11975	0.11344	0.12195	0.00492	1.105	1.193	1.186	1.16	1.161	0.01997
BW25113	MD001	none	WT	na	4	0.007	0.008	0.007	0.009	0.00775	0.000478714	4.62777	4.62777	4.62777	4.09889	4.49555	0.13222	0.11849	0.13614	0.11975	0.11344	0.12195	0.00492	1.105	1.193	1.186	1.16	1.161	0.01997
BW25113	MD001	none	WT	na	4	0.007	0.008	0.007	0.009	0.00775	0.000478714	4.62777	4.62777	4.62777	4.09889	4.49555	0.13222	0.11849	0.13614	0.11975	0.11344	0.12195	0.00492	1.105	1.193	1.186	1.16	1.161	0.01997
BW25113	MD001	none	WT	na	4	0.007	0.008	0.007	0.009	0.00775	0.000478714	4.62777	4.62777	4.62777	4.09889	4.49555	0.13222	0.11849	0.13614	0.11975	0.11344	0.12195	0.00492	1.105	1.193	1.186	1.16	1.161	0.01997
BW25113	MD001	none	WT	na	4	0.007	0.008	0.007	0.009	0.00775	0.000478714	4.62777	4.62777	4.62777	4.09889	4.49555	0.13222	0.11849	0.13614	0.11975	0.11344	0.12195	0.00492	1.105	1.193	1.186	1.16	1.161	0.01997
BW25113	MD001	none	WT	na	4	0.007	0.008	0.007	0.009	0.00775	0.000478714	4.62777	4.62777	4.62777	4.09889	4.49555	0.13222	0.11849	0.13614	0.11975	0.11344	0.12195	0.00492	1.105	1.193	1.186	1.16	1.161	0.01997
BW25113	MD001	none	WT	na	4	0.007	0.008	0.007	0.009	0.00775	0.000478714	4.62777	4.62777	4.62777	4.09889	4.49555	0.13222	0.11849	0.13614	0.11975	0.11344	0.12195	0.00492	1.105	1.193	1.186	1.16	1.161	0.01997
BW25113	MD001	none	WT	na	4	0.007	0.008	0.007	0.009	0.00775	0.000478714	4.62777	4.62777	4.62777	4.09889	4.49555	0.13222	0.11849	0.13614	0.11975	0.11344	0.12195	0.00492	1.105	1.193	1.186	1.16	1.161	0.01997
W3110	MD026	none	WT	na	3	0.00667	0.00567	0.00667		0.00634	0.000333333	0.92556	0.92556	0.92556		0.92556	0	0.21387	0.20883	0.2353		0.21933	0.00811	0.76667	0.62467	0.75567		0.71567	0.04561

## Sheet: Metabolome
Strain Name	Medium ID	Stress	GP Type	Genes Perturbed	comments	N	initial OD 1	initial OD 2	initial OD 3	initial OD 4	mean OD	SEM	lag 1 (h)	lag 2 (h)	lag 3 (h)	lag 4 (h)	mean alg	SEM	uMax 1 (/h)	uMax 2 (/h)	uMax 2 (/h)	uMax 3 (/h)	mean uMax	SEM	max OD 1	Max OD 2	max OD 3	max OD 4	mean max OD	SEM
MG1655	MD002	none	WT	na		3	0.01033	0.01333	0.01633		0.01333	0.00173	1.71889	4.62777	4.36334		3.57	0.9287	0.03782	0.04034	0.03865		0.03894	0.000741448	0.555	0.53933	0.53033		0.03893	0.000741644
NCM3722	MD005	none	WT	na		3	0.013	0.013	0.014		0.0133333	0.000333333	1.19	1.19	0.925555		1.10185	0.0881483	0.187816	0.196639	0.194118		0.192858	0.00262396	0.51	0.51233	0.51533		0.512553	0.00154269
NCM3722	MD006	none	WT	na		3	0.016	0.016	0.015		0.0156667	0.000333333	0.925555	1.19	0.925555		1.0137	0.0881483	0.0945382	0.107986	0.0991643		0.100563	0.00394467	0.59633	0.62433	0.59167		0.60411	0.0101991
NCM3722	MD007	none	WT	na		3	0.015	0.014	0.015		0.0146667	0.000333333	2.51222	0.925555	3.30556		2.24778	0.699654	0.061765	0.0415968	0.0415968		0.0483195	0.00672272	0.41433	0.36833	0.35367		0.378777	0.0182735
BW25113	MD008	none	WT	na		3	0.015	0.013	0.012		0.0133333	0.000881917	2.51222	1.45444	0.396665		1.45444	0.61071	0.257141	0.144957	0.111755		0.171284	0.0439851	0.80633	0.692	0.734		0.74411	0.0333891
BW25113	MD009	none	WT	na		3	0.011	0.01	0.01		0.0103333	0.000333333	1.98334	0.925555	1.71889		1.54259	0.317823	0.201682	0.121839	0.202942		0.175488	0.0268266	0.72367	0.69867	0.72067		0.714337	0.00788106
BW25113	MD008	none	KO	galT		3	0.007	0.009	0.011		0.009	0.0011547	0.925555	2.24777	1.71889		1.63074	0.384228	0.144528	0.168478	0.178562		0.163856	0.0100927	1.04167	1.02767	1.03533		1.03489	0.00404744
BW25113	MD008	none	KO	galT		3	0.007	0.009	0.011		0.009	0.0011547	0.925555	2.24777	1.71889		1.63074	0.384228	0.144528	0.168478	0.178562		0.163856	0.0100927	1.04167	1.02767	1.03533		1.03489	0.00404744
BW25113	MD008	none	KO	galT		3	0.007	0.009	0.011		0.009	0.0011547	0.925555	2.24777	1.71889		1.63074	0.384228	0.144528	0.168478	0.178562		0.163856	0.0100927	1.04167	1.02767	1.03533		1.03489	0.00404744
BW25113	MD009	none	KO	galT		3	0.013	0.015	0.017		0.015	0.0011547	2.24777	3.30556	2.77666		2.77666	0.305355	0.155459	0.156303	0.156303		0.156022	0.000281514	1.135	0.679	0.68133		0.831777	0.151613
BW25113	MD008	none	KO	galE		3	0.013	0.014	0.015		0.014	0.00057735	1.19	1.19	0.925555		1.10185	0.0881483	0.12436	0.131509	0.102932		0.1196	0.00858593	0.88133	0.87267	0.689		0.814333	0.0627165
BW25113	MD009	none	KO	galE		3	0.018	0.019	0.018		0.0183333	0.000333333	7.00777	8.33	7.53667		7.62481	0.38423	0.133614	0.115135	0.100009		0.116253	0.00971706	0.73167	0.71467	0.71167		0.719337	0.00622718
BW25113	MD008	none	KO	galU		3	0.012	0.017	0.016		0.015	0.00152753	0.925555	0.925555	0.925555		0.925555	0	0.115537	0.102517	0.133184		0.117079	0.00888619	0.97133	0.96033	0.98233		0.97133	0.00635085
BW25113	MD009	none	KO	galU		3	0.012	0.016	0.018		0.0153333	0.00176383	10.9744	13.09	17.3211		13.7952	1.86574	0.202511	0.0878071	0.0739541		0.121424	0.0407402	1.07833	0.62367	0.63667		0.779557	0.149434
NCM3722	MD012	carbon-limitation	WT	na		3	0.014	0.015	0.016		0.015	0.00057735	1.19	1.19	1.19		1.19	0	0.192858	0.186984	0.190337		0.19006	0.00170133	0.87667	0.71367	0.69267		0.761003	0.0581502
NCM3722	MD012	acetate-shift	WT	na		3	0.017	0.02	0.02		0.019	0.001	2.51222	3.04111	2.77666		2.77667	0.152676	0.0500044	0.0428573	0.0415968		0.0448195	0.00261786	0.51267	0.61233	0.59033		0.571777	0.030228
NCM3722	MD012	glycerol-shift	WT	na		3	0.011	0.011	0.012		0.0113333	0.000333333	0.66111	0.66111	0.66111		0.66111	0	0.0920172	0.0869752	0.0852987		0.088097	0.00201895	0.824	0.874	0.87733		0.858443	0.0172485
MG1655	MD010	none	WT	na		3	0.018	0.016	0.019		0.0176667	0.000881917	0.396665	0.396665	0.925555		0.572962	0.176297	0.181513	0.219326	0.194118		0.198319	0.0111158	0.93767	0.88433	0.56033		0.79411	0.1179
MG1655	MD010	lactate-shift	WT	na		4	0.013	0.011	0.014	0.011	0.01225	0.00075	0.66111	1.45445	1.98334	1.45445	1.38833	0.27258	0.13992	0.16513	0.18908	0.17899	0.16828	0.01065	0.591	0.565	0.579	0.579	0.5785	0.00532
MG1655	MD010	oxidative	WT	na		3	0.022	0.023	0.021		0.022	0.00057735	0.396665	0.396665	0.925555		0.572962	0.176297	0.126881	0.146219	0.163866		0.145656	0.0106804	0.827	0.93367	0.94767		0.90278	0.0381049
BW25113	MD066	none	KO	galM		3	0.016	0.016	0.015		0.0156667	0.000333333	0.925555	0.66111	0.925555		0.837407	0.0881483	0.103362	0.0920172	0.0957987		0.0970592	0.00333499	0.42067	0.40567	0.41267		0.413003	0.00433333
BW25113	MD066	none	KO	glk		3	0.015	0.014	0.015		0.0146667	0.000333333	0.925555	0.925555	0.925555		0.925555	0	0.0957987	0.119748	0.115967		0.110505	0.00743356	0.41567	0.421	0.427		0.421223	0.00327259
BW25113	MD066	none	KO	pgm		3	0.015	0.013	0.012		0.0133333	0.000881917	0.396665	0.396665	0.66111		0.484813	0.0881483	0.0857146	0.0789825	0.0827777		0.0824916	0.00194865	0.36333	0.36033	0.36333		0.36233	0.001
BW25113	MD066	none	KO	pgi		3	0.011	0.01	0.01		0.0103333	0.000333333	0.66111	0.66111	0.396665		0.572962	0.0881483	0.067223	0.0428573	0.0458069		0.0519624	0.00767765	0.49333	0.593	0.61133		0.565887	0.0366622
BW25113	MD066	none	KO	pfkA_1		3	0.007	0.009	0.011		0.009	0.0011547	0.925555	0.925555	0.925555		0.925555	0	0.0252099	0.0315127	0.0264707		0.0277311	0.00192553	0.48733	0.491	0.46633		0.481553	0.00768504
BW25113	MD066	none	KO	pfkA_2		3	0.022	0.019	0.019		0.02	0.001	0.39666	0.92556	3.04111		1.45444	0.80789	0.05672	0.0542	0.06555		0.05882	0.00344	0.352	0.305	0.355		0.33733	0.01619
BW25113	MD066	none	KO	pfkB		3	0.013	0.015	0.017		0.015	0.0011547	0.396665	1.19	0.925555		0.837407	0.233219	0.0995803	0.113446	0.0983197		0.103782	0.00484563	0.44967	0.44967	0.45633		0.45189	0.00222
BW25113	MD066	none	KO	fbp		3	0.013	0.014	0.015		0.014	0.00057735	0.66111	0.925555	0.66111		0.749258	0.0881483	0.0995803	0.108404	0.100411		0.102798	0.00281298	0.44467	0.458	0.446		0.449557	0.00423909
BW25113	MD066	none	KO	fbaB		3	0.018	0.019	0.018		0.0183333	0.000333333	1.19	1.19	1.45444		1.27815	0.0881483	0.0945382	0.0991504	0.100841		0.0981765	0.00188343	0.43633	0.46467	0.46933		0.456777	0.0103115
BW25113	MD066	none	KO	gapC		3	0.012	0.017	0.016		0.015	0.00152753	0.396665	0.396665	0.925555		0.572962	0.176297	0.12479	0.113446	0.113446		0.117227	0.00378153	0.377	0.408	0.411		0.398667	0.0108679
BW25113	MD066	none	KO	gpmA		3	0.012	0.016	0.018		0.0153333	0.00176383	0.396665	0.396665	1.19		0.66111	0.264445	0.0932777	0.0995803	0.100841		0.0978996	0.00233941	0.392	0.424	0.43733		0.417777	0.0134505
BW25113	MD066	none	KO	gpmB		3	0.014	0.015	0.016		0.015	0.00057735	1.19	1.45444	1.19		1.27815	0.0881483	0.122269	0.112185	0.113446		0.115967	0.00317221	0.406	0.39	0.429		0.408333	0.0113186
BW25113	MD066	none	KO	pykA		3	0.017	0.02	0.02		0.019	0.001	1.19	0.925555	0.925555		1.0137	0.0881483	0.0957987	0.0907567	0.0995803		0.0953786	0.00255579	0.41467	0.43933	0.43733		0.430443	0.00790777
BW25113	MD066	none	KO	pykF		3	0.011	0.011	0.012		0.0113333	0.000333333	0.925555	0.925555	0.66111		0.837407	0.0881483	0.0920172	0.0894962	0.0857146		0.089076	0.00183148	0.40967	0.38767	0.38667		0.39467	0.00750555
BW25113	MD066	none	KO	ppsA		3	0.01	0.013	0.011		0.0113333	0.000881917	0.66111	0.66111	0.396665		0.572962	0.0881483	0.0520969	0.0592439	0.069328		0.0602229	0.00499824	0.468	0.52467	0.54167		0.511447	0.0222708
BW25113	MD066	none	KO	zwf		3	0.018	0.016	0.019		0.0176667	0.000881917	0.925555	3.04111	0.66111		1.54259	0.753138	0.0941211	0.0928606	0.0903396		0.0924404	0.00111165	0.411	0.421	0.42133		0.417777	0.00338967
BW25113	MD066	none	KO	pgl		3	0.012	0.012	0.016		0.0133333	0.00133333	0.66111	1.19	0.925555		0.925555	0.152677	0.0819331	0.100841	0.0852976		0.0893572	0.00582337	0.407	0.405	0.39433		0.40211	0.00393261
BW25113	MD066	none	KO	gnd		3	0.022	0.023	0.021		0.022	0.00057735	1.19	1.19	0.925555		1.10185	0.0881483	0.104622	0.0970592	0.0920172		0.0978996	0.00366296	0.36033	0.355	0.35033		0.35522	0.00288885
BW25113	MD066	none	KO	rpe		3	0.013	0.014	0.014		0.0136667	0.000333333	1.98334	3.04111	0.925555		1.98333	0.610708	0.0731096	0.0768911	0.0701726		0.0733911	0.00194457	0.322	0.336	0.35467		0.337557	0.00946308
BW25113	MD066	none	KO	rpiA		3	0.012	0.015	0.012		0.013	0.001	0.925555	0.925555	0.925555		0.925555	0	0.0705885	0.0714322	0.0794121		0.0738109	0.00281115	0.409	0.43633	0.425		0.423443	0.00792779
BW25113	MD066	none	KO	rpiB		3	0.022	0.022	0.02		0.0213333	0.000666667	1.19	0.925555	0.925555		1.0137	0.0881483	0.100841	0.0978899	0.103362		0.100697	0.00158121	0.44133	0.46233	0.44433		0.44933	0.00655744
BW25113	MD066	none	KO	tktA		3	0.021	0.019	0.018		0.0193333	0.000881917	0.925555	0.925555	1.19		1.0137	0.0881483	0.105883	0.102101	0.0932777		0.100421	0.00373455	0.39733	0.40433	0.38333		0.394997	0.00617342
BW25113	MD066	none	KO	tktB		3	0.017	0.019	0.021		0.019	0.0011547	1.19	1.19	0.66111		1.0137	0.176297	0.0995803	0.108404	0.100841		0.102942	0.00275524	0.432	0.42433	0.44167		0.432667	0.00501671
BW25113	MD066	none	KO	talA		3	0.013	0.014	0.018		0.015	0.00152753	0.925555	0.396665	0.925555		0.749258	0.176297	0.12479	0.12479	0.143698		0.131093	0.00630255	0.43033	0.436	0.51133		0.45922	0.0261064
BW25113	MD066	none	KO	talB		3	0.021	0.02	0.018		0.0196667	0.000881917	1.19	1.45444	1.19		1.27815	0.0881483	0.100841	0.113446	0.0991504		0.104479	0.0045099	0.431	0.44	0.42467		0.43189	0.00444771
BW25113	MD066	none	WT	na		3	0.013	0.013	0.014		0.0133333	0.000333333	0.396665	0.66111	0.925555		0.66111	0.152677	0.0932777	0.105883	0.104622		0.101261	0.00400816	0.42567	0.439	0.42667		0.430447	0.0042864
BW25113	MD066	none	WT	na		3	0.013	0.013	0.014		0.0133333	0.000333333	0.396665	0.66111	0.925555		0.66111	0.152677	0.0932777	0.105883	0.104622		0.101261	0.00400816	0.42567	0.439	0.42667		0.430447	0.0042864
W3110	MD121	none	WT	na		3	0.01	0.027	0.029		0.022	0.00602771	1.71889	0.396665	0.396665		0.837407	0.440742	0.0957987	0.0869752	0.0785802		0.087118	0.00497108	0.38567	0.39667	0.401		0.394447	0.00456288
MG1655	MD020	none	WT	na		3	0.01833	0.01933	0.02033		0.01933	0.00057735	1.45445	1.45445	1.45445		1.45445	0	0.1811	0.20631	0.17227		0.18656	0.0102	0.947	0.70533	0.64967		0.76733	0.09126
MG1655	MD004	none	WT	na		3	0.022	0.023	0.021		0.022	0.00057735	0.396665	0.396665	0.925555		0.572962	0.176297	0.126881	0.146219	0.163866		0.145656	0.0106804	0.827	0.93367	0.94767		0.90278	0.0381049
MG1655	MD004	lactose-shift	WT	na		4	0.013	0.011	0.014	0.011	0.01225	0.00075	0.66111	1.45445	1.98334	1.45445	1.38833	0.27258	0.13992	0.16513	0.18908	0.17899	0.16828	0.01065	0.591	0.565	0.579	0.579	0.5785	0.00532
MG1655	MD004	oxidative	WT	na		3	0.022	0.023	0.021		0.022	0.00057735	0.396665	0.396665	0.925555		0.572962	0.176297	0.126881	0.146219	0.163866		0.145656	0.0106804	0.827	0.93367	0.94767		0.90278	0.0381049

## Sheet: 53 conditions selected
Index	Strain	Medium	Stress	Genetic Perturbation
1	MG1655	LB	None	WT
2	MG1655	Evans	None	WT
3	BW25113	M9+Glu(0.5%)	None	WT
4	MG1655	M9+Glu(0.4%)	None	WT
5	W3110	LB	None	WT
6	MG1655	Defined mineral medium+Glu (0.1%)	None	WT
7	JA122	Davis+Glu	None	WT
8	W3110	Minimal medium+Glu(0.88%)	None	WT
9	MC1000	LB	None	WT
10	W3110	Minimal medium+Glu(0.88%)	Carbon-limitation	WT
11	MG1655	Defined medium+Gly(54mM)	None	WT
12	MG1655	MOPS+Glu(0.4%)	None	WT
13	BW25113	LB	None	WT
14	NCM3722	LB+Glu(0.4%)	None	WT
15	MG1655	M9+Glu(0.5%)	None	WT
16	MG1655	M9+Gly(0.4%)	None	WT
17	MG1655	Modified MOPS+Glu(0.2%)	None	WT
18	MG1655	LB+Glu(0.4%)	None	lacA (KO)
19	MG1655	M9+Glu(0.4%)	None	WT
20	DH5alpha	LB	None	WT
21	MG1655	MOPS+Glu(0.2%)+CA	None	WT
22	MG1655	Modified MOPS+Glu(0.2%)	Oxidative	WT
23	MG1655	LB	None	fis (KO)
24	W3110	LB+KCl	None	WT
25	DH5alpha	LB	Ethanol	WT
26	MG1655	Minimal medium+Glu (0.759%)	Ethanol	WT
27	MG1655	Minimal medium+Glu (0.759%)	None	WT
28	BW25113	M9+Glu(0.4%)	None	graL (OE)
29	MG1655	LB	None	thyA (KO)
30	MG1655	M9+Glu(0.4%)	None	WT
31	MG1655	M9+Ala	None	WT
32	AB1147	LB	None	WT
33	MG1655	M63+Glu(22mM)	None	WT
34	MG1655	M9+Glu(0.2%)	None	WT
35	D31	LB	None	WT
36	MG1655	LB+minimal salt+Gly+TMAO+SF	Hypoxia	WT
37	MG1655	LB	Hypoxia	WT
38	MG1655	M9+Glu(0.4%)	Hypoxia	WT
39	MG1655	Defined medium+Gly(54mM)	Hypoxia	WT
40	MG1655	Minimal salt+Glu(0.4%)	Hypoxia	WT
41	MG1655	MOPS+Glu(0.4%)	Hypoxia	WT
42	MG1655	MOPS+Glu(0.4%)	Hypoxia	WT
43	MG1655	M9+Glu(0.4%)	Butanol	WT
44	MG1655	Modified MOPS+Glu(0.2%)	Cold	WT
45	MG1655	Modified MOPS+Glu(0.2%)	Lactate-shift	WT
46	DH1	M9+Glu(0.4%)	None	WT
47	BW25113	M9+Glu(0.4%)	Ethanol	WT
48	BW25113	M9+Glu(0.4%)	None	rpoS (KO)
49	BW25113	M9+Glu(0.4%)	Ethanol	rpoS (KO)
50	MG1655	M9+Glu(0.4%)	Heat	WT
51	MC4100	M9+Gly(0.4%)	Cold	WT
52	MC4100	M9+Gly(0.4%)	None	WT
53	MG1655	M9+Lac(0.4%)	None	WT
