# Supplementary material for: Multi-omics integration accurately predicts cellular state in unexplored conditions for Escherichia coli
Source: Nat Commun. 2016 Oct 7;7:13090. doi: 10.1038/ncomms13090 (PMC5059772; doi:10.1038/ncomms13090)
Supplement: Supplementary Data 6 — The metadata file of the Ecomics compendium. [file ncomms13090-s7.xlsx]

## Sheet: Hypoxia+IAA
Supplementary Data 6 : The unique differential genes for six groups of stress pairs
Gene Name	B Name	Adjusted P-value (Hypoxia)	FC (Hypoxia)	Adjusted P-value (IAA)	FC (IAA)	Average P-value
eutR	b2437	2.69088e-26	-1.81359	1.34612e-14	-1.14657	6.73062e-15
hybF	b2991	4.63727e-11	-0.871527	5.48525e-21	-1.40394	2.31863e-11
ygfA	b2912	1.08028e-10	-0.987045	5.71492e-17	-1.45256	5.40139e-11
yijD	b3964	4.24128e-31	-1.55037	2.26898e-10	-0.708454	1.13449e-10
aceK	b4016	8.83258e-11	-1.27351	2.2871e-10	-1.13081	1.58518e-10
dnaQ	b0215	3.8221e-10	-0.903461	1.06961e-16	-1.21394	1.91105e-10
yjeH	b4141	1.09126e-09	-1.0812	6.71969e-19	-1.26586	5.45632e-10
frmR	b0357	1.28165e-09	-1.14652	3.10407e-14	-1.06229	6.40841e-10
metN	b0199	1.71289e-12	-2.7072	1.32508e-08	1.54498	6.62624e-09
bglX	b2132	1.57239e-08	-0.900717	1.0504e-09	-0.962263	8.38716e-09
renD	b0542	1.97442e-08	-0.985155	1.09615e-19	-1.32857	9.87208e-09
talB	b0008	2.7681e-08	0.730196	1.83306e-24	-2.29401	1.38405e-08
slyD	b3349	1.63872e-59	1.27976	3.77684e-08	-1.53717	1.88842e-08
yjeN	b4157	3.82091e-08	-0.830128	7.32536e-15	-1.10259	1.91046e-08
dusC	b2140	7.4716e-08	-0.980808	8.02206e-13	-1.25081	3.73584e-08
gloB	b0212	2.36605e-08	-0.770333	1.22343e-07	-0.994385	7.30016e-08
yniB	b1726	1.81327e-07	-1.011	5.54462e-12	-1.12975	9.06663e-08
phnO	b4093	2.27856e-10	-0.953024	1.87393e-07	-0.979291	9.38106e-08
oxyR	b3961	2.54659e-07	-0.74668	3.7648e-18	-1.34978	1.2733e-07
thiD	b2103	3.57002e-07	-1.65383	1.98819e-12	-1.37876	1.78502e-07
deoB	b4383	3.60563e-07	-2.13851	1.26824e-08	-1.24918	1.86623e-07
ybbM	b0491	4.73408e-07	-0.700204	3.50126e-16	-1.13363	2.36704e-07
bioA	b0774	5.1242e-07	-0.707046	1.14968e-18	-1.30255	2.5621e-07
pepA	b4260	3.85704e-46	1.0832	6.65936e-07	1.22852	3.32968e-07
nemA	b1650	1.10667e-06	-0.913759	1.59644e-15	-1.10914	5.53336e-07
sspA	b3229	8.80004e-36	-3.26023	1.55891e-06	-1.54044	7.79454e-07
yjcH	b4068	1.84519e-11	-1.31988	2.5336e-06	-1.00808	1.26681e-06
yidC	b3705	1.01787e-24	-1.53482	3.22289e-06	0.692857	1.61144e-06
purC	b2476	1.33357e-11	-1.83546	3.72242e-06	1.19146	1.86122e-06
mntH	b2392	1.39884e-13	-1.15313	5.67008e-06	-0.837286	2.83504e-06
iscA	b2528	3.02016e-50	1.53828	1.16955e-05	-1.36872	5.84774e-06
tktB	b2465	1.23786e-05	-0.986054	6.02174e-09	-0.595637	6.19233e-06
csrA	b2696	5.40385e-18	0.569661	1.7094e-05	-0.892854	8.54698e-06
cspC	b1823	8.49249e-08	-3.81295	1.94497e-05	-0.837805	9.76733e-06
kptA	b4331	1.09188e-10	-0.869386	2.52553e-05	-0.692014	1.26277e-05
spr	b2175	1.01077e-27	-3.02156	3.21388e-05	0.6289	1.60694e-05
gpsA	b3608	9.32673e-44	-3.05976	4.26205e-05	-1.50862	2.13102e-05
sapF	b1290	1.87005e-05	-1.25824	2.43363e-05	-0.927918	2.15184e-05
cyoC	b0430	2.54408e-20	0.740202	5.41825e-05	0.975054	2.70913e-05
cyoD	b0429	7.41367e-07	0.707556	5.49785e-05	1.0362	2.786e-05
fnr	b1334	8.41831e-38	-2.02231	9.20377e-05	-0.933224	4.60188e-05
rluB	b1269	0.000138942	-2.28465	5.86819e-08	-1.39796	6.95001e-05
surE	b2744	7.15097e-22	-2.16787	0.000148393	-0.777349	7.41967e-05
yfjH	b2623	1.51626e-07	-1.07222	0.000153239	-0.903284	7.66952e-05
deoC	b4381	1.46556e-19	-1.46129	0.000180135	-0.792816	9.00675e-05
eutK	b2438	0.000185632	-1.76347	1.4039e-21	-1.71729	9.28158e-05
gltJ	b0654	0.000219821	-1.32683	5.74413e-20	-1.31811	0.000109911
iscX	b2524	6.24427e-10	-2.85771	0.000235298	-1.22229	0.000117649
maa	b0459	0.000223949	-0.714109	1.8485e-05	-0.513932	0.000121217
znuA	b1857	0.000290866	-2.01005	2.13365e-06	-1.02789	0.0001465
yafD	b0209	0.000374827	-0.641892	2.54267e-12	-0.763471	0.000187413
cueO	b0123	0.00034393	-1.05784	5.97831e-05	-0.75836	0.000201857
eutL	b2439	0.000405083	-1.31419	7.60083e-14	-1.0866	0.000202542
yhhJ	b3485	0.000479223	-0.909704	6.77421e-09	-0.890436	0.000239615
yaaY	b0024	0.000480641	-0.611389	6.15541e-06	-0.730533	0.000243398
insC	b2861	0.000523489	-1.72746	1.46268e-07	0.333299	0.000261818
norR	b2709	0.00064037	-0.638889	4.83989e-08	-1.04222	0.000320209
rfe	b3784	6.02953e-06	0.506971	0.000750304	-0.917887	0.000378167
dppA	b3544	6.28531e-06	0.465369	0.00113548	1.05406	0.000570884
katG	b3942	1.05566e-09	0.554019	0.00115846	1.38162	0.000579229
ynbE	b1382	0.00121649	-0.751241	3.23172e-07	-0.789893	0.000608404
fieF	b3915	2.66035e-13	-1.57358	0.00177573	-0.614106	0.000887864
dapF	b3809	8.67753e-63	1.14981	0.00179602	0.865443	0.000898012
sdhA	b0723	1.75643e-08	0.532229	0.00190944	0.596795	0.000954729
kefB	b3350	0.00203186	-0.578945	2.78201e-07	-0.91533	0.00101607
nuoA	b2288	1.47923e-08	0.46877	0.00215028	-1.05308	0.00107515
polB	b0060	0.00219297	-0.922448	1.84447e-06	-0.959478	0.00109741
xseB	b0422	0.00105396	0.30557	0.00149786	-0.999678	0.00127591
valS	b4258	5.65209e-68	1.41087	0.00290033	1.12833	0.00145017
ydiA	b1703	0.00208662	-1.18454	0.00203649	-0.58993	0.00206155
yjjJ	b4385	5.57055e-06	-1.60044	0.00424599	-0.783665	0.00212578
rplA	b3984	2.72133e-37	0.747272	0.00450587	-0.639814	0.00225293
rpmF	b1089	3.1002e-39	-1.86659	0.00458591	-0.94787	0.00229295
yafE	b0210	0.00507642	-0.536286	1.94265e-05	-0.648059	0.00254793
ompT	b0565	1.22322e-45	1.12631	0.00605468	0.967453	0.00302734
rimK	b0852	0.00621604	-0.64226	4.60741e-06	-0.603347	0.00311033
flhE	b1878	0.00652536	-1.2997	6.58779e-05	-1.0797	0.00329562
ydhR	b1667	3.86705e-14	0.614317	0.00752637	0.951881	0.00376318
pdxY	b1636	0.00258933	-1.37898	0.00502824	-0.581069	0.00380879
yeaP	b1794	0.00763471	-1.24999	2.88692e-06	-1.01421	0.0038188
rssB	b1235	0.00764291	-0.572823	4.03192e-05	-1.05636	0.00384161
nuoG	b2283	4.08149e-05	-2.51255	0.00862168	0.632964	0.00433125
recB	b2820	1.09605e-06	-0.937086	0.00939707	-0.885271	0.00469908
hchA	b1967	0.000929455	-1.05977	0.0092638	-0.571581	0.00509663
panD	b0131	1.0435e-08	0.354737	0.0107238	0.663382	0.00536192
fliP	b1948	0.0117972	-0.59995	5.97442e-07	-0.828801	0.00589892
phoU	b3724	0.000801203	-1.45	0.0126176	-0.728981	0.00670938
rnb	b1286	1.24743e-07	0.324969	0.0154494	0.908243	0.00772475
recA	b2699	0.000177256	0.298629	0.0161033	-0.648855	0.0081403
rlpB	b0641	1.75209e-20	1.09144	0.0184748	1.05745	0.00923739
insL	b0016	2.12179e-09	-1.63308	0.0196378	-0.932477	0.0098189
modB	b0764	0.0178038	-0.589612	0.00475761	-0.491034	0.0112807
hsdM	b4349	0.0233117	-1.79895	5.12439e-06	-0.66581	0.0116584
yjaG	b3999	0.0262963	-1.9663	0.000321973	-0.709891	0.0133091
ytfH	b4212	0.0222255	-0.828912	0.00479288	-0.527447	0.0135092
modE	b0761	3.5343e-13	-0.978774	0.0272338	-0.654814	0.0136169
gatD	b2091	0.000120777	-1.86204	0.0282518	0.973081	0.0141863
smg	b3284	3.71352e-07	1.60784	0.0291308	1.01641	0.0145656
pspA	b1304	0.0299356	-0.924631	9.62646e-05	-0.674331	0.0150159
gnd	b2029	6.14097e-40	0.0863174	0.03134	0.623141	0.01567
ftsY	b3464	1.84039e-38	0.924106	0.0319753	0.739145	0.0159876
nudB	b1865	1.51706e-33	1.08706	0.0325297	1.00222	0.0162648
yghG	b2971	3.64875e-11	-1.02848	0.0338683	-0.662913	0.0169342
copA	b0484	0.0373852	-0.700145	5.49652e-07	-0.980969	0.0186929
yagI	b0272	2.3161e-06	-1.07087	0.0382495	-0.625977	0.0191259
hybA	b2996	0.0380505	-0.907843	0.00703505	1.28405	0.0225428
treC	b4239	2.7827e-18	-1.04964	0.0461326	-0.385963	0.0230663
leuC	b0072	5.19966e-06	-2.41656	0.0472089	1.42407	0.023607
modC	b0765	0.05082	-0.896859	1.0186e-05	-0.759673	0.0254151
yeaE	b1781	0.0531007	-1.10491	9.84557e-10	-1.15359	0.0265504
yfdG	b2350	0.0538437	-0.646019	2.9742e-07	-0.836275	0.026922
ybeZ	b0660	1.48015e-10	0.62527	0.0576562	-0.840787	0.0288281
ybaP	b0482	0.0583369	-0.568312	1.02585e-09	-0.93984	0.0291684
ilvA	b3772	0.0708198	-1.17795	0.00137424	-0.962675	0.036097
yneF	b1522	0.0575071	-1.23653	0.0151567	-0.568327	0.0363319
yghB	b3009	0.0813405	-0.431758	0.000642006	-0.486168	0.0409912
ykiA	b0392	0.0842275	-1.02032	7.35928e-16	-1.09534	0.0421137
gnd	b2029	6.14097e-40	1.57065	0.0863174	0.623141	0.0431587
yeiE	b2157	0.0917336	-0.72481	1.44042e-06	-0.713562	0.0458675
sdiA	b1916	0.00148892	-0.723862	0.0912073	-0.593152	0.0463481
carA	b0032	0.0680119	-0.270711	0.0765327	0.929206	0.0722723

## Sheet: ile-limit+C8
Gene Name	B Name	Adjusted P-value (Ile-limit)	FC (Ile-limit)	Adjusted P-value (C8)	FC (C8)	Average P-value
ompX	b0814	1.03988e-22	-1.70027	7.34463e-56	-3.81569	5.19942e-23
slyB	b1641	4.31797e-30	-2.10856	8.00616e-22	-1.47404	4.00308e-22
acrA	b0463	6.27199e-20	-0.835874	9.25296e-21	-0.759948	3.59864e-20
rpoN	b3202	3.56583e-14	-1.13083	7.22373e-40	-3.42996	1.78291e-14
hns	b1237	3.7512e-25	-2.30995	1.24314e-12	-1.51311	6.21568e-13
ppiB	b0525	6.30777e-12	-2.24639	7.67331e-25	-1.17838	3.15389e-12
chbC	b1737	7.63988e-12	0.412893	1.55965e-24	0.411595	3.81994e-12
nusG	b3982	3.40834e-11	-2.02427	7.54119e-19	-0.692203	1.70417e-11
rraB	b4255	7.59181e-17	-1.249	1.13355e-10	-0.652096	5.66777e-11
tolC	b3035	5.78075e-32	-1.25257	4.95492e-10	-0.645983	2.47746e-10
sodB	b1656	1.72226e-12	-1.63929	5.26769e-10	-0.942571	2.64246e-10
pgi	b4025	1.1101e-08	-1.29706	7.50553e-18	-1.06856	5.5505e-09
ptsH	b2415	3.38468e-08	-1.77225	5.19593e-32	-3.57731	1.69234e-08
ychM	b1206	1.4002e-09	-0.936601	6.6332e-08	-1.14959	3.38661e-08
insC	b2861	1.5886e-07	0.323466	1.99243e-07	0.297175	1.79052e-07
yneK	b1527	4.55461e-07	0.444161	2.33393e-18	0.457645	2.2773e-07
hupA	b4000	2.05172e-23	-1.64872	8.52929e-07	-2.37657	4.26465e-07
marA	b1531	9.08244e-07	-0.842008	5.727e-28	1.59064	4.54122e-07
yjcH	b4068	1.17429e-06	-0.865599	5.15819e-12	-1.11578	5.87149e-07
pinQ	b1545	6.26588e-07	0.40401	7.63092e-07	0.370291	6.9484e-07
ybjS	b0868	1.73759e-06	0.382636	1.47631e-15	0.402438	8.68794e-07
hisS	b2514	3.03978e-08	-1.38167	2.15913e-06	-0.645119	1.09476e-06
ftsA	b0094	3.17419e-09	-0.895117	5.88447e-06	-1.03164	2.94382e-06
ybgF	b0742	1.32193e-05	-1.20614	7.2442e-06	-0.535066	1.02318e-05
ycbK	b0926	8.14728e-08	-0.970767	5.19096e-05	-2.69	2.59955e-05
alaS	b2697	2.72377e-05	-1.15025	3.00412e-05	-0.433739	2.86395e-05
adk	b0474	1.63333e-24	-1.4934	8.8316e-05	-0.676687	4.4158e-05
rcsF	b0196	9.50214e-05	-1.25353	3.27598e-05	-0.426973	6.38906e-05
amn	b1982	0.000149827	0.767657	2.59228e-74	1.41172	7.49137e-05
mdh	b3236	7.72214e-16	-2.08736	0.000166773	-0.682486	8.33867e-05
yibD	b3615	0.000378049	0.45122	5.68097e-10	0.459369	0.000189025
rpsP	b2609	0.000516872	-0.985907	1.0991e-05	-0.494303	0.000263932
phnO	b4093	0.0002928	-0.598922	0.00109992	-0.454118	0.00069636
uspA	b3495	0.000876996	-1.15385	0.00140374	-0.374716	0.00114037
ybiU	b0821	0.00263956	-0.555786	3.77334e-09	-0.729655	0.00131978
rpsT	b0023	0.00267789	1.13826	6.08714e-09	-0.492425	0.00133895
yjjJ	b4385	0.00382491	-0.650167	4.38031e-09	-0.904393	0.00191246
yadE	b0130	1.60665e-06	0.425379	0.00416797	0.450711	0.00208479
gmk	b3648	0.00118204	-0.605647	0.00465118	-3.80929	0.00291661
ppa	b4226	0.00673977	-1.03745	4.81734e-16	-0.739464	0.00336989
hisM	b2307	0.00743139	-0.883998	2.80745e-07	-1.26757	0.00371583
mnmE	b3706	0.00867545	0.597353	2.27331e-34	-1.24116	0.00433772
rlmB	b4180	0.0135159	-0.513485	2.68037e-05	-0.816017	0.00677136
yejF	b2180	0.000174602	0.399958	0.0135753	0.455227	0.00687496
uxuB	b4323	0.0160341	-0.508952	7.64281e-10	-0.758396	0.00801704
yceM	b1068	3.85764e-05	2.0193	0.0170435	2.33295	0.00854102
intD	b0537	0.0190325	-0.547209	0.00103546	-0.52234	0.010034
dfp	b3639	8.03651e-09	-1.02331	0.0224751	-0.487914	0.0112376
pnp	b3164	9.98204e-06	-0.874166	0.0233982	-0.664797	0.0117041
gadC	b1492	0.0240168	-0.82826	1.1868e-39	1.32981	0.0120084
rpsE	b3303	0.0244013	-1.17447	9.09342e-27	-3.25458	0.0122006
yeaP	b1794	0.00675631	-0.614813	0.0201775	-0.490624	0.0134669
nikE	b3480	0.0285302	-0.43844	2.31881e-09	-0.703411	0.0142651
yhbJ	b3205	0.0360012	0.696532	1.41048e-14	0.581079	0.0180006
rfaI	b3627	0.0376113	1.0373	1.52368e-25	1.43973	0.0188057
yrbF	b3195	0.0389712	1.10759	6.05966e-23	0.612653	0.0194856
rfaD	b3619	1.65875e-11	-2.08648	0.0413268	-0.467828	0.0206634
arnC	b2254	0.0429438	1.09218	0.000351604	1.77763	0.0216477
topA	b1274	0.047195	0.578823	4.20187e-06	0.968914	0.0235996
acpP	b1094	3.54783e-08	-0.892772	0.0473983	-0.516854	0.0236992
mdtE	b3513	0.0503912	-0.696106	7.32827e-05	-0.818378	0.0252323
wzb	b2061	0.0593134	0.444915	1.46985e-05	0.536631	0.0296641
lpp	b1677	0.0608269	-1.85218	1.6265e-30	-1.40747	0.0304134
lpxA	b0181	0.0664147	1.23525	1.29232e-22	0.633506	0.0332073
rpoB	b3987	8.55881e-09	-0.991352	0.06919	-0.584744	0.034595
rrmJ	b3179	0.0706587	-0.462117	0.000829705	-0.416951	0.0357442
fldA	b0684	1.01224e-11	-1.4825	0.072745	-0.525166	0.0363725
yfbU	b2294	1.26152e-08	-1.13713	0.0861837	-0.850837	0.0430919
fldB	b2895	0.00090408	1.11864	0.0925041	0.816328	0.0467041
gltA	b0720	0.0816634	1.01653	0.0265205	0.552365	0.0540919

## Sheet: Nano-particle+Butanol
Gene Name	B Name	Adjusted P-value (nano)	FC (nano)	Adjusted P-value (butanol)	FC (butanol)	Average P-value
cpxR	b3912	1.67676e-26	-1.13212	8.93777e-13	-0.552626	4.46889e-13
puuB	b1301	1.54359e-15	-1.21381	3.58609e-12	-1.52022	1.79382e-12
gltJ	b0654	1.2328e-11	-1.31251	1.72585e-12	-1.59861	7.02694e-12
puuR	b1299	3.2153e-11	-1.06418	4.29862e-21	-1.65485	1.60765e-11
moaE	b0785	1.77407e-15	-1.81151	5.47441e-10	-1.08752	2.73721e-10
yciM	b1280	4.31296e-09	-1.20694	1.43925e-09	-1.38132	2.87611e-09
yjgF	b4243	7.14571e-09	-1.18868	1.24849e-09	-1.06814	4.1971e-09
eutR	b2437	7.97825e-15	-1.4816	1.04735e-08	-1.27661	5.23677e-09
dusC	b2140	5.21639e-09	-1.32879	4.09042e-08	-1.80417	2.30603e-08
cbpM	b0999	1.3816e-08	-1.7175	2.3767e-07	-1.33596	1.25743e-07
nemA	b1650	3.8599e-07	-1.42538	7.05473e-12	-1.38692	1.92998e-07
hisM	b2307	4.69062e-07	-1.24054	4.37812e-07	-2.03349	4.53437e-07
yneE	b1520	1.54752e-08	-1.15299	1.29973e-06	-1.36722	6.57603e-07
hybB	b2995	8.92344e-07	-1.44414	7.20239e-07	-1.06573	8.06291e-07
yehT	b2125	5.4815e-10	-1.20567	7.38602e-06	-1.54783	3.69328e-06
ynbE	b1382	1.54019e-05	-0.574725	5.94832e-07	-1.01442	7.99836e-06
eutK	b2438	2.07892e-05	-1.42029	1.00938e-17	-2.17522	1.03946e-05
ygbI	b2735	3.97164e-07	-1.15197	3.89238e-05	-0.752138	1.96605e-05
yccU	b0965	4.73518e-05	-0.752847	1.37364e-06	-1.42027	2.43627e-05
intD	b0537	5.16996e-05	-0.723636	2.86164e-13	-1.19841	2.58498e-05
aroM	b0390	7.07362e-05	-1.34478	2.23476e-08	-1.70185	3.53793e-05
renD	b0542	6.18982e-14	-1.51721	7.81556e-05	-1.54821	3.90778e-05
fabB	b2323	1.31789e-08	-0.941858	0.000172016	0.803901	8.60148e-05
ygeR	b2865	0.000203447	-1.12059	1.45797e-08	-1.2762	0.000101731
rraB	b4255	6.83398e-09	-0.914653	0.000211592	-1.03285	0.000105799
fre	b3844	9.53119e-34	-3.17374	0.000217481	-1.0919	0.000108741
ycgL	b1179	1.37699e-08	-1.31136	0.000264214	-0.737062	0.000132114
ybaB	b0471	1.65646e-38	-3.56087	0.000322808	-1.24127	0.000161404
phnO	b4093	4.68638e-06	-1.66561	0.000449043	-0.548496	0.000226865
ubiE	b3833	1.24848e-13	-3.01899	0.000810751	-0.420956	0.000405376
fabG	b1093	5.89481e-05	-0.971167	0.00116078	1.24967	0.000609863
puuD	b1298	0.00130414	-0.844348	3.29754e-05	-1.28172	0.000668556
uidR	b1618	8.30204e-08	-1.31052	0.00144604	-1.26805	0.000723064
arnC	b2254	0.000920435	-1.3338	0.000573785	-1.45072	0.00074711
emtA	b1193	0.00171833	-1.04102	1.19749e-05	-1.05061	0.000865154
fliP	b1948	0.00226443	-0.798602	2.21299e-08	-1.14461	0.00113223
creB	b4398	7.01397e-05	-1.28143	0.00259312	-0.677744	0.00133163
yggL	b2959	0.000861605	-1.74262	0.00267033	0.545067	0.00176597
ybbM	b0491	0.00458246	-0.875514	2.37202e-08	-1.48678	0.00229124
intA	b2622	0.00494609	-0.855046	0.000131635	-1.00659	0.00253886
yqhC	b3010	0.00640989	-0.740452	8.71204e-05	-0.950922	0.0032485
mdoG	b1048	8.77683e-09	-1.16291	0.0070773	-2.27542	0.00353866
ydfB	b1572	0.00524316	-0.635023	0.00430965	-1.04692	0.0047764
rplY	b2185	0.00345468	-0.828356	0.00673278	0.778241	0.00509373
gloB	b0212	0.0179538	-1.07465	3.94826e-10	-1.43028	0.00897689
nuoF	b2284	0.017481	-2.04589	0.000726599	1.18407	0.0091038
zupT	b3040	8.26901e-07	-1.45434	0.018945	-1.08501	0.00947293
yghG	b2971	0.0223612	-0.448147	8.56972e-06	-1.18176	0.0111849
marA	b1531	0.022293	-0.993181	0.000341539	-0.783757	0.0113173
tsx	b0411	0.000771799	-1.46401	0.0233235	0.453556	0.0120476
rcsB	b2217	2.21032e-07	-1.12328	0.0246423	-1.17976	0.0123213
hslO	b3401	2.38054e-05	-0.997604	0.0282397	0.259486	0.0141318
ogrK	b2082	0.0289213	-0.7512	7.09883e-07	-1.00574	0.014461
yjiA	b4352	0.0322946	-0.734974	1.89644e-06	0.294011	0.0161483
moeA	b0827	0.0340724	-0.703575	7.19594e-06	-0.965738	0.0170398
adk	b0474	0.0316266	-1.24057	0.00853937	0.81983	0.020083
hupA	b4000	0.0403164	-1.12501	9.59803e-08	-0.780746	0.0201583
yafE	b0210	0.0412164	-0.524119	2.46198e-08	-1.04626	0.0206082
hycG	b2719	0.0451158	-0.652391	2.31872e-07	-1.21042	0.022558
yfiP	b2583	0.00175498	-0.684441	0.0442279	-0.838968	0.0229914
truD	b2745	0.0435568	-1.3534	0.00260434	1.07502	0.0230806
nudB	b1865	0.0488172	-1.74438	0.000137813	1.50847	0.0244775
yahO	b0329	0.0408794	1.36504	0.00912735	-0.602365	0.0250034
speG	b1584	0.0530658	-1.04532	0.000322743	-1.11557	0.0266943
puuA	b1297	0.00169153	-0.826839	0.0557424	-0.763695	0.0287169
priC	b0467	0.00945263	-0.830038	0.0491158	-0.579429	0.0292842
tmk	b1098	0.0586402	-0.954753	1.51472e-10	-1.46688	0.0293201
panE	b0425	0.00255637	-1.39274	0.0715435	-0.908417	0.0370499
yecM	b1875	0.0738586	-0.887792	0.00228562	-0.902236	0.0380721
borD	b0557	0.000538964	-1.18265	0.0959506	-0.660772	0.0482448
narK	b1223	0.0631284	-0.696361	0.033677	-0.761569	0.0484027
dmsB	b0895	0.0580041	-0.867065	0.0415269	-0.82081	0.0497655
pcnB	b0143	0.00915446	-1.65602	0.0923705	0.607475	0.0507625
aqpZ	b0875	0.0320664	0.290928	0.0943448	-0.503637	0.0632056
yqjF	b3101	0.0537781	-1.03013	0.0921819	-1.20494	0.07298

## Sheet: ATP-limit+NADH-limit
Gene Name	B Name	Adjusted P-value (ATP-limit)	FC (ATP-limit)	Adjusted P-value (NADH-limit)	FC (NADH-limit)	Average P-value
insC	b2861	2.0285e-07	0.299201	2.01609e-07	0.299201	2.02229e-07
pinQ	b1545	7.79731e-07	0.372883	7.74954e-07	0.372883	7.77343e-07
hisL	b2018	0.0102289	-0.444744	0.0002757	-0.595216	0.00525228
yieG	b3714	0.00018379	-0.631383	0.000251656	-0.705467	0.000217723
bioA	b0774	6.93485e-06	-0.747196	5.60227e-05	-0.739907	3.14788e-05
slp	b3506	0.011787	-0.546824	0.000132053	-0.668455	0.00595953
thiF	b3992	1.07877e-07	-0.71551	7.13606e-10	-0.82128	5.42954e-08
gadE	b3512	0.00183367	-0.565101	0.0203961	-0.546802	0.0111149
dppB	b3543	0.0366668	-0.620483	1.18784e-05	-0.773584	0.0183393
ygaM	b2672	0.0364089	-0.569649	2.98229e-06	-0.646325	0.018206

## Sheet: Osmotic+Acidic
Gene Name	B Name	Adjusted P-value (osmotic)	FC (osmotic)	Adjusted P-value (acidic)	FC (acidic)	Average P-value
rfaC	b3621	6.5752e-13	-0.892776	7.18516e-28	0.536677	3.2876e-13
nupX	b2161	0.000135914	1.81222	3.61817e-10	1.67615	6.79574e-05
ubiE	b3833	0.00116379	-2.65956	0.00294097	-3.69868	0.00205238
glpB	b2242	0.000289586	-0.296333	1.11457e-14	-0.908311	0.000144793
ftsQ	b0093	0.0447021	-2.46367	9.52602e-13	-3.24211	0.022351

## Sheet: Cold+Heat
Gene Name	B Name	Adjusted P-value (cold)	FC (cold)	Adjusted P-value (heat)	FC (heat)	Average P-value
glyS	b3559	7.4083e-22	0.763966	5.84176e-27	0.81137	3.70418e-22
dfp	b3639	1.51429e-17	0.515003	4.27245e-17	0.490497	2.89337e-17
gor	b3500	4.35544e-15	0.554358	4.55882e-23	0.636941	2.17772e-15
tig	b0436	8.59397e-25	-2.93669	1.45953e-12	-1.63547	7.29765e-13
mglB	b2150	2.27553e-12	0.408349	2.49713e-13	0.408779	1.26262e-12
fbaA	b2925	3.03064e-12	0.536134	7.20934e-22	0.665757	1.51532e-12
pck	b3403	3.64636e-19	0.471117	3.14745e-12	0.372789	1.57373e-12
pepB	b2523	9.6137e-22	0.53855	4.16495e-12	0.385939	2.08248e-12
galE	b0759	5.01212e-12	0.389381	1.65144e-12	0.383998	3.33178e-12
deoC	b4381	1.55826e-17	0.53121	1.61186e-11	0.429447	8.05929e-12
lexA	b4043	3.51029e-12	0.403109	1.84561e-11	0.372229	1.09832e-11
purA	b4177	4.56645e-11	0.554309	4.91075e-30	0.716675	2.28322e-11
fimA	b4314	5.64423e-11	-1.70211	3.35672e-12	-1.75223	2.98995e-11
pgi	b4025	6.19266e-11	0.463906	4.1308e-25	0.605901	3.09633e-11
pheT	b1713	6.20093e-11	0.607065	5.57059e-22	0.801275	3.10046e-11
treB	b4240	1.26415e-14	0.414762	1.47754e-10	0.344671	7.38835e-11
rplM	b3231	9.28181e-11	-2.31305	7.9407e-11	-2.33117	8.61126e-11
fklB	b4207	8.20318e-16	0.456185	2.38121e-10	0.336478	1.19061e-10
yibI	b3598	5.88165e-11	-1.08255	4.10012e-10	-1.06226	2.34414e-10
galM	b0756	4.7514e-10	0.392181	5.02892e-15	0.433038	2.37572e-10
ugpB	b3453	9.89467e-13	-1.40015	8.25464e-10	-1.17576	4.13227e-10
yigP	b3834	1.54555e-16	0.507817	1.95873e-09	0.3667	9.79365e-10
phnP	b4092	4.13077e-12	-0.782833	3.67548e-09	-0.713562	1.83981e-09
fabZ	b0180	3.33244e-13	-2.35269	4.89886e-09	-1.71304	2.4496e-09
tdh	b3616	3.74385e-14	0.47071	5.68359e-09	0.360152	2.84181e-09
fdhE	b3891	3.93445e-10	0.350086	5.9311e-09	0.324483	3.16227e-09
deoB	b4383	1.78071e-16	0.703959	9.01821e-09	0.63516	4.50911e-09
tnaA	b3708	1.34131e-08	0.345764	4.26558e-12	0.379957	6.70866e-09
yiaA	b3562	1.06213e-09	-0.679498	2.07388e-08	-0.649002	1.09005e-08
rbsB	b3751	2.18105e-08	0.526615	2.46804e-13	0.592187	1.09054e-08
ftsN	b3933	3.01958e-14	0.40797	4.44609e-08	0.304031	2.22305e-08
pdxA	b0052	3.06969e-19	0.602001	8.15891e-08	0.385041	4.07946e-08
typA	b3871	1.07683e-12	0.429201	1.21346e-07	0.336529	6.06733e-08
dctA	b3528	1.00083e-07	0.307905	2.31629e-08	0.291177	6.16228e-08
umuD	b1183	1.62742e-07	-0.743756	6.36624e-08	-0.747431	1.13202e-07
nrdA	b2234	2.74271e-07	0.256233	2.39137e-08	0.273003	1.49092e-07
yibL	b3602	3.15557e-07	0.374707	1.2934e-07	0.315886	2.22449e-07
ulaE	b4197	3.95413e-08	-0.608391	5.22748e-07	-0.590687	2.81144e-07
yicO	b3664	1.37937e-07	-0.598551	5.0799e-07	-0.535041	3.22963e-07
hsdM	b4349	2.69222e-09	0.353854	6.44145e-07	0.299117	3.23419e-07
rffD	b3787	8.41971e-15	0.446203	6.61371e-07	0.307156	3.30686e-07
glvC	b3683	4.07371e-07	-0.750815	2.72908e-07	-0.738734	3.40139e-07
yjfC	b4186	5.73343e-08	-0.704255	7.73674e-07	-0.570387	4.15504e-07
atpB	b3738	7.26201e-07	-1.40133	1.56763e-07	-1.34935	4.41482e-07
grpE	b2614	1.3498e-07	-1.12688	1.00176e-06	-1.27662	5.68369e-07
uidA	b1617	8.13751e-09	-0.575246	1.21354e-06	-0.545421	6.10837e-07
minE	b1174	7.1031e-07	0.393407	5.43307e-07	0.354428	6.26808e-07
phnE	b4104	2.94952e-07	-0.604721	1.28725e-06	-0.559698	7.91103e-07
ptsN	b3204	3.36669e-08	-1.15368	1.87157e-06	-1.06703	9.52617e-07
ispE	b1208	1.91678e-06	0.397266	2.35128e-10	0.415858	9.58506e-07
fieF	b3915	2.67029e-06	0.49845	9.27073e-10	0.430276	1.33561e-06
yraM	b3147	2.55821e-06	0.337386	3.57746e-07	0.343812	1.45798e-06
rplK	b3983	6.94878e-14	-1.58294	3.16209e-06	-1.26485	1.58105e-06
ygfS	b2886	2.97004e-07	-0.598087	2.9961e-06	-0.581776	1.64655e-06
rhtC	b3823	2.35755e-08	-0.744833	3.86741e-06	-0.634358	1.94549e-06
lyx	b3580	1.57506e-07	-0.55131	4.43804e-06	-0.525928	2.29777e-06
prmB	b2330	4.88532e-06	0.400532	3.30156e-09	0.37798	2.44431e-06
ygfB	b2909	4.98913e-06	0.528227	4.60982e-09	0.632272	2.49687e-06
acrF	b3266	6.97724e-07	-0.878163	4.72578e-06	-0.830307	2.71175e-06
mhpB	b0348	2.42851e-07	-0.673909	5.45592e-06	-0.616189	2.84939e-06
yiaW	b3587	1.17137e-07	-0.550686	6.39611e-06	-0.501421	3.25662e-06
rplL	b3986	1.06941e-09	-1.69536	7.17798e-06	-1.3016	3.58952e-06
agaD	b3140	4.25419e-07	-0.637447	7.16131e-06	-0.614383	3.79337e-06
umuC	b1184	9.18057e-06	-0.766541	1.3544e-07	-0.801792	4.65801e-06
macB	b0879	1.99132e-07	-0.844218	1.00262e-05	-0.749261	5.11266e-06
rpmD	b3302	1.31278e-11	-2.09115	1.08842e-05	-1.27491	5.44213e-06
wcaK	b2045	1.72124e-07	-0.570577	1.07447e-05	-0.500272	5.45839e-06
nrfC	b4072	1.91434e-07	-0.588711	1.25737e-05	-0.556766	6.38256e-06
ahpF	b0606	1.27847e-05	0.379131	1.48839e-10	0.33662	6.39241e-06
cydB	b0734	1.35602e-05	0.380382	1.53885e-12	0.438768	6.78009e-06
rplV	b3315	1.39767e-05	-1.41515	2.86738e-12	-1.83103	6.98837e-06
kdsB	b0918	4.17225e-12	0.435245	1.41054e-05	0.308317	7.05268e-06
rutE	b1008	6.77021e-06	-0.551309	7.92689e-06	-0.529583	7.34855e-06
fhuB	b0153	1.6483e-06	-0.877885	1.6556e-05	-0.759049	9.10216e-06
frvB	b3899	2.04714e-07	-0.532639	1.82674e-05	-0.416698	9.23606e-06
nrfF	b4075	3.10002e-08	-0.520329	2.14982e-05	-0.479298	1.07646e-05
dinB	b0231	3.70264e-07	-0.845865	2.14534e-05	-0.737867	1.09118e-05
gyrA	b2231	2.16211e-08	0.470524	2.2541e-05	-0.975626	1.12813e-05
ssuD	b0935	1.05595e-06	-0.556992	2.18474e-05	-0.533421	1.14517e-05
gshA	b2688	2.33037e-05	0.559275	2.80688e-24	0.774406	1.16518e-05
phnM	b4095	1.60061e-06	-0.525221	2.32871e-05	-0.459909	1.24438e-05
sgrR	b0069	2.52417e-05	-0.817981	4.17542e-07	-0.811207	1.28296e-05
hokE	b4415	1.90204e-05	-0.486946	7.59455e-06	-0.431306	1.33075e-05
aslA	b3801	2.9481e-05	-0.733638	3.40059e-06	-0.648691	1.64408e-05
xseB	b0422	3.53626e-05	0.631464	2.53408e-17	0.736555	1.76813e-05
mngA	b0731	3.89068e-05	-0.758734	3.34265e-07	-0.704748	1.96205e-05
mdtC	b2076	2.26076e-07	-0.889012	3.94041e-05	-0.683859	1.98151e-05
yhgA	b3411	5.57235e-06	-1.05491	3.89479e-05	-0.973701	2.22601e-05
yjiD	b4326	4.13097e-07	-0.572455	4.59302e-05	-0.52719	2.31717e-05
ydcP	b1435	1.3509e-06	-0.978208	4.83198e-05	-0.85857	2.48353e-05
ccmC	b2199	2.35283e-05	-0.530427	2.76326e-05	-0.534361	2.55805e-05
hupB	b0440	1.71351e-09	-0.928055	5.89127e-05	-0.635782	2.94572e-05
ccmG	b2195	7.41214e-06	-0.578816	5.1663e-05	-0.558278	2.95376e-05
yqjD	b3098	3.0534e-07	-1.08946	5.90313e-05	-1.39445	2.96683e-05
pitB	b2987	2.98708e-08	-0.660008	5.95803e-05	-0.403176	2.98051e-05
yegU	b2099	1.72973e-05	-0.733565	4.43492e-05	-0.671872	3.08232e-05
yebC	b1864	6.38658e-05	0.485239	1.04483e-29	0.75398	3.19329e-05
phnF	b4102	2.69973e-07	-0.631957	6.37004e-05	-0.532731	3.19852e-05
mdoD	b1424	3.35098e-05	-1.0226	3.31105e-05	-1.0171	3.33102e-05
yeaI	b1785	4.64764e-06	-0.902876	6.21546e-05	-0.788408	3.34011e-05
ycjU	b1317	9.52369e-07	-0.640685	6.76029e-05	-0.5338	3.42777e-05
rihA	b0651	6.90369e-05	0.335809	3.92872e-08	0.308289	3.45381e-05
yihP	b3877	1.85611e-06	-0.564044	6.92375e-05	-0.444484	3.55468e-05
ubiC	b4039	6.92511e-05	-0.488878	3.75216e-06	-0.490386	3.65016e-05
yfdM	b2356	2.18302e-07	-0.626227	7.32894e-05	-0.501985	3.67538e-05
ymfM	b1148	6.38093e-05	-0.645696	1.24222e-05	-0.65586	3.81158e-05
yacH	b0117	7.45223e-05	-0.756648	3.26684e-06	-0.719108	3.88946e-05
aspA	b4139	1.48399e-11	0.410675	7.79325e-05	0.279139	3.89663e-05
insD	b1402	8.25973e-05	-0.598641	2.10176e-07	-0.588721	4.14037e-05
cheY	b1882	8.35918e-05	0.401356	1.72764e-10	0.493438	4.1796e-05
yihU	b3882	1.36846e-05	-0.504339	7.08482e-05	-0.473477	4.22664e-05
cheW	b1887	8.79796e-05	0.391158	9.1227e-10	0.472234	4.39903e-05
yheS	b3352	4.68593e-12	0.411055	9.16391e-05	0.274837	4.58196e-05
yfeK	b2419	8.58668e-05	-0.746875	6.27164e-06	-0.783847	4.60692e-05
ansP	b1453	4.95252e-06	-0.736241	9.0715e-05	-0.623335	4.78338e-05
ynjI	b1762	1.42376e-05	-0.753182	8.67902e-05	-0.702022	5.05139e-05
nrfD	b4073	1.80376e-06	-0.609648	0.00010185	-0.553438	5.18271e-05
lsrB	b1516	2.34551e-05	-0.621048	8.18496e-05	-0.60001	5.26523e-05
rfaF	b3620	0.000112091	0.761389	7.79042e-07	-0.730044	5.64351e-05
hsdR	b4350	0.000122172	-0.957608	1.56379e-11	1.03087	6.10862e-05
tpx	b1324	0.000126082	0.539081	2.77729e-19	0.821916	6.30412e-05
cpsG	b2048	6.38313e-07	-0.509885	0.000125463	-0.467364	6.30507e-05
phnC	b4106	9.00013e-06	-0.499115	0.000119589	-0.45269	6.42946e-05
yjfM	b4185	6.89654e-10	-0.497029	0.000135554	-0.409016	6.77771e-05
lacA	b0342	6.15462e-06	-0.553275	0.000129557	-0.522885	6.78557e-05
yjfL	b4184	5.62516e-06	-0.392864	0.00013369	-0.40519	6.96573e-05
prpB	b0331	7.61361e-05	-0.585625	6.35253e-05	-0.576753	6.98307e-05
yihY	b3886	2.61683e-08	-0.683768	0.000146491	-0.506868	7.32586e-05
gpsA	b3608	0.0001467	0.427866	5.2448e-11	0.572079	7.33498e-05
ulaD	b4196	0.000110663	-0.571521	5.52532e-05	-0.577052	8.29582e-05
yigZ	b3848	0.000126607	0.310022	4.06379e-05	0.265373	8.36226e-05
sgbU	b3582	3.8492e-06	-0.665096	0.00016407	-0.578908	8.39597e-05
ygjG	b3073	7.43575e-10	-1.15745	0.000170911	-0.736646	8.5456e-05
yjhG	b4297	3.66955e-06	-0.759093	0.000167399	-0.615021	8.55342e-05
ugpC	b3450	8.13902e-06	-0.569963	0.000167065	-0.53676	8.76023e-05
rpoS	b2741	0.000180115	-0.938273	5.78238e-08	-1.40545	9.00862e-05
nrfE	b4074	0.000116536	-0.636853	6.61003e-05	-0.640151	9.13182e-05
yijO	b3954	3.75793e-07	-0.534833	0.000186642	-0.455029	9.35087e-05
secA	b0098	0.000176329	0.617155	1.71911e-05	-0.652946	9.67599e-05
mdtN	b4082	3.60719e-06	-0.513299	0.000193523	-0.475409	9.85651e-05
yjbM	b4048	6.66495e-06	-0.476702	0.000199755	-0.422562	0.00010321
mokC	b0018	0.000164378	-0.433525	4.23062e-05	-0.470511	0.000103342
recA	b2699	0.000210619	0.651074	3.34902e-21	0.660844	0.000105309
potD	b1123	0.000210919	0.384522	8.96401e-14	0.524942	0.000105459
yfjW	b2642	4.37773e-06	-0.497417	0.000217008	-0.40824	0.000110693
wecH	b3561	0.000137982	-0.706658	8.61175e-05	-0.707565	0.00011205
ykgD	b0305	9.95173e-05	-0.540574	0.000133962	-0.536117	0.00011674
yjcC	b4061	1.8889e-05	-0.594769	0.000215486	-0.559611	0.000117188
ygjK	b3080	0.000237947	-0.778912	6.81861e-07	-0.790305	0.000119314
ccmD	b2198	1.96856e-05	-0.564261	0.000223424	-0.53298	0.000121555
rusA	b0550	1.14785e-05	-0.602804	0.000258122	-0.561457	0.0001348
ygeX	b2871	2.32715e-05	-0.449627	0.00025226	-0.431814	0.000137766
tfaQ	b1546	0.000279738	-0.523741	3.14499e-07	-0.573067	0.000140026
sgcX	b4305	3.35609e-06	-0.493839	0.0002861	-0.441852	0.000144728
yrhA	b3443	4.71671e-06	-0.469455	0.000286704	-0.409608	0.00014571
yibD	b3615	9.2713e-05	-0.538075	0.000216373	-0.417624	0.000154543
yddG	b1473	0.000267345	-0.489191	6.37711e-05	-0.45565	0.000165558
smg	b3284	3.61024e-05	-0.81752	0.000306796	-1.00035	0.000171449
lpxA	b0181	1.71138e-07	-0.694349	0.000376187	-0.5122	0.000188179
ybbY	b0513	0.000135671	-0.533272	0.000248425	-0.412924	0.000192048
yjjM	b4357	8.19766e-06	-0.542453	0.000380393	-0.500142	0.000194296
ytfA	b4205	6.79517e-05	-0.706378	0.000330336	-0.654414	0.000199144
yniA	b1725	0.000240326	-0.840207	0.000188409	0.367159	0.000214368
nrfG	b4076	6.35599e-05	-0.529545	0.000376817	-0.416204	0.000220188
cydD	b0887	6.01741e-05	-0.821127	0.000414746	-0.735425	0.00023746
yjiL	b4334	1.70253e-05	-0.576124	0.000458144	-0.535862	0.000237584
gspH	b3329	5.3872e-05	-0.440863	0.000434567	-0.410558	0.000244219
hyuA	b2873	4.6203e-05	-0.441148	0.00044553	-0.392803	0.000245867
ybcI	b0527	1.74958e-07	-0.589123	0.000494931	-0.481544	0.000247553
yfdK	b2354	0.000498496	-0.591625	2.41191e-08	-0.620775	0.00024926
phnH	b4100	3.29969e-05	-0.687671	0.000473015	-0.643798	0.000253006
map	b0168	0.000519936	-1.09332	8.22932e-07	-1.20695	0.00026038
ybjH	b0843	1.9659e-06	-0.503882	0.000523667	-0.417913	0.000262817
wzc	b2060	0.000148354	-0.700608	0.000380457	-0.638444	0.000264406
glyA	b2551	0.000246133	-1.33623	0.000291066	-0.750502	0.0002686
yoaI	b1788	4.78564e-06	-0.480298	0.00054573	-0.419928	0.000275258
fumB	b4122	4.16972e-06	-0.702307	0.000567341	-0.577909	0.000285755
malM	b4037	0.000572646	0.227572	4.37349e-12	0.33086	0.000286323
pfkA	b3916	0.000209686	-0.655371	0.000376557	-0.990467	0.000293122
rhsA	b3593	0.00049433	-0.756378	9.30435e-05	-0.774877	0.000293687
yebS	b1833	0.000525708	-0.686398	6.25397e-05	-0.657218	0.000294124
lolB	b1209	0.000254369	0.328629	0.000337024	0.267131	0.000295697
pgaD	b1021	0.000592231	0.984478	6.76839e-08	-0.652594	0.000296149
guaC	b0104	0.000335442	0.296331	0.000276105	0.262391	0.000305774
rutF	b1007	0.00030054	-0.446769	0.000319307	-0.433677	0.000309924
yihS	b3880	9.27413e-05	-0.477665	0.000569277	-0.461461	0.000331009
phnL	b4096	8.68145e-05	-0.75067	0.000590255	-0.693304	0.000338535
yciN	b1273	0.000482121	0.262893	0.000201593	0.255947	0.000341857
ccmF	b2196	1.83971e-05	-0.566636	0.000670583	-0.458826	0.00034449
hyfC	b2483	2.73742e-06	-0.60213	0.000688881	-0.462911	0.000345809
nupX	b2161	0.000174491	-0.565944	0.000550631	-0.547942	0.000362561
ygjQ	b3086	4.04065e-06	-0.60698	0.000728499	-0.550503	0.00036627
mlrA	b2127	0.000531659	-0.630815	0.000201747	-0.611862	0.000366703
rhaM	b3901	1.00264e-07	-0.446016	0.000736314	-0.3382	0.000368207
yjhE	b4282	6.17798e-06	-0.495199	0.000732394	-0.453075	0.000369286
ydcV	b1443	0.000263685	-0.370021	0.000489027	-0.39787	0.000376356
ydaM	b1341	0.000726367	-0.634081	3.02022e-05	-0.67837	0.000378285
tfaS	b2353	0.000764394	-0.645948	5.34047e-07	-0.674329	0.000382464
setB	b2170	2.49564e-06	-0.940452	0.000762607	-0.671455	0.000382551
cadC	b4133	0.000170704	-0.589417	0.00059728	-0.519325	0.000383992
yjfO	b4189	0.000778708	0.248611	4.45413e-13	0.317675	0.000389354
gpmA	b0755	0.000782886	-0.85646	3.83016e-18	-1.82976	0.000391443
yfjY	b2644	7.16148e-05	-0.441179	0.000720422	-0.425836	0.000396019
yfaA	b2230	9.94298e-08	-0.657817	0.000804302	-0.455393	0.000402201
mdoG	b1048	8.53551e-16	0.62785	0.000805705	0.462573	0.000402853
rfaZ	b3624	4.33726e-06	-0.555413	0.000806735	-0.512014	0.000405536
endA	b2945	0.00075624	-0.469286	5.52754e-05	-0.474523	0.000405758
oxc	b2373	0.000121158	-0.459297	0.000724314	-0.441173	0.000422736
yfcS	b2336	0.000196591	-0.519583	0.000670583	-0.460522	0.000433587
yjcF	b4066	5.69538e-06	-0.395815	0.000865071	-0.370195	0.000435383
yeeV	b2005	0.000531293	-0.581793	0.000346686	-0.558827	0.000438989
glyQ	b3560	7.6164e-12	0.631143	0.000884093	0.769846	0.000442046
gcvH	b2904	2.93281e-08	0.384205	0.000889544	0.285395	0.000444787
fepB	b0592	6.06878e-05	-0.558103	0.000875172	-0.526588	0.00046793
yigF	b3817	2.59547e-05	-0.42868	0.000924631	-0.390608	0.000475293
ptrB	b1845	0.000390685	-0.550537	0.000574274	-0.552923	0.00048248
elbA	b1160	2.73285e-05	-0.445934	0.000947413	-0.407127	0.000487371
scpB	b2919	0.000314965	-0.557573	0.000666221	-0.438912	0.000490593
tolB	b0740	2.78871e-05	-0.79923	0.000983183	-0.606859	0.000505535
rnhB	b0183	5.31487e-05	0.308344	0.000987194	0.233701	0.000520171
narY	b1467	0.000347501	-0.451066	0.000698837	-0.423421	0.000523169
folC	b2315	6.10665e-06	0.305824	0.00104901	0.239929	0.000527556
ssuA	b0936	0.000751666	-0.499642	0.00032529	-0.430509	0.000538478
dpiB	b0619	0.000925537	-0.433981	0.000157932	-0.437975	0.000541734
phnK	b4097	4.82505e-05	-0.602622	0.00105745	-0.571652	0.000552848
leuO	b0076	0.00105895	-0.541298	5.30849e-05	-0.487951	0.000556017
gmk	b3648	0.00111304	0.418073	1.75032e-17	0.512724	0.000556521
ydfI	b1542	0.000498496	-0.65694	0.000616404	-0.497641	0.00055745
ygcS	b2771	7.89486e-07	-0.509239	0.0011246	-0.401369	0.000562695
wzb	b2061	6.40876e-08	-0.594031	0.00116696	-0.357178	0.000583512
yfiM	b2586	0.000122913	-0.854472	0.00105766	-0.778234	0.000590285
aroD	b1693	0.000943817	-0.852185	0.000252156	-0.876325	0.000597986
yeaV	b1801	0.000131323	-0.423284	0.00108616	-0.408797	0.000608743
csgB	b1041	0.00121846	-0.55756	1.60255e-05	-0.512694	0.000617245
sieB	b1353	0.000170476	-0.442828	0.0010648	-0.39285	0.00061764
arpA	b4017	0.000518168	-0.840173	0.000720109	-0.798028	0.000619139
phoH	b1020	0.000279675	-0.886998	0.000968531	-0.840108	0.000624103
yidQ	b3688	0.00074872	0.309417	0.000514208	0.223487	0.000631464
rutA	b1012	0.000354198	-0.423891	0.000920729	-0.417972	0.000637464
tauD	b0368	0.00127748	-0.449183	1.95985e-05	-0.481238	0.000648539
ybiW	b0823	0.000153511	-0.727618	0.00117011	-0.671942	0.000661812
ycfP	b1108	0.00135905	-0.704438	5.84214e-07	1.0894	0.000679818
dctR	b3507	2.87564e-05	-0.634371	0.0013494	-0.591805	0.000689078
ycaM	b0899	2.89792e-05	-0.435202	0.00136335	-0.380913	0.000696166
radA	b4389	0.00139364	0.237525	1.45067e-10	0.332838	0.000696822
mcrC	b4345	6.97375e-05	-0.439602	0.00137276	-0.415942	0.00072125
bglJ	b4366	0.000553206	-0.681602	0.000891715	-0.663717	0.000722461
nadE	b1740	0.00136077	0.308138	0.000127366	0.246195	0.000744068
alsE	b4085	0.000278107	-0.390261	0.00126659	-0.383561	0.000772351
mdtQ	b2139	1.98504e-06	-0.553035	0.00155647	-0.415253	0.000779229
aroK	b3390	0.00158995	0.493444	7.78175e-11	0.563802	0.000794975
yehI	b2118	0.000757655	-0.822573	0.000843589	-0.799439	0.000800622
yigG	b3818	5.56487e-05	-0.451226	0.00155226	-0.421631	0.000803952
yjbL	b4047	5.67705e-05	-0.419187	0.00156217	-0.385292	0.000809471
agaC	b3139	1.16284e-07	-0.625691	0.00171363	-0.393119	0.000856874
ybcN	b0547	8.67075e-05	-0.423397	0.00166277	-0.391579	0.00087474
yjhB	b4279	2.62692e-05	-0.422327	0.00174411	-0.371611	0.000885191
creD	b4400	0.00136546	-0.415999	0.000428867	-0.40134	0.000897164
ygfZ	b2898	4.84469e-10	-0.76026	0.00184201	-0.720689	0.000921007
yfcR	b2335	0.00025526	-0.412901	0.00159648	-0.390194	0.000925868
ycjP	b1312	0.000926956	-0.424537	0.000954964	-0.394481	0.00094096
glgB	b3432	0.00101576	0.555709	0.000890827	-0.458259	0.000953292
ddpB	b1486	0.000173457	-0.916928	0.00176305	-0.807272	0.000968254
intA	b2622	0.00168273	1.31603	0.000301124	-0.668716	0.000991926
citT	b0612	0.000145604	-0.50311	0.00184067	-0.472181	0.000993138
tfaE	b1156	0.00201828	-0.637869	1.77976e-07	-0.644239	0.00100923
cls	b1249	0.0020004	-1.08279	4.22213e-05	-0.949138	0.00102131
yhaI	b3104	0.000117826	-0.429103	0.00194018	-0.373822	0.001029
ymfS	b1155	0.00206114	-0.61262	3.91908e-07	-0.615993	0.00103077
dipZ	b4136	0.000191017	-0.64586	0.00191355	-0.601677	0.00105228
mdtM	b4337	0.00211806	-0.694184	1.46872e-05	-0.762424	0.00106638
lacI	b0345	9.47501e-05	-0.984543	0.00204821	-0.840388	0.00107148
yjgN	b4257	8.13015e-05	-0.634396	0.00206648	-0.530152	0.00107389
ves	b1742	1.5367e-05	-0.629723	0.00216824	-0.459849	0.0010918
yjfI	b4181	5.79875e-06	-0.471434	0.00217973	-0.359346	0.00109276
norV	b2710	0.00222255	-0.574132	8.79786e-08	-0.588443	0.00111132
exuT	b3093	0.00222911	-0.539207	5.79301e-06	-0.58058	0.00111745
xseA	b2509	0.00168149	-0.684192	0.000591132	-0.681314	0.00113631
ybcV	b0558	6.54792e-05	-0.436486	0.00223133	-0.387074	0.00114841
bioD	b0778	0.00103914	-0.417176	0.00129467	-0.422209	0.00116691
recC	b2822	4.76795e-07	-0.777149	0.0023492	-0.524382	0.00117484
yacL	b0119	0.00234966	0.216469	8.16407e-07	0.292363	0.00117524
yjdK	b4128	0.00231915	-0.44362	5.05014e-05	-0.444085	0.00118482
ygcL	b2760	3.22066e-05	-0.400913	0.00236214	-0.354652	0.00119717
adhE	b1241	2.40907e-09	0.540949	0.00239887	0.43054	0.00119944
frvR	b3897	5.34634e-05	-0.592719	0.00236024	-0.494848	0.00120685
yeaH	b1784	0.000288141	-1.09483	0.0021505	-0.956607	0.00121932
yjbG	b4028	6.77051e-05	-0.74399	0.00237345	-0.618787	0.00122058
yhhT	b3474	0.00245117	-0.521314	3.91926e-07	-0.515899	0.00122578
gudD	b2787	1.00609e-06	-0.430655	0.00259386	-0.343813	0.00129743
rnc	b2567	0.00260038	0.357888	1.5845e-06	0.325778	0.00130098
thrS	b1719	0.00258286	-1.12273	1.95104e-05	-1.10034	0.00130119
csgC	b1043	0.000581831	-0.449741	0.00212095	-0.388333	0.00135139
truB	b3166	0.000194417	0.620852	0.0025288	-0.467368	0.00136161
accA	b0185	0.00273408	-0.93803	1.27609e-07	-1.4264	0.0013671
nac	b1988	0.00242794	-0.456304	0.000322879	-0.455712	0.00137541
yicN	b3663	4.37109e-05	-0.508014	0.00274121	-0.384657	0.00139246
yiaB	b3563	3.91087e-05	-0.381479	0.0028026	-0.37056	0.00142086
ygcQ	b2769	0.00276987	-0.425167	0.00011559	-0.450224	0.00144273
ampH	b0376	0.00287406	-0.440687	2.09463e-05	-0.467377	0.0014475
hcaB	b2541	0.000946602	-0.616582	0.00199854	-0.573066	0.00147257
dcuS	b4125	0.000268297	-0.413909	0.00273394	-0.39575	0.00150112
manZ	b1819	0.00170653	0.367023	0.00132701	0.319921	0.00151677
yjbI	b4038	0.000223837	-0.750748	0.00281076	-0.655141	0.0015173
ychO	b1220	0.00192838	-0.391761	0.00111115	-0.373778	0.00151977
ybfM	b0681	0.00027141	-0.476065	0.00277769	-0.371659	0.00152455
ylaC	b0458	0.000532263	0.25023	0.00260317	0.221977	0.00156772
agaV	b3133	4.45597e-06	-0.557331	0.00318333	-0.34873	0.00159389
folD	b0529	0.00248137	-0.901928	0.000876066	-0.433775	0.00167872
sgcR	b4300	2.51373e-05	-0.464765	0.00337668	-0.418763	0.00170091
yqgB	b2939	1.27501e-06	0.49593	0.00341915	-0.798155	0.00171021
ais	b2252	0.000532311	-0.899411	0.00290052	-0.817707	0.00171641
yhaC	b3121	0.000802045	-0.430808	0.00276372	-0.373277	0.00178288
yihO	b3876	1.36888e-05	-0.360233	0.00361656	-0.342627	0.00181512
phnJ	b4098	4.86474e-05	-0.498157	0.00360047	-0.43587	0.00182456
rhaS	b3905	3.32776e-05	-0.449133	0.00365522	-0.359639	0.00184425
ynfE	b1587	0.00173354	-1.06334	0.00199483	-1.04779	0.00186419
yhiS	b3504	5.28847e-06	-0.353203	0.00372438	-0.330334	0.00186483
ppdA	b2826	0.000117756	-0.502856	0.00365604	-0.466875	0.0018869
rbbA	b3486	0.00150152	-0.755386	0.00228291	-0.704727	0.00189222
yjgL	b4253	0.00057649	-0.565374	0.00325179	-0.50781	0.00191414
deoA	b4382	0.00383989	0.427927	1.19011e-26	0.681715	0.00191995
fdnG	b1474	0.0011987	-0.677085	0.00264409	-0.653777	0.00192139
accB	b3255	0.00379656	-0.804805	7.9371e-05	-0.681769	0.00193797
wza	b2062	0.000877989	-0.408066	0.00306615	-0.371271	0.00197207
infB	b3168	6.09855e-05	-1.42416	0.00389862	-0.701815	0.00197981
cynS	b0340	0.00395768	-0.683582	1.42175e-05	-0.677253	0.00198595
yiiQ	b3920	0.000499359	-0.825554	0.00347762	-0.74553	0.00198849
fucI	b2802	0.000330924	-0.632564	0.00365881	-0.564863	0.00199486
ykgB	b0301	0.000287703	-0.413907	0.00381088	-0.395514	0.00204929
rhsD	b0497	0.00227738	-0.627036	0.00197875	-0.598439	0.00212807
phnG	b4101	2.62006e-05	-0.384115	0.00424106	-0.364149	0.00213363
rihB	b2162	0.00113618	-0.476615	0.00316348	-0.387924	0.00214983
ybgH	b0709	0.00368155	-0.468642	0.000639964	-0.463286	0.00216076
ybdM	b0601	0.000692951	-0.42568	0.00371337	-0.382129	0.00220316
yiiG	b3896	1.53113e-06	-0.41219	0.0044121	-0.355755	0.00220682
yeeS	b2002	8.29561e-07	-0.456899	0.00441579	-0.346083	0.00220831
lacZ	b0344	0.000359541	-0.9979	0.00407617	-0.86923	0.00221786
yjfF	b4231	2.58141e-05	-0.401327	0.00444547	-0.366506	0.00223564
ydcI	b1422	0.0001222	-0.551954	0.00436706	-0.453347	0.00224463
citD	b0617	0.00023426	-0.424075	0.00428114	-0.367849	0.0022577
yncH	b1455	0.000646111	-0.559107	0.00390477	-0.501188	0.00227544
envY	b0566	0.000577899	-0.682535	0.0040155	-0.579378	0.0022967
frvA	b3900	1.15046e-05	-0.443864	0.00467246	-0.344317	0.00234198
uidB	b1616	0.00200606	-0.575654	0.00283983	-0.541838	0.00242295
xdhB	b2867	0.00376353	-0.420213	0.00108952	-0.428314	0.00242652
insJ	b3557	0.00482249	-0.460491	4.53377e-05	-0.448813	0.00243391
soxS	b4062	0.00486857	0.324092	2.95511e-07	0.291625	0.00243443
phoE	b0241	0.00149511	-0.468032	0.00341844	-0.3889	0.00245678
intE	b1140	0.000706585	-0.597944	0.00424555	-0.559236	0.00247607
citF	b0615	0.000672489	-0.575388	0.00434767	-0.529957	0.00251008
rpoE	b2573	0.00504403	-0.889287	2.71453e-05	-1.10385	0.00253559
rzpD	b0556	0.00219587	-0.471965	0.00288504	-0.443466	0.00254045
mhpC	b0349	1.97402e-05	-0.460516	0.00508203	-0.340008	0.00255089
sgbH	b3581	0.00103372	-0.735346	0.00408954	-0.696518	0.00256163
infC	b1718	2.09161e-05	-0.934868	0.00510513	-0.630517	0.00256302
ymfE	b1138	0.000475204	-0.454252	0.00471221	-0.372344	0.00259371
yedV	b1968	0.00249326	-0.570007	0.00276627	-0.557093	0.00262977
fabD	b1092	0.00540613	-1.72234	1.57848e-11	-1.85824	0.00270306
ssuE	b0937	0.00465249	-0.510999	0.000798743	-0.436325	0.00272562
ompN	b1377	0.000401155	-0.568076	0.00505906	-0.419633	0.00273011
yjiE	b4327	2.74849e-07	-0.475111	0.00560006	-0.317234	0.00280017
yieL	b3719	0.00346068	-0.372938	0.00217885	-0.335416	0.00281977
cynT	b0339	0.00566018	-0.660014	4.9907e-06	-0.657834	0.00283259
zapA	b2910	1.14605e-08	-1.27506	0.00568064	-0.801183	0.00284033
yihT	b3881	0.000177975	-0.435609	0.00566586	-0.407323	0.00292192
lsrA	b1513	0.000687098	-0.469589	0.00521445	-0.445251	0.00295077
gloA	b1651	0.0059531	0.339674	1.3563e-08	0.407551	0.00297655
trmA	b3965	0.00596198	0.305731	4.70636e-07	0.326767	0.00298123
dos	b1489	0.00476832	-0.637434	0.00142561	-0.684756	0.00309697
ymfT	b1146	0.00153965	-0.768627	0.00465875	-0.726778	0.0030992
yibK	b3606	9.2724e-05	-0.612542	0.00611317	-0.528563	0.00310295
yjdF	b4121	2.33507e-05	-0.697919	0.00628237	-0.535412	0.00315286
rnpA	b3704	6.11154e-14	0.686874	0.00631517	-0.866981	0.00315758
ninE	b0548	0.000616737	-0.396283	0.00575511	-0.379863	0.00318592
dhaM	b1198	1.0386e-05	-0.691188	0.00641582	-0.500052	0.0032131
mcrB	b4346	4.88058e-05	-0.404789	0.00641224	-0.369021	0.00323052
yrbA	b3190	9.19304e-05	-0.594861	0.0063822	-0.411922	0.00323707
ydjO	b1730	0.000422562	-0.468799	0.00606498	-0.368609	0.00324377
rpmC	b3312	0.00657545	-1.17624	7.52445e-15	-2.8753	0.00328773
cbrA	b3690	9.15342e-06	-0.93956	0.00659619	-0.662355	0.00330267
basS	b4112	0.000668973	-0.791136	0.00594253	-0.69625	0.00330575
sfmD	b0532	0.000689081	-0.686879	0.0059489	-0.577782	0.00331899
ppdC	b2823	0.00398921	-0.434567	0.00265505	-0.436166	0.00332213
yfgF	b2503	0.00056304	-0.677253	0.0061101	-0.57237	0.00333657
ybeQ	b0644	0.00414325	-0.537222	0.00260647	-0.47408	0.00337486
yjcE	b4065	0.00252036	-0.654998	0.00424106	-0.633805	0.00338071
citX	b0614	0.0054223	-0.456753	0.00136385	-0.416708	0.00339307
ydcX	b1445	0.00640839	-0.441596	0.000443265	-0.437835	0.00342583
yegR	b2085	0.000403194	-0.504216	0.00648509	-0.376811	0.00344414
ybhH	b0769	0.00116247	-0.432484	0.00582648	-0.360441	0.00349448
yhhQ	b3471	0.000491101	-0.363699	0.00654811	-0.344783	0.0035196
cspB	b1557	0.00621481	-0.791067	0.000930065	1.26583	0.00357244
gyrB	b3699	0.00302709	-0.941316	0.00419466	-0.754644	0.00361088
glnK	b0450	0.00333558	-0.498646	0.00388917	-0.489511	0.00361238
hyfI	b2489	0.000112424	-0.378416	0.00712775	-0.358965	0.00362009
ddpF	b1483	0.0017607	-0.626993	0.00557648	-0.58577	0.00366859
mpl	b4233	0.00478216	0.239594	0.00256055	0.283158	0.00367135
yfaD	b2244	1.78471e-06	-0.659029	0.00742226	-0.400625	0.00371202
yjbB	b4020	0.00566018	-0.660496	0.00181331	-0.702153	0.00373675
wcaI	b2050	0.000220909	-0.429952	0.00727668	-0.373384	0.00374879
ygfO	b2882	0.000800544	-0.457944	0.006727	-0.351275	0.00376377
ftsY	b3464	4.02821e-08	-0.779554	0.00753706	-0.452354	0.00376855
ppdB	b2825	8.10607e-07	-0.537656	0.00762677	-0.38883	0.00381379
bglB	b3721	0.000178561	-0.362072	0.00752829	-0.3427	0.00385343
nlpI	b3163	4.06251e-16	-1.85289	0.0077175	-0.712333	0.00385875
insI	b4284	3.26473e-05	-0.778223	0.0077175	-0.70651	0.00387507
rplO	b3301	0.00777971	-1.26351	2.12485e-08	-1.60148	0.00388987
recE	b1350	0.00596927	-0.67324	0.00186315	-0.680664	0.00391621
yfjX	b2643	0.000885794	-0.397881	0.0069508	-0.38302	0.0039183
ygeR	b2865	0.00787406	0.620377	1.77452e-10	0.995065	0.00393703
alpA	b2624	0.000115768	-0.376741	0.00785313	-0.348461	0.00398445
ygfI	b2921	6.93735e-05	-0.376315	0.00793539	-0.351409	0.00400238
yjjP	b4364	0.000280431	-0.477897	0.0077663	-0.370615	0.00402337
oppC	b1245	0.00805572	0.68895	3.41552e-08	-0.623621	0.00402788
ycbQ	b0938	0.00133193	-0.478344	0.00672489	-0.36403	0.00402841
ycbL	b0927	1.2195e-06	-0.597708	0.00808239	-0.495533	0.00404181
eutG	b2453	0.000450959	-0.526793	0.00774668	-0.353635	0.00409882
yfjM	b2629	0.00435836	-0.506479	0.00387895	-0.516851	0.00411865
mipA	b1782	0.00847784	0.328711	6.12351e-18	0.490388	0.00423892
treC	b4239	0.00849908	0.202575	8.95104e-05	0.219313	0.00429429
tauC	b0367	0.000690512	-0.454572	0.00800403	-0.42941	0.00434727
alsC	b4086	0.00104504	-0.451633	0.00810989	-0.425288	0.00457747
nikD	b3479	3.8492e-06	-0.421895	0.00920614	-0.350426	0.004605
fdnH	b1475	0.00585495	-0.390609	0.00340781	-0.386108	0.00463138
yehL	b2119	0.00809091	-0.452007	0.00129403	-0.429695	0.00469247
yahG	b0321	0.00398921	-0.858673	0.00544353	-0.81934	0.00471637
wcaM	b2043	0.00173626	-0.647748	0.0078533	-0.578962	0.00479478
ldhA	b1380	0.00989594	-0.919587	9.07936e-11	0.460424	0.00494797
yiiE	b3889	1.97093e-05	-0.527945	0.00989657	-0.390519	0.00495814
mhpT	b0353	0.000784528	-0.432853	0.00915045	-0.408169	0.00496749
yihL	b3872	2.42705e-05	-0.706919	0.0100998	-0.52877	0.00506202
fadD	b1805	0.000258464	-0.459934	0.00989262	-0.416806	0.00507554
ftnA	b1905	0.0101493	0.336708	2.72895e-06	0.291512	0.005076
yjbR	b4057	0.0102151	0.227456	4.92203e-08	0.297763	0.00510757
ytfH	b4212	0.00832578	1.14529	0.00215286	-0.494625	0.00523932
ydfV	b1565	0.000136698	-0.436319	0.0104373	-0.33202	0.00528701
ybiY	b0824	1.80361e-05	-0.627387	0.010597	-0.446276	0.0053075
yggE	b2922	0.0107511	0.378651	4.52065e-10	0.387207	0.00537554
hpt	b0125	0.00956355	0.545778	0.0011896	0.540198	0.00537657
marR	b1530	0.00712909	1.01851	0.00397682	-0.397507	0.00555296
ymfP	b1152	0.000498496	-0.447909	0.0107204	-0.416431	0.00560945
yjhR	b4308	0.00403859	-0.332163	0.00722691	-0.355036	0.00563275
ygeH	b2852	0.00149122	-0.466036	0.0098968	-0.440871	0.00569401
citG	b0613	0.000317601	-0.475739	0.0110705	-0.338936	0.00569405
yddK	b1471	0.00104467	-0.408243	0.0103592	-0.359381	0.00570192
yjaZ	b3989	0.0037382	-0.637203	0.00768584	-0.622228	0.00571202
yafK	b0224	0.0113006	-0.497721	0.000150355	-0.904322	0.00572549
hyaE	b0976	0.00350482	-0.929028	0.00800605	-0.884382	0.00575543
yghD	b2968	0.00479279	-0.380726	0.00681529	-0.381261	0.00580404
gmhB	b0200	0.0116751	0.472862	1.08807e-21	0.66074	0.00583754
insE	b0373	0.011709	-0.715972	2.4122e-08	0.486022	0.0058545
lfhA	b0229	0.0015161	-0.528812	0.0102586	-0.470678	0.00588734
aslB	b3800	2.1499e-05	-0.362924	0.0117693	-0.333837	0.00589538
alsA	b4087	0.000484932	-0.464778	0.0113126	-0.428566	0.00589876
hofB	b0107	0.00233089	-0.388392	0.00948974	-0.352353	0.00591032
fabI	b1288	0.0116112	-1.4675	0.000234333	-1.33779	0.00592276
ychN	b1219	0.0118618	0.231405	4.43172e-08	0.308377	0.00593094
rpmA	b3185	0.0119394	-0.690516	9.28815e-07	-1.28652	0.00597018
ynjD	b1756	0.000220738	-0.666626	0.0118186	-0.483803	0.00601967
yijD	b3964	0.0107046	0.271781	0.00144039	0.270536	0.00607248
insE	b0298	0.00228366	-0.703963	0.00990242	0.323102	0.00609304
hofQ	b3391	0.00296355	-0.632708	0.00927838	-0.605918	0.00612097
ygiZ	b3027	0.00142005	-0.450272	0.0108797	-0.4131	0.0061499
ygeG	b2851	0.000249876	-0.364581	0.0120983	-0.34624	0.00617408
frvX	b3898	7.45698e-05	-0.362592	0.0123118	-0.332541	0.00619317
kefF	b0046	0.00989601	-0.38838	0.00256266	-0.37684	0.00622934
yrbL	b3207	0.0125319	-1.00887	1.78714e-06	-1.26674	0.00626682
nuoF	b2284	0.000437175	0.883608	0.0121297	-0.550599	0.00628345
yjgZ	b4277	2.72616e-06	-0.478811	0.0125655	-0.320617	0.00628412
glnE	b3053	2.64363e-05	-0.840046	0.0126262	-0.616055	0.0063263
rfaB	b3628	0.00515492	-0.666646	0.0075336	0.873762	0.00634426
mmuM	b0261	0.0110352	0.829731	0.00165716	-0.68538	0.00634617
vsr	b1960	1.04146e-05	-0.455914	0.0127068	-0.338104	0.00635863
ynjC	b1755	0.000736351	-0.411603	0.0120594	-0.341528	0.00639787
gadE	b3512	3.29008e-05	-0.712167	0.0128003	-0.518993	0.00641661
yifB	b3765	0.00301604	-0.72548	0.00984681	-0.678367	0.00643143
ybjS	b0868	4.29032e-05	-0.423554	0.0129068	-0.346352	0.00647485
yrhB	b3446	0.000379547	-0.353408	0.0125773	-0.343127	0.00647845
pta	b2297	3.41664e-10	0.427658	0.0132104	0.266164	0.00660522
rplC	b3320	0.0132181	-0.972469	1.55638e-08	-1.40577	0.00660907
nuoL	b2278	1.65043e-21	0.655091	0.013395	0.34519	0.00669748
ydjK	b1775	0.000467588	-0.455158	0.0130088	-0.336648	0.00673819
rtcR	b3422	0.00113041	-0.582311	0.0124497	-0.518995	0.00679007
yiaM	b3577	1.34844e-05	-0.479596	0.0135912	-0.335974	0.00680232
nudH	b2830	0.0137243	0.566524	6.0217e-19	0.725654	0.00686216
fimH	b4320	0.0136146	-0.524429	0.000110161	-0.581581	0.00686239
zwf	b1852	8.05603e-07	-1.52232	0.0137422	0.917744	0.00687152
yliE	b0833	3.52903e-05	-0.832204	0.0137111	-0.584513	0.00687319
intZ	b2442	0.000381085	-0.644804	0.0133735	-0.513635	0.0068773
rhaD	b3902	0.000142048	-0.336675	0.0136513	-0.325884	0.0068967
yihN	b3874	1.44832e-05	-0.346157	0.0138842	-0.314828	0.00694936
tatB	b3838	0.000730861	-0.966128	0.0132348	-0.789993	0.00698282
argP	b2916	1.37722e-06	-1.01756	0.0139806	-0.654329	0.00699099
yibG	b3596	0.0135367	-0.386721	0.000691928	-0.429933	0.00711433
insG	b4278	1.09048e-05	-0.378376	0.0143283	-0.337774	0.00716962
glgC	b3430	0.00250425	0.336525	0.0118808	0.234977	0.00719253
rplJ	b3985	0.0144065	-1.05985	1.32963e-06	-1.53212	0.0072039
ydjX	b1750	0.000506886	-0.786423	0.0141478	-0.647086	0.00732733
frlD	b3374	0.00164876	-0.537442	0.0130887	-0.499984	0.00736875
ynbC	b1410	0.00198204	-0.50551	0.0128996	-0.47412	0.00744081
fcl	b2052	0.000298221	-0.373604	0.0146672	-0.351666	0.00748271
yaaU	b0045	9.56888e-05	-0.35441	0.015217	-0.325322	0.00765633
yddW	b1491	0.000281429	-0.40086	0.0150882	-0.318547	0.00768479
ydhP	b1657	0.000834452	-0.428486	0.0145484	-0.388074	0.00769144
yciE	b1257	0.00790549	-0.543435	0.00756937	-0.535743	0.00773743
secE	b3981	3.23866e-17	-2.33765	0.0154764	-0.722229	0.00773822
rpsD	b3296	0.0143617	-1.0399	0.00111554	-0.80703	0.00773862
trkG	b1363	0.00252458	-0.825979	0.0130239	-0.722482	0.00777421
ldrD	b4453	0.0155449	-0.392291	1.99325e-05	-0.448626	0.00778242
yobB	b1843	0.0157899	0.758269	1.07686e-08	-0.598918	0.00789496
gntR	b3438	0.0157397	-0.563219	0.000206142	0.366467	0.00797291
yidJ	b3678	1.4241e-05	-0.481074	0.0159517	-0.330586	0.00798296
eptA	b4114	0.00229504	-0.844955	0.0137175	-0.75147	0.00800629
yagQ	b0283	0.00518022	-0.570734	0.0109397	-0.562159	0.00805996
intG	b1936	5.57615e-05	-0.581661	0.0162131	-0.481246	0.00813443
ydaV	b1360	0.0164453	0.685962	1.22635e-08	-0.642908	0.00822266
fis	b3261	4.02603e-08	-1.1273	0.0166202	-0.659322	0.00831013
rpsS	b3316	0.00470545	-1.1619	0.0120004	-0.790321	0.00835291
cyoC	b0430	0.016737	0.885715	2.78042e-18	-1.50733	0.00836848
ygeF	b2850	0.000442561	-0.379195	0.0163062	-0.347571	0.00837436
ycjW	b1320	0.000731428	-0.472294	0.0161484	-0.356027	0.00843994
mhpD	b0350	2.87123e-06	-0.485292	0.0169926	-0.309157	0.00849774
atoB	b2224	0.000716164	-0.388552	0.0163139	-0.324679	0.00851505
bisC	b3551	0.0168758	-0.754151	0.000196737	-0.875775	0.00853625
cspD	b0880	0.0174561	0.326619	1.79424e-09	0.351973	0.00872806
mtgA	b3208	0.00443068	-0.495342	0.0131085	-0.484747	0.00876961
ttdT	b3063	0.0100649	-0.532328	0.00752829	-0.539348	0.00879659
rpmI	b1717	0.0177161	-0.835667	2.21086e-07	-1.49115	0.00885817
gspF	b3327	0.00331137	-0.451108	0.0147561	-0.394831	0.00903373
potE	b0692	0.0182286	0.710438	1.73184e-08	-0.585846	0.0091143
yecT	b1877	0.000225102	-0.43797	0.018047	-0.329479	0.00913608
selB	b3590	0.00542645	-0.873104	0.0129978	-0.831882	0.00921213
ndk	b2518	2.741e-07	0.263923	0.0184358	0.155293	0.00921804
lpxK	b0915	5.9761e-06	-0.69634	0.0184348	1.19193	0.00922038
yqhC	b3010	0.0184771	1.21144	5.91877e-05	-0.566254	0.00926812
manX	b1817	0.0057054	-0.975002	0.0129068	-1.07497	0.00930609
kdpB	b0697	0.00427053	-0.607817	0.0144105	-0.573338	0.00934052
pgaB	b1023	0.00550899	-0.554367	0.0132104	-0.529813	0.00935971
hsrA	b3754	0.000136779	-0.40514	0.0185881	-0.395491	0.00936246
gcl	b0507	0.00461763	-0.627919	0.0143114	-0.593031	0.00946453
eutT	b2459	0.0137887	-0.379136	0.00519448	-0.388746	0.00949161
yhcC	b3211	0.00345936	-0.432879	0.0155511	-0.399031	0.00950523
ucpA	b2426	0.0190281	0.321084	3.39906e-15	0.428846	0.00951404
ybfB	b0702	0.00150326	-0.426526	0.0176613	-0.346755	0.00958226
ligB	b3647	0.00424807	-0.574447	0.0150515	-0.550126	0.00964976
ygeY	b2872	0.00519347	-0.365202	0.0141735	-0.348734	0.00968346
yfaW	b2247	0.000774844	-0.334353	0.018808	-0.307669	0.00979142
yjbH	b4029	0.00230243	-0.76653	0.0175163	-0.689715	0.00990936
rpe	b3386	0.0198646	-0.644961	1.22215e-06	-0.762019	0.00993292
frlB	b3371	0.00358645	-0.375336	0.0163288	-0.337371	0.00995761
ybfL	b0705	0.0200123	-0.407758	3.72768e-05	-0.453548	0.0100248
ybjM	b0848	0.0201428	0.896937	3.26078e-10	-0.752913	0.0100714
yagF	b0269	0.00768624	-0.881227	0.0127913	-0.849145	0.0102388
recD	b2819	0.00224623	-0.781432	0.0184348	-0.706086	0.0103405
yohF	b2137	0.0203831	0.931824	0.000307591	-0.521495	0.0103453
tdcR	b3119	0.000920091	-0.409073	0.0197833	-0.329343	0.0103517
yihM	b3873	0.00217882	-0.668024	0.0186761	-0.607142	0.0104274
ydhK	b1645	0.000147575	-0.632799	0.0207647	-0.452811	0.0104561
yahM	b0327	0.0162211	-0.820304	0.00479669	-0.80407	0.0105089
sdaC	b2796	0.0210753	0.309687	3.68378e-06	0.275546	0.0105395
lamB	b4036	0.00350482	0.432406	0.0178477	-0.679283	0.0106763
speC	b2965	0.0168049	-0.758733	0.00473554	-0.805444	0.0107702
trpR	b4393	0.0121435	-0.715258	0.0096417	-0.714402	0.0108926
yehW	b2128	0.000329803	-0.423707	0.0215225	-0.38108	0.0109261
torS	b0993	3.59888e-05	-0.751404	0.0218394	-0.495178	0.0109377
gabP	b2663	0.0043187	-0.897493	0.0176201	-0.819004	0.0109694
envR	b3264	0.00464423	-0.522002	0.0172952	-0.480398	0.0109697
yqcA	b2790	0.0217682	-0.409091	0.000439389	-0.448472	0.0111038
yfaV	b2246	0.010945	-0.38836	0.0115571	-0.311778	0.0112511
ydfG	b1539	1.76629e-08	-1.3033	0.0225603	-0.656638	0.0112802
yfjK	b2627	0.00640177	-0.699304	0.0163574	-0.669265	0.0113796
rmuC	b3832	8.33034e-08	-0.889364	0.0230434	0.448679	0.0115218
rcsF	b0196	0.0230758	0.438517	2.63001e-06	0.497047	0.0115392
rng	b3247	0.00192838	-0.942366	0.0212304	-0.828221	0.0115794
yeiN	b2165	0.00668905	-0.407748	0.0169649	-0.341924	0.011827
yahN	b0328	0.00549746	-0.353965	0.0182891	-0.347639	0.0118933
matA	b0294	3.48886e-05	-0.428974	0.0238389	-0.319542	0.0119369
ybfG	b0691	0.000570835	-0.409632	0.02338	-0.369394	0.0119754
acnB	b0118	0.0243314	0.886237	4.48265e-08	-1.28454	0.0121657
ygcG	b2778	0.00238438	-0.387594	0.0219516	-0.346363	0.012168
ydeM	b1497	0.00311876	-0.433472	0.0214324	-0.350444	0.0122756
ybeT	b0647	0.00067351	-0.398169	0.0241153	-0.358501	0.0123944
yqiG	b3046	0.00191618	-0.371514	0.0228966	-0.340739	0.0124064
fabR	b3963	0.0249869	0.434243	5.11616e-14	0.54842	0.0124935
hscC	b0650	0.013384	-0.842165	0.0119432	-0.826735	0.0126636
mutT	b0099	4.61269e-05	-0.41964	0.0257419	-0.322375	0.012894
yjbF	b4027	0.00844165	-0.60927	0.0175642	-0.585876	0.0130029
yobA	b1841	0.0196803	-0.479558	0.00637944	-0.602833	0.0130299
ydbC	b1406	0.00815235	-0.430255	0.0182132	-0.41604	0.0131828
thiQ	b0066	0.0024478	-0.44817	0.0239923	-0.421971	0.0132201
yahA	b0315	0.00231371	-0.889008	0.024555	-0.769078	0.0134343
pagP	b0622	0.0265762	-0.46126	0.00034008	-0.460507	0.0134582
tdcE	b3114	0.00618918	-0.6489	0.0207596	-0.610649	0.0134744
paaB	b1389	0.000359541	-0.380699	0.0266177	-0.34516	0.0134886
yghG	b2971	0.0271557	0.628413	6.86658e-08	-0.70046	0.0135779
rutG	b1006	0.0132154	-0.685412	0.0140764	-0.676727	0.0136459
yibJ	b3595	0.0256554	-0.380907	0.00170753	-0.381222	0.0136815
yciQ	b1268	0.0118194	-0.504205	0.0155447	-0.497845	0.013682
hycF	b2720	0.00678902	-0.807602	0.0208839	-0.755115	0.0138365
ydfD	b1576	0.00172666	-0.426654	0.0259512	-0.367703	0.0138389
ydcN	b1434	0.00186312	-0.488444	0.0260767	-0.38804	0.0139699
insK	b3558	0.00449079	-0.619189	0.0236165	-0.569102	0.0140537
thiM	b2104	1.21649e-08	-1.5768	0.0281366	-0.856485	0.0140683
ygjV	b3090	2.34214e-05	-0.416793	0.0281459	-0.312146	0.0140846
ybcC	b0539	0.00428954	-0.337665	0.0240134	-0.325631	0.0141515
yejG	b2181	4.10922e-05	-0.921789	0.0282725	0.780645	0.0141568
matB	b0293	0.0029025	-0.555729	0.0254159	-0.452689	0.0141592
ytfT	b4230	0.00553152	-0.479234	0.0228109	-0.45399	0.0141712
ycfZ	b1121	0.000325688	-0.375454	0.028922	-0.325814	0.0146239
hyi	b0508	0.000574659	-0.520961	0.0290455	-0.340146	0.0148101
rfaD	b3619	9.1843e-06	0.551106	0.0298739	0.588301	0.0149416
ydaC	b1347	0.00138334	-0.34546	0.0285097	-0.331166	0.0149465
ymgC	b1167	0.00300021	-0.333052	0.0269519	-0.331824	0.0149761
hemH	b0475	0.0104224	-0.606443	0.0202783	-0.576376	0.0153504
xylG	b3567	0.00359338	-0.589904	0.0277975	-0.538039	0.0156955
yqeK	b2849	0.00260894	-0.426403	0.028807	-0.346464	0.015708
yejL	b2187	2.668e-06	0.332044	0.0317794	0.225486	0.015891
ubiE	b3833	0.0151974	0.666591	0.0169649	0.552403	0.0160812
ycjN	b1310	0.000923517	-0.405033	0.0314425	-0.32994	0.016183
chbC	b1737	0.000128738	-0.332821	0.0323144	-0.307076	0.0162216
idnK	b4268	0.00416637	-0.34697	0.0283108	-0.323981	0.0162386
ykfG	b0247	0.00103572	-0.423698	0.032102	-0.360904	0.0165689
dcuR	b4124	0.0039902	-0.489494	0.0294491	-0.460489	0.0167197
yaiP	b0363	0.0216312	-0.425914	0.012133	-0.358219	0.0168821
ymfD	b1137	0.00699926	-0.547423	0.027092	-0.51267	0.0170456
nfrB	b0569	0.0121435	-0.659838	0.0227892	-0.590733	0.0174664
yoaE	b1816	0.00789628	-0.326885	0.0275338	-0.317019	0.017715
ccmA	b2201	0.0155395	-0.345811	0.0199548	-0.346859	0.0177471
caiC	b0037	0.0051341	-0.519352	0.0308707	-0.483943	0.0180024
yigA	b3810	1.94653e-14	0.436361	0.0362149	0.241924	0.0181075
yfjP	b2632	0.00293759	-0.400971	0.0332855	-0.333759	0.0181115
yehB	b2109	0.0290921	-0.552669	0.00740911	-0.59517	0.0182506
ygfK	b2878	0.012941	-0.573393	0.0237087	-0.555139	0.0183248
yejE	b2179	0.00124941	-0.380934	0.035694	-0.352705	0.0184717
bglH	b3720	0.00716605	-0.536265	0.0299535	-0.508071	0.0185598
ydaS	b1357	0.0376077	0.719281	0.00013369	-0.461228	0.0188707
yahJ	b0324	0.0285507	-0.811144	0.00921051	-0.849804	0.0188806
ybgQ	b0718	0.00725239	-0.624174	0.0305154	-0.576519	0.0188839
ybhD	b0768	0.00109881	-0.468019	0.0372307	-0.393402	0.0191647
yjfJ	b4182	4.95158e-05	-0.492394	0.0383227	-0.327637	0.0191861
rhsE	b1456	0.00196917	-0.673194	0.0364213	-0.556239	0.0191953
trpH	b1266	0.00762339	0.188493	0.0308371	0.166607	0.0192303
ydjL	b1776	0.00302324	-0.347762	0.035694	-0.330196	0.0193586
proS	b0194	0.00164126	0.239929	0.0372929	0.22991	0.0194671
ompL	b3875	0.000102434	-0.374852	0.0390777	-0.299942	0.0195901
mpaA	b1326	0.0198877	-0.67754	0.0193351	-0.678338	0.0196114
ylaB	b0457	0.000771135	-0.461802	0.0385528	-0.406844	0.019662
xdhD	b2881	0.00876337	-0.649188	0.0307776	-0.603441	0.0197705
yagL	b0278	0.00231119	-0.376307	0.0377261	-0.353596	0.0200186
accD	b2316	0.0216926	-1.2812	0.0192076	-1.12237	0.0204501
bglF	b3722	0.0158396	-0.858285	0.0253812	-0.830384	0.0206104
ytfI	b4215	0.000851017	-0.326419	0.0403947	-0.308884	0.0206228
pheP	b0576	0.0112659	-0.718636	0.0301313	-0.642444	0.0206986
insA	b4294	0.0403862	-0.683213	0.00123359	-0.754842	0.0208099
mdtB	b2075	0.0104313	-0.629072	0.0315247	-0.590671	0.020978
dam	b3387	0.00355871	-0.878169	0.0388972	0.910013	0.021228
gutQ	b2708	0.0426391	-0.46197	1.17203e-05	-0.640602	0.0213254
yaiV	b0375	0.000230104	-0.368583	0.0428002	-0.302915	0.0215152
cbl	b1987	0.0118618	-0.75463	0.0318169	-0.711779	0.0218394
yfjI	b2625	0.00680481	-0.479611	0.0370549	-0.450515	0.0219299
rpoB	b3987	0.0445446	0.417737	1.36748e-05	-0.635669	0.0222792
rraA	b3929	0.0310461	0.518882	0.0136297	0.525904	0.0223379
ugd	b2028	0.0113012	-0.698227	0.0334342	-0.651638	0.0223677
napB	b2203	0.0271245	-0.411531	0.017616	-0.378069	0.0223702
pspD	b1307	0.0449993	0.967103	2.14322e-05	-0.635651	0.0225104
pppA	b2972	0.0362257	-0.356691	0.00946413	-0.378042	0.0228449
phoR	b0400	0.0457725	0.623219	2.42119e-09	-0.687159	0.0228863
leuE	b1798	0.027516	-0.347977	0.0182966	-0.344303	0.0229063
yfhD	b2558	0.000535857	-0.626241	0.045561	-0.47375	0.0230484
uidC	b1615	0.00113882	-0.737676	0.0450571	-0.580724	0.023098
yehA	b2108	0.000822534	-0.366798	0.0454303	-0.325652	0.0231264
yceJ	b1057	0.000249876	-0.42206	0.0460909	-0.354509	0.0231704
insF	b0372	1.40209e-08	-0.790398	0.0463416	-0.32268	0.0231708
sapC	b1292	0.000232338	-0.430902	0.0461689	-0.420419	0.0232006
ychF	b1203	0.0464063	0.281307	6.71062e-07	0.260429	0.0232035
waaA	b3633	0.0464064	-0.530735	1.73876e-06	0.290832	0.0232041
yhcN	b3238	0.043924	-0.646179	0.00250064	0.279306	0.0232123
frdA	b4154	0.0464428	-0.650651	1.30312e-08	0.424334	0.0232214
yaaJ	b0007	0.000221005	-0.356681	0.0463002	-0.306001	0.0232606
ycbR	b0939	0.00023449	-0.398817	0.0464237	-0.313197	0.0233291
ytfP	b4222	0.0466772	0.321616	3.61924e-07	0.348389	0.0233388
ilvB	b3671	0.046782	0.272957	1.40326e-10	0.40395	0.023391
yahC	b0317	0.00156772	-0.488703	0.0454303	-0.435128	0.023499
ydaU	b1359	0.0374543	-0.364932	0.0101686	-0.32962	0.0238114
afuC	b0262	0.0261786	-0.607045	0.0217491	-0.58856	0.0239638
yphE	b2547	0.0481998	0.939043	1.93961e-06	-0.681528	0.0241009
ygiT	b3021	0.0483227	0.768913	2.5963e-06	-0.889175	0.0241626
yehM	b2120	0.0037429	-0.778259	0.0453007	-0.657482	0.0245218
mdtP	b4080	0.01227	-0.595824	0.0374635	-0.561119	0.0248667
fimI	b4315	0.0481557	-0.695092	0.00208256	0.603522	0.0251191
yjeM	b4156	0.00754418	-0.477652	0.0428014	-0.454545	0.0251728
uspC	b1895	0.0197966	0.736257	0.0306267	-0.444124	0.0252117
cyoD	b0429	0.0512293	0.865511	1.79842e-13	-1.28635	0.0256146
rcsA	b1951	0.0512314	0.678425	3.7875e-05	1.0207	0.0256347
recT	b1349	0.0382825	-0.500973	0.0130768	-0.435363	0.0256796
folE	b2153	5.36724e-10	0.312135	0.0514642	0.167334	0.0257321
wzyE	b3793	0.00334012	-0.52206	0.0482664	1.10386	0.0258033
cytR	b3934	0.0484717	0.202647	0.00371535	0.220245	0.0260935
chbR	b1735	0.000386606	-0.401869	0.0518442	-0.324461	0.0261154
yffM	b2444	0.0356372	-0.323353	0.0167404	-0.325312	0.0261888
yegX	b2102	0.0199398	-0.655732	0.0324548	-0.62592	0.0261973
tfaX	b0563	2.71015e-05	-0.49582	0.0523718	-0.326576	0.0261995
yggF	b2930	0.0526193	-0.568734	0.000131545	-0.728088	0.0263754
ydcW	b1444	0.00711422	-0.719375	0.0456836	-0.644322	0.0263989
yahD	b0318	0.000318986	-0.464687	0.0526443	-0.31218	0.0264816
chiA	b3338	0.0142086	-0.558323	0.0390003	-0.534499	0.0266045
ydgC	b1607	0.0384171	-0.668937	0.0148864	-0.660936	0.0266518
pnp	b3164	0.053412	1.15113	8.42912e-19	-1.82687	0.026706
yddA	b1496	0.00126276	-0.36905	0.0522286	-0.299323	0.0267457
tdcF	b3113	0.00229599	-0.34303	0.0514638	-0.316036	0.0268799
cstA	b0598	0.0539855	0.239801	1.04131e-10	0.36015	0.0269927
emrA	b2685	0.00032558	-0.472725	0.0538115	-0.379637	0.0270685
frwB	b3950	0.0248608	-0.325859	0.029293	-0.326976	0.0270769
yhdZ	b3271	0.0543685	0.819806	4.139e-10	-0.74712	0.0271843
ybdO	b0603	0.000904043	-0.392222	0.0536602	-0.312822	0.0272821
yjiS	b4341	0.000836207	-0.351102	0.053771	-0.306879	0.0273036
aspC	b0928	7.84864e-05	-1.07515	0.0549226	-0.507277	0.0275006
yhjV	b3539	0.00548824	-0.325175	0.0495655	-0.310222	0.0275269
yecS	b1918	7.47959e-06	-0.920087	0.0550965	-0.582532	0.027552
kbaY	b3137	0.0011566	-0.381395	0.0542803	-0.328368	0.0277184
ydfW	b1567	0.00638563	-0.427471	0.0491155	-0.399483	0.0277506
yidI	b3677	0.00448769	-0.328756	0.0510371	-0.320649	0.0277624
yddB	b1495	0.00558668	-0.608572	0.0499581	-0.533004	0.0277724
aaeX	b3242	0.0460483	-0.489982	0.00989359	-0.513205	0.027971
ydjE	b1769	0.000614413	-0.339981	0.05587	-0.291759	0.0282422
ycdB	b1019	0.00354503	-0.556632	0.0529922	-0.487058	0.0282686
groL	b4143	0.0567145	-1.19113	1.22631e-05	1.99958	0.0283634
lacY	b0343	0.00199157	-0.804454	0.0552166	-0.645045	0.0286041
yfaQ	b2226	0.000229861	-0.348305	0.0571993	-0.299041	0.0287146
dgoK	b3693	0.000935147	-0.37623	0.0566871	-0.327486	0.0288111
ypjD	b2611	0.00319908	-0.663055	0.0550705	-0.549877	0.0291348
yfaH	b2238	0.000593909	-0.32859	0.0583654	-0.306271	0.0294797
pphB	b2734	0.00760821	-0.396453	0.0525838	-0.381375	0.030096
ycjZ	b1328	0.0589186	0.762113	0.0024238	-0.554795	0.0306712
fryC	b2386	1.26204e-05	-0.450998	0.0620778	-0.302184	0.0310452
yhhH	b3483	0.00189564	-0.438033	0.0604431	-0.374691	0.0311694
yphB	b2544	0.0562209	-0.31651	0.00613143	-0.362726	0.0311762
nikR	b3481	0.00485813	-0.675574	0.057524	-0.570827	0.0311911
lptA	b3200	0.00779878	-0.712074	0.0551711	-0.704427	0.0314849
yodB	b1974	0.013277	-0.655591	0.0499581	-0.605043	0.0316176
chpR	b2783	0.0632964	0.250634	1.70404e-06	0.303318	0.031649
fucK	b2803	0.0118618	-0.385048	0.0526262	-0.380511	0.032244
hofO	b3393	8.09783e-05	-0.346834	0.0648644	-0.291095	0.0324727
eutQ	b2460	0.00263267	-0.35058	0.0627254	-0.313677	0.032679
cpsB	b2049	0.00137097	-0.371029	0.0649407	-0.307672	0.0331558
alkB	b2212	0.000210919	-0.371938	0.0662768	-0.299118	0.0332439
hycC	b2723	0.0256763	-0.742445	0.0417585	-0.717655	0.0337174
yhiJ	b3488	0.0224356	-0.547534	0.0450378	-0.532359	0.0337367
pnuC	b0751	5.85546e-05	-1.1821	0.0679945	-0.739326	0.0340265
kefA	b0465	0.0275294	-0.693922	0.0410753	-0.692227	0.0343023
btuC	b1711	0.0531853	-0.424134	0.015633	-0.431582	0.0344091
rstB	b1609	0.00141017	-0.344902	0.0675989	-0.316716	0.0345045
pbl	b2854	0.000914247	-0.369858	0.0684598	-0.307864	0.034687
purM	b2499	0.0661792	-0.437589	0.00348406	-0.647502	0.0348316
aqpZ	b0875	0.0145904	-0.305006	0.0559327	-0.307386	0.0352615
eutA	b2451	0.000114252	-0.804267	0.0705048	-0.52213	0.0353095
yahI	b0323	0.0661792	-0.545085	0.00490215	-0.637107	0.0355407
yfiN	b2604	0.0342573	-0.466014	0.0373835	-0.476836	0.0358204
yeeJ	b1978	0.000270594	-0.652968	0.0719831	-0.4263	0.0361269
ygcO	b2767	0.00127189	-0.42174	0.0712653	-0.313607	0.0362686
csgF	b1038	0.0727909	0.602243	1.12262e-07	-0.590758	0.0363955
rhaT	b3907	0.0735204	0.777358	2.24611e-10	-0.591189	0.0367602
murP	b2429	0.000102129	-0.334369	0.0737233	-0.290362	0.0369127
yagH	b0271	0.0178367	-0.79321	0.0562779	-0.734428	0.0370573
ybbP	b0496	0.021376	-0.738023	0.0532153	-0.703659	0.0372957
narZ	b1468	0.00317134	-0.585267	0.0714983	-0.485544	0.0373348
yjbE	b4026	0.0183917	-0.474895	0.0563838	-0.451978	0.0373877
ldcC	b0186	0.00355871	-0.950687	0.071413	-0.773852	0.0374859
ydbL	b1383	0.06388	-0.305478	0.0118717	-0.328497	0.0378758
cydC	b0886	0.00111746	-0.389831	0.0747966	-0.352263	0.037957
yiaN	b3578	0.000177025	-0.332263	0.0757581	-0.280396	0.0379676
yejF	b2180	0.000281799	-0.461755	0.0756893	-0.364946	0.0379855
pflD	b3951	0.0155659	-0.617379	0.0610606	-0.575118	0.0383132
sapB	b1293	6.3014e-05	-0.507674	0.076923	-0.29817	0.038493
ygaZ	b2682	0.0772677	0.25032	3.28417e-05	0.317911	0.0386503
ygeI	b2853	0.00222698	-0.350073	0.075283	-0.301393	0.038755
csgE	b1039	0.0789618	0.745053	3.00973e-07	-0.658759	0.0394811
argK	b2918	0.000829161	-0.451174	0.0781796	-0.351322	0.0395044
artP	b0864	0.0791769	0.3624	1.63218e-11	0.411042	0.0395884
ynfH	b1590	0.030883	-1.17227	0.0487021	-1.12548	0.0397925
ahpC	b0605	0.00136219	-1.21446	0.0792687	-0.935839	0.0403155
fur	b0683	2.20844e-05	-0.784697	0.080661	-0.468916	0.0403415
ycfT	b1115	0.0261146	-0.323982	0.054906	-0.341752	0.0405103
melB	b4120	0.00952972	-0.840009	0.0725082	-0.727071	0.041019
pepP	b2908	0.0650262	-0.60484	0.0170959	-0.553034	0.0410611
yhhW	b3439	1.74794e-05	-0.415114	0.0823282	-0.271591	0.0411728
treR	b4241	0.0109451	-0.414324	0.0715389	-0.382728	0.041242
lsrG	b1518	0.0831284	-0.488688	3.94715e-05	-0.646496	0.041584
cynR	b0338	0.0628654	-0.39759	0.0208826	-0.407173	0.041874
ybbW	b0511	0.000272175	-0.33496	0.0835086	-0.290683	0.0418904
yjfZ	b4204	0.000348427	-0.733903	0.0836613	-0.527533	0.0420048
alaS	b2697	6.47894e-05	0.564276	0.0844801	0.509278	0.0422724
gpmM	b3612	0.0855033	0.297827	1.26354e-05	0.291092	0.042758
cmtB	b2934	0.000593483	-0.353507	0.0851343	-0.300774	0.0428639
nrfB	b4071	0.000787381	-0.353011	0.085056	-0.31165	0.0429217
accC	b3256	0.077683	-1.03639	0.00818266	-1.0247	0.0429329
ebgA	b3076	0.000231588	-0.695037	0.0858121	-0.486939	0.0430219
mdtE	b3513	0.00196153	-0.739187	0.0841565	-0.565454	0.043059
arnA	b2255	0.0226777	-0.668396	0.0635798	-0.615435	0.0431288
caiA	b0039	0.0823695	-0.522063	0.00405583	-0.536307	0.0432127
hybE	b2992	0.0685884	0.761977	0.0184939	-0.344163	0.0435411
cynX	b0341	0.0163727	-0.815297	0.0712376	-0.728443	0.0438051
ycbS	b0940	0.000195812	-0.681306	0.0876178	-0.456142	0.0439068
fdnI	b1476	0.0435133	-0.465137	0.0447747	-0.456334	0.044144
ptsA	b3947	0.0178604	-0.634413	0.0707372	-0.590106	0.0442988
hyfB	b2482	0.01149	-0.551087	0.0772605	-0.494616	0.0443752
yfaU	b2245	0.0865326	-0.352133	0.00320259	-0.401503	0.0448676
ebgR	b3075	0.00978972	-0.479379	0.0804778	-0.430484	0.0451337
nrdF	b2676	0.0121473	-0.732777	0.0799069	-0.651909	0.0460271
glgS	b3049	0.0921663	0.242415	1.45062e-06	0.313017	0.0460839
yieF	b3713	0.092633	-0.38853	0.000117929	-0.452241	0.0463755
ydiS	b1699	0.0505138	-0.365234	0.0425415	-0.319737	0.0465276
arsB	b3502	0.0213606	-0.512194	0.0723453	-0.479115	0.0468529
yecN	b1869	0.093893	-0.670213	1.46666e-09	0.403948	0.0469465
ydiR	b1698	0.033213	-0.291242	0.0612531	-0.309297	0.047233
wcaB	b2058	7.44665e-05	-0.416441	0.0945763	-0.286832	0.0473254
yieK	b3718	0.0643827	-0.292254	0.0304657	-0.317471	0.0474242
malS	b3571	0.0196122	-0.586339	0.075283	-0.542698	0.0474476
sapD	b1291	0.0250446	-0.734028	0.0704432	-0.687593	0.0477439
glpG	b3424	0.0956065	0.378248	1.89407e-10	0.394279	0.0478032
yaaI	b0013	0.00196391	-0.410923	0.0942689	-0.305077	0.0481164
rhsB	b3482	0.0275133	-0.591261	0.070175	-0.562926	0.0488442
pssA	b2585	0.0650253	0.328878	0.0336767	0.28833	0.049351
zntA	b3469	0.00428954	-0.589575	0.0945522	-0.474183	0.0494209
ypjC	b2650	0.00140293	-0.33981	0.0977381	-0.288517	0.0495705
prpC	b0333	0.0299164	-0.622438	0.0693956	-0.594026	0.049656
yoaD	b1815	0.000566562	-0.759564	0.099235	-0.527371	0.0499008
ttdR	b3060	0.0037875	-0.375228	0.0960742	-0.307174	0.0499309
fsr	b0479	0.00523099	-0.326511	0.0946785	-0.284476	0.0499547
pbpC	b2519	0.0469482	-0.547066	0.0537109	-0.542868	0.0503295
elaD	b2269	0.00628859	-0.567777	0.0945522	-0.474866	0.0504204
yegJ	b2071	0.0037382	-0.327055	0.0994461	-0.307687	0.0515921
prpE	b0335	0.0365541	-0.881343	0.0672279	-0.842598	0.051891
spoT	b3650	0.0823695	0.486477	0.023376	-0.335007	0.0528728
yhaK	b3106	0.0196494	-0.328712	0.0861691	-0.316667	0.0529093
yhiM	b3491	0.0390911	-0.704919	0.0690238	-0.679402	0.0540575
ydbD	b1407	0.0253505	-0.57849	0.087783	-0.540872	0.0565668
prpR	b0330	0.0285249	-0.799824	0.0847912	-0.734977	0.056658
csiR	b2664	0.0788762	0.65575	0.0350002	-0.336533	0.0569382
yjiM	b4335	0.0173363	-0.699658	0.0984551	-0.622755	0.0578957
btuB	b3966	0.0966502	-0.442947	0.0222462	-0.48572	0.0594482
emrB	b2686	0.0243303	-0.768821	0.0947857	-0.697717	0.059558
ygeO	b2859	0.0764935	-0.301834	0.0441003	-0.317922	0.0602969
zraR	b4004	0.0726127	-0.413739	0.0510371	-0.406557	0.0618249
ykgL	b0295	0.0800421	-0.695387	0.0454303	-0.71881	0.0627362
ygcB	b2761	0.0293093	-0.593258	0.096458	-0.555796	0.0628836
yicI	b3656	0.033088	-0.625176	0.0973177	-0.590292	0.0652028
yceI	b1056	0.09292	-0.71374	0.0406305	-0.742224	0.0667752
ecnA	b4410	0.0590508	-0.428264	0.0767808	-0.426603	0.0679158
acnA	b1276	0.0820578	-0.828662	0.0538559	0.430542	0.0679569
yjhP	b4306	0.0764935	-0.402393	0.0606747	-0.413183	0.0685841
rpsC	b3314	0.0525818	-0.91925	0.0871515	-0.790358	0.0698666
yjhH	b4298	0.0826026	-0.509209	0.0981153	-0.512179	0.0903589
