# Supplementary material for: Multi-omics integration accurately predicts cellular state in unexplored conditions for Escherichia coli
Source: Nat Commun. 2016 Oct 7;7:13090. doi: 10.1038/ncomms13090 (PMC5059772; doi:10.1038/ncomms13090)
Supplement: Supplementary Data 7 — The measured growth dynamics of 179 conditions for transcriptome, 70 conditions for proteome, and 52 conditions for metabolome and 53 conditions that show clear improvement in growth rate prediction in adding layer by layer in the order of input, transcriptome, proteome, metabolome, and fluxome. [file ncomms13090-s8.xlsx]

## Sheet: gene
Supplementary Data 7 : The selected molecules in three layers of transcriptome, proteome and metabolome for predicting growth rate
Gene	Absolute Weight
wcaF	0.26521
yffO	0.17683
mreB	0.0914693
yfiP	0.0907027
tyrP	0.0880717
ycbT	0.0851298
gfcC	0.0831083
solA	0.0803152
fecA	0.0802705
ynfB	0.0796277
yijF	0.0741147
galE	0.073686
lacA	0.0706654
ccmF	0.0660566
uhpB	0.0625555
yafQ	0.0616385
feaB	0.0611971
proC	0.0585627
yfaU	0.0571819
hyfE	0.0566458
yjdA	0.0555958
yiaC	0.0522062
bcsZ	0.0518187
lptA	0.0505166
yijE	0.0498759
agaR	0.0495896
ycfM	0.0492738
hybE	0.0484835
rplD	0.0478127
uidR	0.0477583
apaH	0.0476791
ampE	0.0473965
araG	0.0471345
crr	0.0464098
pnp	0.0460401
yieE	0.0459952
rplI	0.0454172
ybiI	0.0453434
cysS	0.045227
hcaB	0.0450582
ydiB	0.0450506
prpB	0.0434937
hflK	0.0427938
yfeC	0.0422189
queC	0.0413622
ydiU	0.0412252
phnK	0.0410478
ychQ	0.0401678
ftsX	0.0396521
sfmH	0.0396294
baeR	0.039563
modB	0.0391038
arsR	0.0389891
rbsR	0.0384442
yicE	0.0384212
insI	0.0379715
asnB	0.0378777
feoB	0.0378353
tehA	0.0377705
galM	0.0371614
htpX	0.0364707
fliL	0.0361663
eutQ	0.0358664
yoaF	0.0355111
truD	0.0354736
ymfT	0.0352004
ycgV	0.0346815
rlmG	0.0346616
yhaH	0.0346601
exuR	0.03464
kdsC	0.0345601
ksgA	0.0343302
hisC	0.0341902
rpoS	0.0338315
bcsB	0.0334378
gsiC	0.0334306
tus	0.0331792
sucC	0.0328431
ycbQ	0.0326661
yebB	0.0325131
mioC	0.0322652
priC	0.0319883
sohA	0.030859
ydjZ	0.0305682
yhhW	0.0305518
gltL	0.0305069
hisP	0.030427
appY	0.0303775
astE	0.0300641
ygfU	0.0298707
nrdI	0.0298068
yhiR	0.0294031
btuB	0.0293343
yhbY	0.0293301
nrdE	0.0291946
truC	0.0290485
pyrL	0.0289816
ecnA	0.0288155
ydhV	0.0286298
gpt	0.0285952
tsf	0.0283699
pdxH	0.0281179
mdtI	0.0279943
nuoC	0.0279638
znuA	0.0279186
metF	0.0276716
glpC	0.0276211
uxaB	0.0276154
pncA	0.0275363
ltaE	0.0273044
mreD	0.0269575
dsdA	0.0268752
fkpA	0.0268586
yjjI	0.0265381
yqcE	0.0264319
cobC	0.0264058
yrhA	0.026376
fliP	0.0263247
araB	0.0263004
yadM	0.0262223
tig	0.0260878
yheS	0.026043
accD	0.0260173
yjgF	0.0259344
yehX	0.0257215
rutG	0.0256947
frvB	0.0256014
ubiC	0.0255967
ychA	0.0254249
ygdL	0.0253689
znuB	0.0253508
fixB	0.0253503
rhaB	0.0251062
nuoJ	0.0249213
yfhM	0.0248529
nohB	0.0247977
ydaT	0.0247198
marC	0.0245621
yjgI	0.0245313
yfdH	0.0244319
malP	0.0243683
arnC	0.0243386
yebA	0.0240246
tnaC	0.0238782
bglA	0.0238212
yjeI	0.0237279
yqfA	0.0236821
rnlA	0.0234101
yieF	0.023309
chaB	0.0233022
yqaA	0.0231574
speD	0.0231055
mtlR	0.0230929
ackA	0.0229248
clpB	0.0229162
yciG	0.02281
ydiV	0.0227722
atpC	0.0227538
yaiW	0.022709
skp	0.0225419
insG	0.0225087
deoB	0.0224933
waaA	0.0224495
yjbH	0.0224195
sgbH	0.0223842
matC	0.0223832
purC	0.0223427
fecC	0.0220718
yfiO	0.0220522
yjbF	0.0220418
yajD	0.0220359
glnD	0.0219886
deoD	0.0217665
eutK	0.0217008
dgt	0.0216899
paaA	0.0215472
puuP	0.0213705
fliR	0.0213684
murD	0.0213663
tatB	0.0213605
xylG	0.0212603
ydfG	0.0212603
potC	0.0209445
selD	0.0208824
artP	0.0207295
rpmC	0.020632
mukE	0.0202233
astC	0.0197932
bglX	0.0197333
mtgA	0.0197044
dsbG	0.019702
yehB	0.0196883
ybgL	0.0196618
potH	0.0196362
narW	0.0196152
yfjG	0.0195747
surA	0.0195552
yqcC	0.0195484
yeiH	0.019467
fdnI	0.0194148
priB	0.0193254
ykgF	0.0192484
ygiC	0.0192281
poxA	0.0189503
napC	0.0189046
insE	0.0188986
ytfL	0.0188394
ybgP	0.0187374
pepE	0.0185835
basR	0.0185694
ycgL	0.0185601
yhdH	0.0184539
cobS	0.0184096
lamB	0.0183478
rlpA	0.0182725
yrbD	0.0181578
ybaM	0.0181528
wcaE	0.0180691
yheM	0.018015
uraA	0.0179982
yehD	0.0179248
ascB	0.0177796
proP	0.0175133
mutL	0.0173908
glgP	0.0173906
hisA	0.0173468
trkA	0.0172241
fadL	0.0172045
focA	0.0171377
gntR	0.0170453
ansP	0.0168325
yniB	0.0168085
ydgD	0.0167861
yecC	0.0167745
ybeL	0.0167668
hycH	0.0166968
livG	0.0166162
metQ	0.0165948
fsaB	0.0165101
iscA	0.0165011
aldB	0.0164944
uspE	0.0164655
rcnA	0.0163385
scpA	0.0162699
ybaN	0.0162371
garR	0.0162209
yicH	0.0161899
vsr	0.0161892
ydcI	0.016162
pqiA	0.0161133
yqjK	0.016011
fecD	0.0159938
yhhZ	0.0159439
ybdF	0.0159433
yihG	0.0159424
ygeX	0.0158975
fliC	0.0158425
mnmA	0.0158123
groS	0.0155839
yneG	0.0155354
idnD	0.0154869
lon	0.0154845
gatB	0.0153806
yfgG	0.0153712
nrdA	0.0153303
rpmH	0.0153149
ftnA	0.0152865
insD	0.0151677
yagI	0.0151277
yadG	0.0150601
yehS	0.01499
ggt	0.0149869
mdtA	0.014929
yphG	0.0148101
ygbF	0.0147253
nanR	0.0146357
yrbE	0.0146298
gltD	0.0146021
ychO	0.0145912
potB	0.0145813
citE	0.0145804
modC	0.0144812
ybgC	0.0143706
ybeR	0.0143687
yjhU	0.0143675
yraP	0.0143599
insL	0.0142828
hisL	0.0142579
yacC	0.0142509
mipA	0.0142199
yecE	0.0141991
lepB	0.0141822
bcr	0.0141213
hfq	0.014049
yfdZ	0.0140437
yfcO	0.0139594
ygiW	0.0139157
ybdJ	0.0138603
narK	0.0138553
rpoB	0.0138424
ptsP	0.0137855
dxs	0.0137649
yghD	0.0137561
abgR	0.0137252
pta	0.0136576
yjhC	0.0136562
iscR	0.013617
ybiU	0.0135092
ygdE	0.0134672
gatZ	0.0134038
ycgE	0.0133173
yibA	0.0130816
smg	0.0130576
yihI	0.0129984
yacL	0.0129916
aspA	0.0129634
holC	0.0128018
csdE	0.0127729
ddlA	0.0126427
yiiM	0.012586
yciK	0.0125715
ppiA	0.0125546
fhuB	0.0125444
yccW	0.0123748
yfeK	0.0123655
yeaP	0.0123324
yhhL	0.0123172
gcvT	0.0122944
gsiA	0.0122078
insH	0.0120932
yraI	0.0120901
ibpB	0.012086
stpA	0.012056
ymdB	0.0120288
purT	0.0120214
yaiV	0.0118625
ftsZ	0.0118371
uvrA	0.0117883
ydgJ	0.0116398
cueO	0.0114261
ymfM	0.0113936
dsbC	0.0113745
ydhQ	0.0113069
yeiL	0.0112989
yccX	0.0112707
ypjD	0.0112379
maa	0.0111642
caiC	0.0111306
tilS	0.0110827
narH	0.0110102
alsA	0.0109742
dnaK	0.0108715
yggE	0.0108446
dnaJ	0.0108398
yciC	0.0108191
eamA	0.0108158
flhB	0.0107691
ybbW	0.0107111
maeA	0.010686
eda	0.0106812
uvrC	0.0106476
hisI	0.0106453
hslU	0.0106395
intR	0.0106231
folA	0.0106056
tolB	0.0105289
ygiN	0.0105257
nudB	0.0105119
yqjG	0.0104099
glnH	0.0103266
csdA	0.010284
yjgB	0.0102811
ybeA	0.0102697
acrR	0.0101743
yeiR	0.0101006
yrbG	0.01003
menA	0.00996856
yjcF	0.0099496
gmm	0.0098393
serC	0.00975639
rseC	0.00972439
glpR	0.00972254
galF	0.0096455
yfhG	0.00964312
srlA	0.00949296
msyB	0.00947682
kbaZ	0.00942094
ytfF	0.0094091
tpiA	0.00939796
fimB	0.00934453
sbcB	0.00929713
viaA	0.00927663
sbmA	0.00919709
mntR	0.00916473
glmU	0.00913829
melA	0.00911794
rpoC	0.0091001
rimK	0.00909713
pspF	0.00907814
trxB	0.00900782
hcaR	0.00897076
ykfA	0.00890428
yjiX	0.00889113
acnA	0.0088852
coaE	0.00880322
insF	0.00877627
lolA	0.00877154
ompL	0.00875256
zapA	0.00872531
lplT	0.00860107
yebZ	0.00858833
thiK	0.00852866
ykgB	0.00836728
yghZ	0.00829759
yciN	0.00829239
nrdH	0.00827367
proB	0.00825046
tatA	0.00822297
mltC	0.00819031
sufB	0.00818498
mqo	0.00813139
brnQ	0.00810882
hslO	0.00810105
ibpA	0.0080928
yhcG	0.00795414
ydfZ	0.00794954
ybjX	0.00784685
yccA	0.00780295
insI	0.00777942
pspC	0.00777727
aroE	0.00776337
yrbC	0.00765172
rpmE	0.00764616
uhpT	0.00762194
rpiB	0.00756998
sra	0.00756574
malK	0.00752066
yjjK	0.00749409
yfgO	0.00743447
dtd	0.00740717
creA	0.00739435
chbB	0.00739024
ygdB	0.00733093
asmA	0.00724533
feoC	0.00717409
agaV	0.00714166
holD	0.00698772
hybB	0.00692314
dacD	0.00691821
ysgA	0.00688592
yjiY	0.00682549
yrdB	0.00682122
recX	0.00664222
lipA	0.00661063
map	0.00644567
mppA	0.00642233
yigA	0.0062542
ycbK	0.00622752
xylA	0.00619402
yhbT	0.0061789
ybeF	0.00617065
ssuB	0.00613305
yieL	0.00612608
ycbJ	0.00611618
relE	0.00611003
aroL	0.0061013
amiA	0.00606366
fruB	0.00603179
maeB	0.00600721
intG	0.00599506
nrdD	0.00599481
topA	0.00592705
yqeB	0.00592385
dacA	0.00589965
prc	0.00580801
yfbO	0.00580149
ulaC	0.00578424
yggW	0.00572924
iaaA	0.00568134
lptB	0.00556576
eutS	0.00553246
ybaS	0.00552316
nmpC	0.00542201
yfbS	0.00539479
ydfT	0.00539422
sdhC	0.00536004
kdsD	0.00531556
yhiS	0.00531377
yhbO	0.00525884
dld	0.0052353
mazG	0.00521824
slyD	0.00512654
ppa	0.0050526
btuC	0.00496889
gmk	0.00496497
mukF	0.00490735
rhaR	0.00490625
ilvM	0.00487847
bcp	0.00483951
recA	0.0047774
alsB	0.00476569
feoA	0.00473835
sapB	0.00465615
csiE	0.00465538
lpxP	0.00461461
chaA	0.00459772
yhhX	0.00451338
fieF	0.00448164
ybjS	0.00447812
apt	0.00445725
cusF	0.00444216
ydiY	0.00443699
ruvB	0.0043824
yheO	0.00433046
grxB	0.00424964
rcsF	0.00423244
yebS	0.00421911
rna	0.00421665
amyA	0.00421651
sdaB	0.00420856
srlB	0.00418648
phoH	0.00417683
ubiH	0.00416746
cmoA	0.00416324
yfhR	0.00412775
sbmC	0.00411061
recB	0.00405532
yihP	0.00404845
ftsK	0.00400836
wcaK	0.0039839
dsbA	0.00396637
tolR	0.00395385
queA	0.00391843
cysB	0.00391799
yjbM	0.00391719
yiaG	0.00391431
yafY	0.00391079
acrB	0.0039049
glmS	0.00388883
ybiN	0.00388422
gltP	0.00379296
ydfX	0.00375592
yfeY	0.00370697
yqjE	0.00364466
yfhB	0.00359402
fimG	0.003536
gcl	0.00352557
grxA	0.00350979
yciB	0.00341359
ydhM	0.0034132
yeaC	0.00336795
tpr	0.003293
yadE	0.00324135
flu	0.00319497
rne	0.00316885
ybaP	0.00313942
appC	0.00306516
rfbB	0.0030354
paaJ	0.00303283
tauC	0.00302591
gatD	0.00299977
oppB	0.00299596
ymfI	0.00293435
ispB	0.00291602
cyoA	0.00289713
guaA	0.00286485
yoaE	0.00286091
lyx	0.00283774
ybaT	0.0028035
azoR	0.00279217
insC	0.00279192
oppC	0.00278529
rsxC	0.00276583
recQ	0.0027603
yhbJ	0.00275451
ydcT	0.00272295
xdhD	0.00271275
pck	0.00270956
manX	0.00270572
yafC	0.00269496
yciA	0.00268991
rfaD	0.00266861
pdxB	0.0026202
dapF	0.00255075
yggR	0.00254723
mltD	0.00254104
malT	0.00250373
lldD	0.00248
pps	0.00246898
agaI	0.00245966
iscS	0.00243941
gyrA	0.0023875
hisJ	0.00237302
argI	0.00236933
ytfB	0.00232572
lsrB	0.00232505
cpxR	0.00232077
ftsN	0.00231062
thiF	0.00230861
ccmA	0.00227178
yhhS	0.00219948
malI	0.00217587
yfcN	0.00217433
ppx	0.00217256
rlmB	0.00215752
rpmA	0.00215248
yraL	0.00210702
ybaL	0.00206169
sufS	0.00205315
rph	0.0020363
yfcZ	0.00201417
nadE	0.0019834
yhgF	0.0019644
ygfB	0.00196168
metH	0.00194803
adhP	0.00194663
yjiM	0.00191024
secM	0.00188759
panB	0.00187851
ycaC	0.00186674
ygiB	0.00184573
fsaA	0.00178637
fdx	0.0017437
rpsG	0.00173415
yaaA	0.0017298
glnL	0.00170203
mdtF	0.00167523
glyS	0.00167503
hsdR	0.00166289
ulaG	0.00165624
xylF	0.00160853
ribB	0.00157518
metR	0.00155843
evgA	0.00155039
yqjC	0.00154675
puuD	0.00150443
rnhB	0.00145881
fepD	0.00143948
yjjM	0.00143573
sfsA	0.00142417
tas	0.00136883
rcsD	0.00134874
ymgA	0.00132695
metJ	0.00127303
ybaQ	0.00126964
pmbA	0.00118094
yciO	0.00117525
lolE	0.00117377
nagZ	0.00117157
nudF	0.00115529
crl	0.00113197
hypC	0.00110618
cspF	0.00109949
garL	0.00109379
yfjO	0.00109093
aidB	0.0010783
add	0.00100257
lrp	0.000983146
yfbB	0.000920346
rffM	0.000909367
yghO	0.00088774
ygfZ	0.000873153
nagK	0.00085879
insC	0.000826628
hybF	0.000808991
yfgM	0.000806826
gadB	0.000772229
ddpX	0.000764325
agp	0.000760751
proV	0.00073859
dsbB	0.000729863
lrhA	0.000721711
visC	0.000710958
cutA	0.000621111
tam	0.000610508
yebK	0.000603573
ymgC	0.000593685
hcaC	0.00057488
insE	0.000573537
kefA	0.000558413
ygcW	0.000548218
clpX	0.000540369
osmE	0.000532919
paaK	0.000531054
yceD	0.000484421
uidC	0.000478484
yfcJ	0.000470287
spy	0.000451428
murF	0.000435086
paaE	0.000427644
otsA	0.000419427
xylE	0.000417164
ycfD	0.000415331
secF	0.00039412
yaiO	0.000366992
yoaH	0.000362164
yqhH	0.00035872
yjdC	0.000356994
flk	0.000310504
trg	0.000280636
ubiF	0.000247217
pdxK	0.000246145
yfaP	0.000235585
birA	0.000230776
uspG	0.000220477
rnt	0.000208194
yfgH	0.000195255
yagK	0.000172853
lexA	0.000167653
ytfK	0.000165683
yjbR	0.000162093
ybiA	0.000156853
pflD	0.000150106
cspA	0.000146741
nuoG	0.000146729
yebC	0.000120921
rof	0.000107085
nanA	8.90665e-05
yrbB	6.71903e-05
rseP	6.69242e-05
hypA	5.95842e-05
hypF	4.70433e-05
nsrR	4.40945e-05
frdD	4.09479e-05
yfdT	3.97055e-05
dam	3.56212e-05
ycdO	3.22234e-05
yqhC	2.92748e-05
ymbA	1.98285e-05
hdeD	1.02195e-05
setC	8.29964e-06
lsrF	5.71421e-06
yjeK	4.51735e-06

## Sheet: protein
Protein	Absolute Weight
b3980	0.120173
b2793	0.0432413
b1767	0.0368816
b3019	0.0117983
b0171	0.0114989
b0888	0.0100414
b0212	0.0092703
b0893	0.00656286
b3342	0.00456609
b1123	0.0024786
b0170	0.00205994
b3433	0.0014409
b0004	0.00108422
b1713	5.56826e-05

## Sheet: metabolite
KEGG ID	Absolute Weight
C00380	0.119792
C00064	0.111176
C00041	0.0761301
C00188	0.0708789
C00153	0.0440064
C00183	0.0436986
C08261	0.0423644
C00093	0.0193424
C00077	0.00775891
