# Supplementary material for: Multi-omics integration accurately predicts cellular state in unexplored conditions for Escherichia coli
Source: Nat Commun. 2016 Oct 7;7:13090. doi: 10.1038/ncomms13090 (PMC5059772; doi:10.1038/ncomms13090)
Supplement: Supplementary Data 8 — The list of reaction bounds for media and stresses used for flux-balance analysis. [file ncomms13090-s9.xlsx]

## Sheet: biological process
Supplementary Data 8 : The prediction performance of MOMA in the transcriptome layer for each of functional groups in four categories of GO Biological Process, Molecular Function, Cellular Component and KEGG Pathway
Name	PCC (prediction)	PCC (wildtype)	P-value
transcription	0.536196	0.371615	5.03524e-36
DNA metabolic process	0.50735	0.336498	2.55498e-35
DNA-dependent DNA replication	0.536008	0.334419	3.65194e-33
DNA replication	0.536008	0.334419	3.65194e-33
nucleobase, nucleoside, nucleotide and nucleic acid metabolic process	0.540201	0.394846	3.65565e-32
gene expression	0.531906	0.378108	1.23937e-31
cell wall organization and biogenesis	0.486587	0.283672	6.80419e-31
peptidoglycan biosynthetic process	0.486587	0.283672	6.80419e-31
cell wall biogenesis	0.486587	0.283672	6.80419e-31
peptidoglycan-based cell wall biogenesis	0.486587	0.283672	6.80419e-31
external encapsulating structure organization and biogenesis	0.486587	0.283672	6.80419e-31
peptidoglycan-based cell wall organization and biogenesis	0.486587	0.283672	6.80419e-31
RNA modification	0.541974	0.355711	1.74211e-30
peptidoglycan metabolic process	0.522986	0.350008	4.50746e-30
biopolymer metabolic process	0.551441	0.409869	1.02421e-27
amino sugar metabolic process	0.532281	0.254223	1.56072e-27
amino sugar biosynthetic process	0.532281	0.254223	1.56072e-27
pilus organization and biogenesis	0.427766	-0.182495	2.49402e-26
pilus biogenesis	0.427766	-0.182495	2.49402e-26
carbohydrate biosynthetic process	0.560516	0.416748	1.12009e-25
primary metabolic process	0.545499	0.416057	2.18073e-25
cellular process	0.543179	0.416014	5.99181e-25
cellular metabolic process	0.544989	0.418265	7.19516e-25
nucleotide-sugar biosynthetic process	0.479304	0.230087	1.50377e-24
nucleotide-sugar metabolic process	0.479304	0.230087	1.50377e-24
macromolecule biosynthetic process	0.551196	0.405871	1.97728e-24
RNA metabolic process	0.543781	0.401239	2.90939e-24
cellular carbohydrate metabolic process	0.566149	0.432477	6.25408e-24
metabolic process	0.543973	0.417859	8.8879e-24
macromolecule metabolic process	0.54592	0.414197	1.06035e-23
cellular polysaccharide metabolic process	0.615921	0.475362	1.23138e-23
cellular polysaccharide biosynthetic process	0.615921	0.475362	1.23138e-23
cyanate catabolic process	0.710583	0.369724	2.85751e-23
one-carbon compound catabolic process	0.710583	0.369724	2.85751e-23
cyanate metabolic process	0.710583	0.369724	2.85751e-23
polysaccharide biosynthetic process	0.622271	0.488717	8.07203e-23
biopolymer biosynthetic process	0.622271	0.488717	8.07203e-23
polysaccharide metabolic process	0.609085	0.473721	3.4893e-22
biosynthetic process	0.548832	0.423889	4.25012e-22
biopolymer modification	0.558514	0.41619	9.40887e-22
nucleotide metabolic process	0.552582	0.428467	1.07472e-21
cellular macromolecule metabolic process	0.56277	0.432028	2.34038e-21
cellular component organization and biogenesis	0.540188	0.402697	6.59098e-21
lipid A biosynthetic process	0.539802	0.26578	7.37921e-21
lipid A metabolic process	0.539802	0.26578	7.37921e-21
carbohydrate metabolic process	0.568716	0.447167	9.09439e-21
carbohydrate catabolic process	0.578742	0.460375	1.92924e-19
protein metabolic process	0.553988	0.429082	2.34449e-19
cellular protein metabolic process	0.553988	0.429082	2.34449e-19
lipid biosynthetic process	0.559292	0.414106	2.65634e-19
response to stimulus	0.51331	0.391261	5.44208e-19
water-soluble vitamin metabolic process	0.567981	0.444529	8.28457e-19
vitamin metabolic process	0.567981	0.444529	8.28457e-19
tRNA aminoacylation	0.548679	0.393973	8.5401e-19
amino acid activation	0.548679	0.393973	8.5401e-19
tRNA aminoacylation for protein translation	0.548679	0.393973	8.5401e-19
tRNA metabolic process	0.548679	0.393973	8.5401e-19
response to abiotic stimulus	0.572637	0.433218	1.11527e-18
nitrogen compound metabolic process	0.575779	0.470988	3.15232e-18
response to stress	0.497784	0.367511	5.45529e-18
nucleobase, nucleoside and nucleotide metabolic process	0.542703	0.432348	5.81887e-18
cellular biosynthetic process	0.542374	0.429176	6.56236e-18
pyridine nucleotide metabolic process	0.610505	0.470663	9.32716e-18
nicotinamide metabolic process	0.610505	0.470663	9.32716e-18
response to DNA damage stimulus	0.42302	0.265126	1.00111e-17
response to endogenous stimulus	0.42302	0.265126	1.00111e-17
DNA repair	0.42302	0.265126	1.00111e-17
amine metabolic process	0.573116	0.469935	1.79544e-17
macromolecule catabolic process	0.566953	0.455125	1.92054e-17
protein folding	0.561628	0.43578	2.75675e-17
coenzyme metabolic process	0.541246	0.419131	4.38128e-17
catabolic process	0.566016	0.460058	5.16958e-17
NADP metabolic process	0.563826	0.354021	5.35626e-17
pentose-phosphate shunt	0.563826	0.354021	5.35626e-17
pentose metabolic process	0.563826	0.354021	5.35626e-17
lipopolysaccharide metabolic process	0.540905	0.385157	5.62072e-17
lipopolysaccharide biosynthetic process	0.540905	0.385157	5.62072e-17
enterobacterial common antigen metabolic process	0.46519	0.241325	9.0813e-17
enterobacterial common antigen biosynthetic process	0.46519	0.241325	9.0813e-17
coenzyme biosynthetic process	0.530441	0.401128	1.37325e-16
monosaccharide metabolic process	0.584958	0.472711	2.43842e-16
hexose metabolic process	0.584958	0.472711	2.43842e-16
response to xenobiotic stimulus	0.531131	0.393697	3.6698e-16
xenobiotic metabolic process	0.531131	0.393697	3.6698e-16
cellular lipid metabolic process	0.568472	0.443965	8.01202e-16
lipid metabolic process	0.568472	0.443965	8.01202e-16
amino acid and derivative metabolic process	0.567856	0.471673	9.0396e-16
cofactor metabolic process	0.543866	0.429763	9.32107e-16
macromolecular complex assembly	0.60044	0.46691	1.00786e-15
cytochrome complex assembly	0.60044	0.46691	1.00786e-15
cellular component assembly	0.60044	0.46691	1.00786e-15
cellular protein complex assembly	0.60044	0.46691	1.00786e-15
protein complex assembly	0.60044	0.46691	1.00786e-15
carbohydrate transport	0.67057	0.45248	1.38775e-15
amino acid metabolic process	0.574659	0.480189	1.84014e-15
organic acid metabolic process	0.562036	0.467522	3.60476e-15
sulfur compound biosynthetic process	0.615845	0.488089	4.05549e-15
glucose metabolic process	0.530013	0.406952	4.31033e-15
regulation of transcription	0.487851	0.368204	4.51681e-15
transcription, DNA-dependent	0.487851	0.368204	4.51681e-15
RNA biosynthetic process	0.487851	0.368204	4.51681e-15
regulation of transcription, DNA-dependent	0.487851	0.368204	4.51681e-15
regulation of nucleobase, nucleoside, nucleotide and nucleic acid metabolic process	0.487851	0.368204	4.51681e-15
sulfur metabolic process	0.605198	0.498097	5.16728e-15
alcohol metabolic process	0.576467	0.474305	6.11766e-15
cofactor biosynthetic process	0.518441	0.397058	6.4305e-15
purine nucleotide metabolic process	0.481075	0.352112	7.67454e-15
purine nucleotide biosynthetic process	0.481075	0.352112	7.67454e-15
O antigen metabolic process	0.439362	0.2539	1.02214e-14
O antigen biosynthetic process	0.439362	0.2539	1.02214e-14
carboxylic acid metabolic process	0.562275	0.469611	1.16701e-14
protein modification process	0.57296	0.451613	1.21327e-14
nucleotide biosynthetic process	0.548069	0.447749	1.38861e-14
response to osmotic stress	0.443745	0.282894	3.39714e-14
response to chemical stimulus	0.500183	0.385524	4.36623e-14
translation	0.548599	0.426404	6.92174e-14
glucose catabolic process	0.55071	0.426782	7.69237e-14
alcohol catabolic process	0.55071	0.426782	7.69237e-14
monosaccharide catabolic process	0.55071	0.426782	7.69237e-14
cellular carbohydrate catabolic process	0.55071	0.426782	7.69237e-14
hexose catabolic process	0.55071	0.426782	7.69237e-14
regulation of cellular metabolic process	0.48457	0.370093	7.75231e-14
regulation of cellular process	0.48457	0.370093	7.75231e-14
regulation of metabolic process	0.48457	0.370093	7.75231e-14
biological regulation	0.484105	0.374259	1.24058e-13
regulation of biological process	0.484105	0.374259	1.24058e-13
regulation of gene expression	0.484105	0.374259	1.24058e-13
nitrogen compound catabolic process	0.54778	0.449319	1.2676e-13
pentose-phosphate shunt, non-oxidative branch	0.562905	0.365542	1.70265e-13
cell cycle	0.607886	0.339721	2.10834e-12
amine catabolic process	0.546045	0.45265	2.4639e-12
membrane lipid metabolic process	0.606502	0.470679	3.07139e-12
phospholipid metabolic process	0.606502	0.470679	3.07139e-12
phospholipid biosynthetic process	0.606502	0.470679	3.07139e-12
membrane lipid biosynthetic process	0.606502	0.470679	3.07139e-12
phosphorus metabolic process	0.562558	0.461907	3.294e-12
cellular catabolic process	0.552863	0.462424	3.38489e-12
aspartate family amino acid metabolic process	0.545259	0.438641	4.43506e-12
aspartate family amino acid biosynthetic process	0.545259	0.438641	4.43506e-12
amine biosynthetic process	0.584942	0.500428	5.23725e-12
nitrogen compound biosynthetic process	0.584942	0.500428	5.23725e-12
purine ribonucleotide metabolic process	0.506906	0.363256	5.46601e-12
ribonucleotide biosynthetic process	0.506906	0.363256	5.46601e-12
ribonucleotide metabolic process	0.506906	0.363256	5.46601e-12
purine ribonucleotide biosynthetic process	0.506906	0.363256	5.46601e-12
glycolate metabolic process	0.674069	0.476838	7.89874e-12
glutamine family amino acid biosynthetic process	0.595975	0.50065	8.31085e-12
glutamine family amino acid metabolic process	0.595975	0.50065	8.31085e-12
water-soluble vitamin biosynthetic process	0.556767	0.457106	1.45087e-11
vitamin biosynthetic process	0.556767	0.457106	1.45087e-11
aromatic compound biosynthetic process	0.613227	0.509097	1.82399e-11
signal transduction	0.647611	0.455586	5.81803e-11
phosphoenolpyruvate-dependent sugar phosphotransferase system	0.647611	0.455586	5.81803e-11
amino acid biosynthetic process	0.595769	0.516071	7.01515e-11
carnitine catabolic process	0.499869	0.308861	7.65446e-11
carnitine metabolic process	0.499869	0.308861	7.65446e-11
cellular macromolecule catabolic process	0.53687	0.428828	1.24013e-10
one-carbon compound metabolic process	0.571165	0.423431	1.28837e-10
proline biosynthetic process	0.307791	0.0713986	1.60133e-10
proline metabolic process	0.307791	0.0713986	1.60133e-10
anaerobic respiration	0.539047	0.422973	1.9667e-10
generation of precursor metabolites and energy	0.528642	0.423294	6.01327e-10
glycerol metabolic process	0.638825	0.519075	8.00451e-10
polyol metabolic process	0.638825	0.519075	8.00451e-10
cellular respiration	0.543062	0.43541	8.22727e-10
pteridine and derivative metabolic process	0.527895	0.410573	1.11283e-09
pteridine and derivative biosynthetic process	0.527895	0.410573	1.11283e-09
response to temperature stimulus	0.666927	0.561132	1.37197e-09
biotin metabolic process	0.634482	0.50953	1.41711e-09
biotin biosynthetic process	0.634482	0.50953	1.41711e-09
amino acid catabolic process	0.52936	0.442956	1.61258e-09
molybdopterin cofactor metabolic process	0.513259	0.371902	1.63936e-09
molybdopterin cofactor biosynthetic process	0.513259	0.371902	1.63936e-09
Mo-molybdopterin cofactor biosynthetic process	0.513259	0.371902	1.63936e-09
Mo-molybdopterin cofactor metabolic process	0.513259	0.371902	1.63936e-09
aromatic compound metabolic process	0.586419	0.494872	2.01623e-09
colanic acid metabolic process	0.742022	0.667467	2.7929e-09
colanic acid biosynthetic process	0.742022	0.667467	2.7929e-09
glutathione biosynthetic process	0.541511	0.232134	7.83914e-09
glutathione metabolic process	0.541511	0.232134	7.83914e-09
dicarboxylic acid metabolic process	0.615651	0.544168	2.65583e-08
K antigen biosynthetic process	0.713735	0.598544	4.53716e-08
K antigen metabolic process	0.713735	0.598544	4.53716e-08
aspartate biosynthetic process	0.494174	0.275719	6.20522e-08
aspartate metabolic process	0.494174	0.275719	6.20522e-08
aerobic respiration	0.549754	0.452614	6.60987e-08
heterocycle metabolic process	0.658641	0.583424	8.08621e-08
DNA catabolic process	0.360534	0.238863	1.0322e-07
urea cycle intermediate metabolic process	0.620183	0.523005	1.14942e-07
arginine metabolic process	0.620183	0.523005	1.14942e-07
arginine biosynthetic process	0.620183	0.523005	1.14942e-07
amino acid derivative metabolic process	0.588183	0.51367	2.51631e-07
response to drug	0.472413	0.384122	3.02244e-07
polysaccharide catabolic process	0.535516	0.40981	4.6117e-07
response to external stimulus	0.53705	0.465474	5.27089e-07
monocarboxylic acid metabolic process	0.531736	0.460314	5.66097e-07
glycoprotein metabolic process	0.652684	0.541196	7.3633e-07
glycoprotein biosynthetic process	0.652684	0.541196	7.3633e-07
allantoin catabolic process	0.820314	0.722091	7.68841e-07
heterocycle catabolic process	0.820314	0.722091	7.68841e-07
allantoin assimilation pathway	0.820314	0.722091	7.68841e-07
allantoin metabolic process	0.820314	0.722091	7.68841e-07
pyridine nucleotide biosynthetic process	0.612359	0.512988	8.78038e-07
NAD metabolic process	0.612359	0.512988	8.78038e-07
NAD biosynthetic process	0.612359	0.512988	8.78038e-07
thiamin and derivative metabolic process	0.512304	0.390072	1.00112e-06
thiamin and derivative biosynthetic process	0.512304	0.390072	1.00112e-06
thiamin metabolic process	0.512304	0.390072	1.00112e-06
thiamin biosynthetic process	0.512304	0.390072	1.00112e-06
fatty acid oxidation	0.558148	0.468592	1.08964e-06
cell communication	0.542924	0.458774	1.10407e-06
response to water deprivation	0.786923	0.719003	1.27447e-06
response to water	0.786923	0.719003	1.27447e-06
response to desiccation	0.786923	0.719003	1.27447e-06
cellular response to stress	0.503548	0.416497	1.77974e-06
SOS response	0.503548	0.416497	1.77974e-06
cellular response to stimulus	0.503548	0.416497	1.77974e-06
cellular response to extracellular stimulus	0.503548	0.416497	1.77974e-06
biogenic amine metabolic process	0.586173	0.516272	2.15872e-06
ribonucleoside triphosphate biosynthetic process	0.497638	0.369293	2.44347e-06
oxidative phosphorylation	0.497638	0.369293	2.44347e-06
phosphorylation	0.497638	0.369293	2.44347e-06
purine ribonucleoside triphosphate metabolic process	0.497638	0.369293	2.44347e-06
ATP biosynthetic process	0.497638	0.369293	2.44347e-06
purine ribonucleoside triphosphate biosynthetic process	0.497638	0.369293	2.44347e-06
nucleoside triphosphate metabolic process	0.497638	0.369293	2.44347e-06
purine nucleoside triphosphate metabolic process	0.497638	0.369293	2.44347e-06
ATP metabolic process	0.497638	0.369293	2.44347e-06
monovalent inorganic cation transport	0.497638	0.369293	2.44347e-06
purine nucleoside triphosphate biosynthetic process	0.497638	0.369293	2.44347e-06
proton transport	0.497638	0.369293	2.44347e-06
nucleoside phosphate metabolic process	0.497638	0.369293	2.44347e-06
hydrogen transport	0.497638	0.369293	2.44347e-06
ribonucleoside triphosphate metabolic process	0.497638	0.369293	2.44347e-06
nucleoside triphosphate biosynthetic process	0.497638	0.369293	2.44347e-06
phosphate metabolic process	0.497638	0.369293	2.44347e-06
ATP synthesis coupled proton transport	0.497638	0.369293	2.44347e-06
developmental process	0.599664	0.516289	2.44505e-06
cell part morphogenesis	0.599664	0.516289	2.44505e-06
cell projection morphogenesis	0.599664	0.516289	2.44505e-06
anatomical structure development	0.599664	0.516289	2.44505e-06
cellular structure morphogenesis	0.599664	0.516289	2.44505e-06
anatomical structure morphogenesis	0.599664	0.516289	2.44505e-06
cell projection organization and biogenesis	0.599664	0.516289	2.44505e-06
cell morphogenesis	0.599664	0.516289	2.44505e-06
polyamine biosynthetic process	0.493008	0.398573	2.75282e-06
taxis	0.571941	0.493844	3.10062e-06
behavior	0.571941	0.493844	3.10062e-06
locomotory behavior	0.571941	0.493844	3.10062e-06
lysine metabolic process	0.56061	0.477763	4.89791e-06
lysine biosynthetic process via diaminopimelate	0.56061	0.477763	4.89791e-06
lysine biosynthetic process	0.56061	0.477763	4.89791e-06
diaminopimelate metabolic process	0.56061	0.477763	4.89791e-06
regulation of cellular biosynthetic process	0.644185	0.543035	7.07701e-06
regulation of protein metabolic process	0.644185	0.543035	7.07701e-06
regulation of translation	0.644185	0.543035	7.07701e-06
translational attenuation	0.644185	0.543035	7.07701e-06
regulation of biosynthetic process	0.644185	0.543035	7.07701e-06
response to pH	0.52386	0.354084	9.4409e-06
localization	0.524154	0.449409	1.07879e-05
transport	0.524154	0.449409	1.07879e-05
establishment of localization	0.524154	0.449409	1.07879e-05
flagellum biogenesis	0.649948	0.57427	1.56344e-05
cell projection biogenesis	0.649948	0.57427	1.56344e-05
flagellum organization and biogenesis	0.649948	0.57427	1.56344e-05
glutamine metabolic process	0.727132	0.64757	1.58556e-05
glutamine biosynthetic process	0.727132	0.64757	1.58556e-05
amino acid derivative biosynthetic process	0.607516	0.543534	1.67905e-05
biogenic amine biosynthetic process	0.607516	0.543534	1.67905e-05
sulfur amino acid metabolic process	0.626014	0.541066	1.98727e-05
sulfur amino acid biosynthetic process	0.626014	0.541066	1.98727e-05
lipopolysaccharide core region metabolic process	0.574377	0.466147	2.2032e-05
lipopolysaccharide core region biosynthetic process	0.574377	0.466147	2.2032e-05
oligosaccharide biosynthetic process	0.574377	0.466147	2.2032e-05
oligosaccharide metabolic process	0.574377	0.466147	2.2032e-05
fatty acid metabolic process	0.544045	0.468029	4.51801e-05
response to extracellular stimulus	0.524213	0.462676	7.50691e-05
pyridoxine biosynthetic process	0.516739	0.407179	9.93226e-05
vitamin B6 metabolic process	0.516739	0.407179	9.93226e-05
vitamin B6 biosynthetic process	0.516739	0.407179	9.93226e-05
pyridoxine metabolic process	0.516739	0.407179	9.93226e-05
tyrosine biosynthetic process	0.524015	0.384371	0.000147267
tyrosine metabolic process	0.524015	0.384371	0.000147267
glycolysis	0.55423	0.488472	0.000215853
methionine metabolic process	0.669804	0.588991	0.000232703
methionine biosynthetic process	0.669804	0.588991	0.000232703
chorismate metabolic process	0.654384	0.601832	0.000305319
polyamine metabolic process	0.489301	0.416138	0.00032275
acetyl-CoA metabolic process	0.564622	0.501212	0.000640865
acetyl-CoA catabolic process	0.567224	0.501852	0.000651957
coenzyme catabolic process	0.567224	0.501852	0.000651957
tricarboxylic acid cycle	0.567224	0.501852	0.000651957
cofactor catabolic process	0.567224	0.501852	0.000651957
L-serine metabolic process	0.437871	0.305981	0.000656151
L-serine biosynthetic process	0.437871	0.305981	0.000656151
aldehyde metabolic process	0.529988	0.457504	0.000688564
alcohol biosynthetic process	0.490073	0.410862	0.000759699
hexose biosynthetic process	0.490073	0.410862	0.000759699
monosaccharide biosynthetic process	0.490073	0.410862	0.000759699
gluconeogenesis	0.513904	0.434372	0.000883545
leucine metabolic process	0.721728	0.672669	0.00135966
leucine biosynthetic process	0.721728	0.672669	0.00135966
branched chain family amino acid metabolic process	0.721728	0.672669	0.00135966
branched chain family amino acid biosynthetic process	0.721728	0.672669	0.00135966
cation transport	0.512067	0.453746	0.00146148
ion transport	0.512067	0.453746	0.00146148
histidine family amino acid metabolic process	0.477737	0.393915	0.0014632
histidine biosynthetic process	0.477737	0.393915	0.0014632
histidine metabolic process	0.477737	0.393915	0.0014632
histidine family amino acid biosynthetic process	0.477737	0.393915	0.0014632
putrescine transport	0.662635	0.546905	0.00154155
polyamine transport	0.662635	0.546905	0.00154155
DNA recombination	0.499433	0.441574	0.00260242
fermentation	0.52282	0.465851	0.00267605
aromatic amino acid family metabolic process	0.724483	0.677996	0.0028141
aromatic amino acid family biosynthetic process	0.724483	0.677996	0.0028141
cysteine biosynthetic process	0.50026	0.396242	0.0028145
cysteine metabolic process	0.50026	0.396242	0.0028145
lipoprotein biosynthetic process	0.640086	0.526102	0.00297177
lipoprotein metabolic process	0.640086	0.526102	0.00297177
folic acid and derivative metabolic process	0.593392	0.529377	0.00381967
folic acid and derivative biosynthetic process	0.593392	0.529377	0.00381967
folic acid biosynthetic process	0.593392	0.529377	0.00381967
folic acid metabolic process	0.593392	0.529377	0.00381967
biopolymer catabolic process	0.487961	0.435961	0.00399137
pyrimidine nucleotide metabolic process	0.648981	0.600575	0.00416733
pyrimidine nucleotide biosynthetic process	0.648981	0.600575	0.00416733
proteolysis	0.586586	0.507159	0.00465462
response to radiation	0.442547	0.347487	0.00625069
pyruvate metabolic process	0.505053	0.45229	0.00720573
glutamate biosynthetic process	0.625956	0.560567	0.00760488
glutamate metabolic process	0.625956	0.560567	0.00760488
serine family amino acid biosynthetic process	0.514048	0.458255	0.00765
serine family amino acid metabolic process	0.514048	0.458255	0.00765
biogenic amine catabolic process	0.440911	0.371837	0.00981388
amino acid derivative catabolic process	0.440911	0.371837	0.00981388
pyruvate family amino acid metabolic process	0.315529	0.218901	0.0130271
pyruvate family amino acid biosynthetic process	0.315529	0.218901	0.0130271
alanine biosynthetic process	0.315529	0.218901	0.0130271
alanine metabolic process	0.315529	0.218901	0.0130271
glyoxylate metabolic process	0.441725	0.376362	0.0183659
DNA methylation	0.568995	0.503217	0.0273396
biopolymer methylation	0.568995	0.503217	0.0273396
methylation	0.568995	0.503217	0.0273396
DNA modification	0.568995	0.503217	0.0273396
DNA alkylation	0.568995	0.503217	0.0273396
regulation of gene expression, epigenetic	0.568995	0.503217	0.0273396
coenzyme A biosynthetic process	0.541309	0.471976	0.028615
coenzyme A metabolic process	0.541309	0.471976	0.028615
response to nutrient levels	0.576723	0.536669	0.033777
response to starvation	0.576723	0.536669	0.033777
L-phenylalanine biosynthetic process	0.5388	0.468001	0.035239
L-phenylalanine metabolic process	0.5388	0.468001	0.035239
Entner-Doudoroff pathway	0.400353	0.283548	0.0394384
S-adenosylmethionine metabolic process	0.680121	0.582675	0.0428216
S-adenosylmethionine biosynthetic process	0.680121	0.582675	0.0428216
glucan biosynthetic process	0.122613	0.00829108	0.0667051
glucan metabolic process	0.122613	0.00829108	0.0667051
methylglyoxal metabolic process	0.71432	0.672595	0.0702934
glyoxylate catabolic process	0.558362	0.49819	0.0735152
aldehyde catabolic process	0.558362	0.49819	0.0735152
aromatic amino acid family biosynthetic process, prephenate pathway	0.562359	0.506571	0.0742342
RNA catabolic process	0.532217	0.492063	0.0864129
dTDP-rhamnose metabolic process	0.0458015	-0.0839695	0.137919
rhamnose metabolic process	0.0458015	-0.0839695	0.137919
rhamnose biosynthetic process	0.0458015	-0.0839695	0.137919
dTDP-rhamnose biosynthetic process	0.0458015	-0.0839695	0.137919
tryptophan metabolic process	0.780931	0.755503	0.138095
indolalkylamine biosynthetic process	0.780931	0.755503	0.138095
indole derivative metabolic process	0.780931	0.755503	0.138095
indole derivative biosynthetic process	0.780931	0.755503	0.138095
indolalkylamine metabolic process	0.780931	0.755503	0.138095
indole and derivative metabolic process	0.780931	0.755503	0.138095
tryptophan biosynthetic process	0.780931	0.755503	0.138095
biotin carboxyl carrier protein biosynthetic process	0.244275	0.351145	0.200817
carboxylic acid biosynthetic process	0.421302	0.390659	0.216601
chorismate biosynthetic process	0.421302	0.390659	0.216601
dicarboxylic acid biosynthetic process	0.421302	0.390659	0.216601
organic acid biosynthetic process	0.421302	0.390659	0.216601
threonine metabolic process	0.560165	0.526503	0.231054
threonine biosynthetic process	0.560165	0.526503	0.231054
iron ion transport	0.555471	0.536426	0.328537
metal ion transport	0.555471	0.536426	0.328537
transition metal ion transport	0.555471	0.536426	0.328537
di-, tri-valent inorganic cation transport	0.555471	0.536426	0.328537
pyruvate catabolic process	0.405501	0.454478	0.377243
amine transport	0.617765	0.585838	0.378511
asparagine biosynthetic process	0.638315	0.616429	0.432394
asparagine metabolic process	0.638315	0.616429	0.432394
acetyl-CoA biosynthetic process from pyruvate	0.556969	0.517377	0.45805
acetyl-CoA biosynthetic process	0.556969	0.517377	0.45805
short-chain fatty acid catabolic process	0.167939	0.229008	0.4767
short-chain fatty acid metabolic process	0.167939	0.229008	0.4767
butyrate catabolic process	0.167939	0.229008	0.4767
cellular lipid catabolic process	0.167939	0.229008	0.4767
gamma-aminobutyric acid metabolic process	0.167939	0.229008	0.4767
putrescine catabolic process	0.167939	0.229008	0.4767
butyrate metabolic process	0.167939	0.229008	0.4767
gamma-aminobutyric acid catabolic process	0.167939	0.229008	0.4767
lipid catabolic process	0.167939	0.229008	0.4767
putrescine metabolic process	0.167939	0.229008	0.4767
fatty acid catabolic process	0.167939	0.229008	0.4767
aromatic compound catabolic process	0.167939	0.229008	0.4767
polyamine catabolic process	0.167939	0.229008	0.4767
siderophore metabolic process	0.328933	0.354584	0.496109
catechol metabolic process	0.328933	0.354584	0.496109
siderophore biosynthetic process from catechol	0.328933	0.354584	0.496109
phenol metabolic process	0.328933	0.354584	0.496109
enterobactin biosynthetic process	0.328933	0.354584	0.496109
enterobactin metabolic process	0.328933	0.354584	0.496109
siderophore biosynthetic process	0.328933	0.354584	0.496109
organic acid catabolic process	0.526371	0.514268	0.665482
carboxylic acid catabolic process	0.526371	0.514268	0.665482
nonribosomal peptide biosynthetic process	0.516701	0.495695	0.691967
peptide biosynthetic process	0.516701	0.495695	0.691967
peptide metabolic process	0.516701	0.495695	0.691967
betaine biosynthetic process	0.552448	0.541389	0.761043
betaine metabolic process	0.552448	0.541389	0.761043
homoserine biosynthetic process	0.661799	0.652551	0.802507
homoserine metabolic process	0.661799	0.652551	0.802507
glyoxylate cycle	0.325744	0.33185	0.877578
acetate metabolic process	0.574392	0.569699	0.921598
acetate catabolic process	0.574392	0.569699	0.921598
glycine metabolic process	0.408351	0.405859	0.953251
glycine biosynthetic process	0.408351	0.405859	0.953251
galactose metabolic process	0.980901	0.980732	0.983832
pentose-phosphate shunt, oxidative branch	0.80916	0.80916	1
acyl-carrier-protein biosynthetic process	0.687023	0.687023	1
lipoate metabolic process	0.679389	0.679389	1
lipoic acid biosynthetic process	0.679389	0.679389	1
lipoic acid metabolic process	0.679389	0.679389	1
lipoate biosynthetic process	0.679389	0.679389	1

## Sheet: molecular function
Name	PCC (prediction)	PCC (wildtype)	P-value
transcription activator activity	0.552961	0.369458	1.03939e-37
transcription regulator activity	0.539435	0.369063	6.03821e-34
transcription repressor activity	0.53048	0.373144	2.8086e-30
ATPase activity, coupled to transmembrane movement of ions, phosphorylative mechanism	0.434607	0.0587378	1.23762e-26
cell surface antigen activity, host-interacting	0.590311	0.43109	1.05243e-23
structural molecule activity	0.604881	0.434053	3.40623e-23
structural constituent of ribosome	0.604881	0.434053	3.40623e-23
ATPase activity, coupled to transmembrane movement of substances	0.46327	0.179823	2.86381e-16
nucleoside-triphosphatase activity	0.46327	0.179823	2.86381e-16
pyrophosphatase activity	0.46327	0.179823	2.86381e-16
ATPase activity, coupled	0.46327	0.179823	2.86381e-16
ATPase activity	0.46327	0.179823	2.86381e-16
hydrolase activity, acting on acid anhydrides, catalyzing transmembrane movement of substances	0.46327	0.179823	2.86381e-16
hydrolase activity, acting on acid anhydrides	0.46327	0.179823	2.86381e-16
ATPase activity, coupled to transmembrane movement of ions	0.46327	0.179823	2.86381e-16
primary active transmembrane transporter activity	0.46327	0.179823	2.86381e-16
ATPase activity, coupled to movement of substances	0.46327	0.179823	2.86381e-16
hydrolase activity, acting on acid anhydrides, in phosphorus-containing anhydrides	0.46327	0.179823	2.86381e-16
P-P-bond-hydrolysis-driven transmembrane transporter activity	0.46327	0.179823	2.86381e-16
L-arabinose/beta-D-thiogalactopyranoside:hydrogen antiporter activity	0.351145	-0.21374	4.09038e-11
ion transmembrane transporter activity	0.425706	0.268366	2.86755e-10
active transmembrane transporter activity	0.373876	0.219148	3.32258e-10
catalytic activity	0.551378	0.43994	5.08927e-10
oxidoreductase activity	0.547264	0.433321	1.58807e-09
electron carrier activity	0.547264	0.433321	1.58807e-09
electron donor activity	0.57962	0.459357	2.13777e-09
transmembrane transporter activity	0.415867	0.29071	1.04622e-07
substrate-specific transmembrane transporter activity	0.415867	0.29071	1.04622e-07
substrate-specific transporter activity	0.415867	0.29071	1.04622e-07
transporter activity	0.415867	0.29071	1.04622e-07
hydrolase activity	0.600094	0.503298	1.24187e-05
electron acceptor activity	0.481343	0.404596	0.000108865
solute:cation antiporter activity	0.445486	0.317625	0.00734389
cation:cation antiporter activity	0.445486	0.317625	0.00734389
glycine betaine/proline porter activity	0.166271	0.0288721	0.0125259
peptidase activity	0.600439	0.54745	0.0219254
cation transmembrane transporter activity	0.347384	0.271086	0.0548071
binding	0.0458015	-0.0839695	0.137919
ATP-binding cassette (ABC) transporter activity	0.747844	0.689249	0.199426
inorganic cation transmembrane transporter activity	0.656489	0.709924	0.403257
potassium ion transmembrane transporter activity	0.656489	0.709924	0.403257
hydrogen ion transmembrane transporter activity	0.656489	0.709924	0.403257
monovalent inorganic cation transmembrane transporter activity	0.656489	0.709924	0.403257
potassium ion antiporter activity	0.656489	0.709924	0.403257
potassium:hydrogen antiporter activity	0.656489	0.709924	0.403257
monovalent cation:proton antiporter activity	0.656489	0.709924	0.403257
metal ion transmembrane transporter activity	0.579993	0.542249	0.449979
antiporter activity	0.369089	0.348876	0.589085
solute:solute antiporter activity	0.369089	0.348876	0.589085
secondary active transmembrane transporter activity	0.326816	0.315729	0.747713
amino acid transmembrane transporter activity	0.448231	0.456297	0.871191
organic acid transmembrane transporter activity	0.448231	0.456297	0.871191
amine transmembrane transporter activity	0.448231	0.456297	0.871191
carboxylic acid transmembrane transporter activity	0.448231	0.456297	0.871191
L-amino acid transmembrane transporter activity	0.448231	0.456297	0.871191
channel activity	0.755725	0.755725	1
putrescine:ornithine antiporter activity	0.610687	0.610687	1
ion channel activity	0.755725	0.755725	1
gated channel activity	0.755725	0.755725	1
voltage-gated ion channel activity	0.755725	0.755725	1
substrate specific channel activity	0.755725	0.755725	1
passive transmembrane transporter activity	0.755725	0.755725	1
voltage-gated channel activity	0.755725	0.755725	1
putrescine transmembrane transporter activity	0.610687	0.610687	1
polyamine transmembrane transporter activity	0.610687	0.610687	1
L-ornithine transmembrane transporter activity	0.610687	0.610687	1

## Sheet: cellular component
Name	PCC (prediction)	PCC (wildtype)	P-value
cytoplasm	0.537237	0.401979	1.25928e-25
intracellular	0.546859	0.418928	1.04907e-23
intracellular part	0.546859	0.418928	1.04907e-23
cell part	0.548432	0.423209	6.92927e-23
cell	0.548432	0.423209	6.92927e-23
external encapsulating structure	0.551112	0.425329	1.27442e-21
cell wall	0.549117	0.423047	1.47393e-21
peptidoglycan-based cell wall	0.549117	0.423047	1.47393e-21
intracellular organelle	0.544964	0.423535	9.14214e-20
organelle	0.544964	0.423535	9.14214e-20
membrane	0.554581	0.440821	4.54667e-18
envelope	0.554581	0.440821	4.54667e-18
cytosolic part	0.563683	0.403499	5.14435e-18
cytosol	0.563683	0.403499	5.14435e-18
intracellular non-membrane-bound organelle	0.563683	0.403499	5.14435e-18
macromolecular complex	0.563683	0.403499	5.14435e-18
cytosolic ribosome (sensu Bacteria)	0.563683	0.403499	5.14435e-18
ribonucleoprotein complex	0.563683	0.403499	5.14435e-18
cytoplasmic part	0.563683	0.403499	5.14435e-18
non-membrane-bound organelle	0.563683	0.403499	5.14435e-18
ribosome	0.563683	0.403499	5.14435e-18
membrane-bound organelle	0.554176	0.441582	9.88108e-18
intracellular organelle part	0.554176	0.441582	9.88108e-18
organelle part	0.554176	0.441582	9.88108e-18
organelle inner membrane	0.554176	0.441582	9.88108e-18
organelle membrane	0.554176	0.441582	9.88108e-18
organelle envelope	0.554176	0.441582	9.88108e-18
cell envelope	0.570929	0.455651	5.12891e-16
outer membrane	0.570929	0.455651	5.12891e-16
membrane part	0.570929	0.455651	5.12891e-16
external encapsulating structure part	0.570929	0.455651	5.12891e-16
cell outer membrane	0.570929	0.455651	5.12891e-16
cell projection	0.562099	0.448349	3.46264e-12
fimbrium	0.60769	0.479218	1.49336e-11
periplasmic space	0.587036	0.506035	2.96727e-09
flagellum	0.620044	0.515048	6.26808e-09
extracellular region	0.80916	0.80916	1

## Sheet: pathway
Name	PCC (prediction)	PCC (wildtype)	P-value
Ethylbenzene degradation	0.622575	0.0298518	2.46273e-63
Alkaloid biosynthesis II	0.584518	0.105973	1.44362e-50
Fluorene degradation	0.393957	-0.501705	1.00628e-48
Limonene and pinene degradation	0.516459	0.121985	1.84741e-45
Carbazole degradation	0.465649	-0.625954	2.51992e-42
Biphenyl degradation	0.465649	-0.625954	2.51992e-42
Toluene and xylene degradation	0.465649	-0.625954	2.51992e-42
Pyrimidine metabolism	0.554456	0.371901	4.45227e-37
Two-component system - Organism-specific	0.551619	0.376136	4.22325e-33
Geraniol degradation	0.435267	0.00217012	8.98047e-33
Styrene degradation	0.622888	0.136212	8.55562e-30
Fatty acid biosynthesis	0.503996	0.226774	7.81267e-28
Phenylalanine metabolism	0.581045	0.376826	1.13859e-27
Two-component system - General	0.585889	0.446248	2.74553e-27
1,4-Dichlorobenzene degradation	0.393068	-0.209673	4.56932e-26
Nicotinate and nicotinamide metabolism	0.486707	0.255686	9.01938e-26
Nitrogen metabolism	0.503055	0.308904	1.06609e-25
Tryptophan metabolism	0.496376	0.226272	5.13422e-23
Ribosome	0.61193	0.444982	1.12023e-22
Porphyrin and chlorophyll metabolism	0.563061	0.38047	1.12679e-22
Type II secretion system	0.574956	0.382419	1.6353e-22
Caprolactam degradation	0.348198	-0.100348	7.07877e-22
Aminosugars metabolism	0.527121	0.310922	5.27986e-20
Vitamin B6 metabolism	0.369124	0.097122	1.38226e-18
DNA polymerase	0.577728	0.361994	8.38583e-18
RNA polymerase	0.804422	0.584521	1.95997e-17
Glycolysis / Gluconeogenesis	0.569751	0.440756	2.51818e-16
Purine metabolism	0.568529	0.460352	4.99848e-16
Fructose and mannose metabolism	0.568956	0.446285	1.34103e-15
Benzoate degradation via hydroxylation	0.488353	0.177648	1.60439e-15
Pentose phosphate pathway	0.566002	0.425151	3.54279e-15
Glycerolipid metabolism	0.555939	0.379186	1.65087e-14
Lipopolysaccharide biosynthesis	0.526059	0.36135	2.64772e-14
Aminoacyl-tRNA biosynthesis	0.486915	0.340883	3.75515e-14
Phosphotransferase system (PTS)	0.560488	0.420474	4.59283e-14
Peptidoglycan biosynthesis	0.509682	0.335499	1.02274e-13
Glutamate metabolism	0.595742	0.480447	1.19801e-13
Pantothenate and CoA biosynthesis	0.530669	0.371326	2.07849e-13
Pentose and glucuronate interconversions	0.678127	0.572305	8.66419e-13
Thiamine metabolism	0.396191	0.218096	1.3823e-12
ABC transporters - General	0.578075	0.486786	2.33942e-12
Galactose metabolism	0.682944	0.579249	3.23386e-12
Ubiquinone biosynthesis	0.433061	0.270108	3.53049e-12
ABC transporters - Organism-specific	0.593529	0.506995	1.14404e-11
Glycerophospholipid metabolism	0.509731	0.386658	3.46567e-11
Valine, leucine and isoleucine biosynthesis	0.482826	0.357126	3.6825e-11
Benzoate degradation via CoA ligation	0.569201	0.437174	6.5165e-11
Ascorbate and aldarate metabolism	0.623641	0.466158	1.06472e-10
Starch and sucrose metabolism	0.590432	0.482839	1.11632e-10
Pyruvate metabolism	0.54208	0.447994	1.77392e-10
Glutathione metabolism	0.610704	0.479635	9.8188e-10
beta-Alanine metabolism	0.573601	0.450184	5.07535e-09
Glyoxylate and dicarboxylate metabolism	0.55519	0.435763	5.52841e-09
Oxidative phosphorylation	0.474807	0.357299	8.02008e-09
Carbon fixation	0.545584	0.433349	9.06257e-09
Urea cycle and metabolism of amino groups	0.471539	0.35307	1.07398e-08
Propanoate metabolism	0.601171	0.494179	1.13741e-08
Biotin metabolism	0.665505	0.529546	1.82212e-08
Methane metabolism	0.417121	0.278803	3.51511e-08
Valine, leucine and isoleucine degradation	0.509082	0.35665	3.9865e-08
Streptomycin biosynthesis	0.478248	0.330725	1.27635e-07
D-Glutamine and D-glutamate metabolism	0.513388	0.30948	8.40841e-07
1- and 2-Methylnaphthalene degradation	0.499159	0.332678	1.0417e-06
Protein export	0.538246	0.434889	1.42869e-06
Fatty acid metabolism	0.405039	0.288971	2.36746e-06
Cysteine metabolism	0.543579	0.441705	2.39078e-06
Flagellar assembly	0.648763	0.566061	3.55422e-06
Reductive carboxylate cycle (CO2 fixation)	0.55509	0.463996	4.85707e-06
Citrate cycle (TCA cycle)	0.524926	0.433295	8.01319e-06
Trinitrotoluene degradation	0.493504	0.311985	1.49231e-05
Type III secretion system	0.701834	0.606733	1.74421e-05
Folate biosynthesis	0.67534	0.602561	2.88792e-05
Butanoate metabolism	0.577215	0.501136	3.53168e-05
Arginine and proline metabolism	0.578379	0.505299	5.4188e-05
Alanine and aspartate metabolism	0.53524	0.459397	5.45923e-05
Phenylalanine, tyrosine and tryptophan biosynthesis	0.615088	0.558195	6.50519e-05
Tyrosine metabolism	0.536658	0.45031	0.000103805
Nucleotide sugars metabolism	0.736134	0.682077	0.000213047
Biosynthesis of steroids	0.594135	0.504301	0.000238074
Riboflavin metabolism	0.395118	0.286262	0.000301282
Lysine biosynthesis	0.553633	0.493933	0.000665331
Glycine, serine and threonine metabolism	0.58367	0.534207	0.00149906
Biosynthesis of siderophore group nonribosomal peptides	0.112542	0.260521	0.00257565
Histidine metabolism	0.470103	0.392777	0.00308206
One carbon pool by folate	0.54009	0.469131	0.00334344
Phenylpropanoid biosynthesis	0.152672	0.396947	0.00358353
Sulfur metabolism	0.62457	0.571869	0.00932508
Methionine metabolism	0.627415	0.57344	0.00946786
C5-Branched dibasic acid metabolism	0.405987	0.308185	0.0118904
Inositol phosphate metabolism	0.491636	0.588688	0.0195519
Novobiocin biosynthesis	0.660409	0.594142	0.0201958
Sphingolipid metabolism	0.708974	0.632168	0.0397992
Naphthalene and anthracene degradation	0.587786	0.70229	0.0866458
Bacterial chemotaxis - Organism-specific	0.576204	0.540505	0.109006
Alkaloid biosynthesis I	0.661411	0.605183	0.115339
Glycan structures - biosynthesis 2	0.612281	0.564451	0.117299
Selenoamino acid metabolism	0.597835	0.569256	0.158284
Lipoic acid metabolism	0.792038	0.753759	0.331637
Lysine degradation	0.641162	0.620134	0.383729
3-Chloroacrylic acid degradation	0.282808	0.330879	0.386721
Cyanoamino acid metabolism	0.45678	0.435868	0.469434
Taurine and hypotaurine metabolism	0.821743	0.810616	0.557477
Bacterial chemotaxis - General	0.514199	0.500668	0.578467
Polyketide sugar unit biosynthesis	0.338036	0.319692	0.595416
D-Alanine metabolism	0.258714	0.28221	0.608908
Glycosaminoglycan degradation	0.642437	0.626373	0.688724
gamma-Hexachlorocyclohexane degradation	0.7386	0.74431	0.759699
Terpenoid biosynthesis	0.561746	0.55007	0.814921
N-Glycan degradation	0.672891	0.68237	0.823061
Metabolism of xenobiotics by cytochrome P450	0.464935	0.470737	0.850313
Bile acid biosynthesis	0.44698	0.442185	0.908638
Fatty acid elongation in mitochondria	-0.0152672	-0.00763359	0.930538
Glycosphingolipid biosynthesis - ganglioseries	0.696518	0.692752	0.93287
alpha-Linolenic acid metabolism	0.729012	0.731789	0.950661
Glycan structures - degradation	0.63349	0.63246	0.978583
Arachidonic acid metabolism	0.900763	0.900763	1
Glycosphingolipid biosynthesis - globoseries	0.778626	0.778626	1
Androgen and estrogen metabolism	0.755725	0.755725	1
